# Supplementary material for: Macroevolutionary brain scaling is a microevolutionary metaphenomenon
Source: Nat Commun. 2025 Dec 4;17:136. doi: 10.1038/s41467-025-66843-0 (PMC12775500; doi:10.1038/s41467-025-66843-0)
Supplement: Supplementary file 3 — Supplementary Data 1 [file 41467_2025_66843_MOESM3_ESM.xlsx]

## Sheet: Data S1
Species	class	subclade	sub-subclade	bd_g	br_g	Source
Acris_crepitans	amphibians	Anura	Anura	0.3	0.00443408	Song, Zitan, et al. "Does the expensive brain hypothesis apply to amphibians and reptiles?." BMC Ecology and Evolution 23.1 (2023): 77.
Agalychnis_annae	amphibians	Anura	Anura	41.038	0.065	Song, Zitan, et al. "Does the expensive brain hypothesis apply to amphibians and reptiles?." BMC Ecology and Evolution 23.1 (2023): 77.
Agalychnis_callidryas	amphibians	Anura	Anura	25.343	0.0614	Song, Zitan, et al. "Does the expensive brain hypothesis apply to amphibians and reptiles?." BMC Ecology and Evolution 23.1 (2023): 77.
Alytes_cisternasii	amphibians	Anura	Anura	5.797	0.0338	Song, Zitan, et al. "Does the expensive brain hypothesis apply to amphibians and reptiles?." BMC Ecology and Evolution 23.1 (2023): 77.
Alytes_obstetricans	amphibians	Anura	Anura	7.7	0.041	Song, Zitan, et al. "Does the expensive brain hypothesis apply to amphibians and reptiles?." BMC Ecology and Evolution 23.1 (2023): 77.
Sclerophrys_regularis	amphibians	Anura	Anura	75.651	0.0853	Song, Zitan, et al. "Does the expensive brain hypothesis apply to amphibians and reptiles?." BMC Ecology and Evolution 23.1 (2023): 77.
Amolops_chunganensis	amphibians	Anura	Anura	13.11	0.05693	Song, Zitan, et al. "Does the expensive brain hypothesis apply to amphibians and reptiles?." BMC Ecology and Evolution 23.1 (2023): 77.
Amolops_granulosus	amphibians	Anura	Anura	2.21	0.0308	Song, Zitan, et al. "Does the expensive brain hypothesis apply to amphibians and reptiles?." BMC Ecology and Evolution 23.1 (2023): 77.
Amolops_lifanensis	amphibians	Anura	Anura	14.36	0.03788	Song, Zitan, et al. "Does the expensive brain hypothesis apply to amphibians and reptiles?." BMC Ecology and Evolution 23.1 (2023): 77.
Amolops_loloensis	amphibians	Anura	Anura	18.6	0.04723	Song, Zitan, et al. "Does the expensive brain hypothesis apply to amphibians and reptiles?." BMC Ecology and Evolution 23.1 (2023): 77.
Amolops_mantzorum	amphibians	Anura	Anura	14.22	0.06624	Song, Zitan, et al. "Does the expensive brain hypothesis apply to amphibians and reptiles?." BMC Ecology and Evolution 23.1 (2023): 77.
Anaxyrus_woodhousii	amphibians	Anura	Anura	72.57	0.0742	Song, Zitan, et al. "Does the expensive brain hypothesis apply to amphibians and reptiles?." BMC Ecology and Evolution 23.1 (2023): 77.
Arenophryne_sp._WAM_R146480	amphibians	Anura	Anura	5.1	0.005698	Song, Zitan, et al. "Does the expensive brain hypothesis apply to amphibians and reptiles?." BMC Ecology and Evolution 23.1 (2023): 77.
Atelopus_chiriquiensis	amphibians	Anura	Anura	44.398	0.0208	Song, Zitan, et al. "Does the expensive brain hypothesis apply to amphibians and reptiles?." BMC Ecology and Evolution 23.1 (2023): 77.
Atelopus_varius	amphibians	Anura	Anura	3.588	0.0199	Song, Zitan, et al. "Does the expensive brain hypothesis apply to amphibians and reptiles?." BMC Ecology and Evolution 23.1 (2023): 77.
Babina_adenopleura	amphibians	Anura	Anura	7.35464	0.0388	Song, Zitan, et al. "Does the expensive brain hypothesis apply to amphibians and reptiles?." BMC Ecology and Evolution 23.1 (2023): 77.
Nidirana_daunchina	amphibians	Anura	Anura	9.21	0.0388	Song, Zitan, et al. "Does the expensive brain hypothesis apply to amphibians and reptiles?." BMC Ecology and Evolution 23.1 (2023): 77.
Nidirana_pleuraden	amphibians	Anura	Anura	8.36	0.05067	Song, Zitan, et al. "Does the expensive brain hypothesis apply to amphibians and reptiles?." BMC Ecology and Evolution 23.1 (2023): 77.
Bombina_maxima	amphibians	Anura	Anura	20.59	0.046473	Stark, Gavin, and Daniel Pincheira-Donoso. "The evolution of brain size in ectothermic tetrapods: large brain mass trades-off with lifespan in reptiles." Evolutionary Biology 49.2 (2022): 180-188.
Bombina_orientalis	amphibians	Anura	Anura	6.56	0.0332	Stark, Gavin, and Daniel Pincheira-Donoso. "The evolution of brain size in ectothermic tetrapods: large brain mass trades-off with lifespan in reptiles." Evolutionary Biology 49.2 (2022): 180-188.
Bombina_variegata	amphibians	Anura	Anura	2.366	0.0339	Stark, Gavin, and Daniel Pincheira-Donoso. "The evolution of brain size in ectothermic tetrapods: large brain mass trades-off with lifespan in reptiles." Evolutionary Biology 49.2 (2022): 180-188.
Megophrys_feae	amphibians	Anura	Anura	93.5	0.0588	Song, Zitan, et al. "Does the expensive brain hypothesis apply to amphibians and reptiles?." BMC Ecology and Evolution 23.1 (2023): 77.
Bufo_bufo	amphibians	Anura	Anura	44.5	0.073	Song, Zitan, et al. "Does the expensive brain hypothesis apply to amphibians and reptiles?." BMC Ecology and Evolution 23.1 (2023): 77.
Bufo_gargarizans	amphibians	Anura	Anura	88	0.22103	Song, Zitan, et al. "Does the expensive brain hypothesis apply to amphibians and reptiles?." BMC Ecology and Evolution 23.1 (2023): 77.
Bufo_tibetanus	amphibians	Anura	Anura	21.53	0.05008	Song, Zitan, et al. "Does the expensive brain hypothesis apply to amphibians and reptiles?." BMC Ecology and Evolution 23.1 (2023): 77.
Bufotes_viridis	amphibians	Anura	Anura	36.57	0.1401	Song, Zitan, et al. "Does the expensive brain hypothesis apply to amphibians and reptiles?." BMC Ecology and Evolution 23.1 (2023): 77.
Discoglossus_pictus	amphibians	Anura	Anura	15.85	0.0161616	Song, Zitan, et al. "Does the expensive brain hypothesis apply to amphibians and reptiles?." BMC Ecology and Evolution 23.1 (2023): 77.
Duttaphrynus_melanostictus	amphibians	Anura	Anura	20.35	0.04308	Song, Zitan, et al. "Does the expensive brain hypothesis apply to amphibians and reptiles?." BMC Ecology and Evolution 23.1 (2023): 77.
Eleutherodactylus_coqui	amphibians	Anura	Anura	5.07346	0.014504	Song, Zitan, et al. "Does the expensive brain hypothesis apply to amphibians and reptiles?." BMC Ecology and Evolution 23.1 (2023): 77.
Eleutherodactylus_limbatus	amphibians	Anura	Anura	0.104939	0.0014504	Song, Zitan, et al. "Does the expensive brain hypothesis apply to amphibians and reptiles?." BMC Ecology and Evolution 23.1 (2023): 77.
Epidalea_calamita	amphibians	Anura	Anura	20.629	0.0743	Song, Zitan, et al. "Does the expensive brain hypothesis apply to amphibians and reptiles?." BMC Ecology and Evolution 23.1 (2023): 77.
Fejervarya_limnocharis	amphibians	Anura	Anura	5.08	0.03183	Song, Zitan, et al. "Does the expensive brain hypothesis apply to amphibians and reptiles?." BMC Ecology and Evolution 23.1 (2023): 77.
Fejervarya_multistriata	amphibians	Anura	Anura	5.08	0.043812	Song, Zitan, et al. "Does the expensive brain hypothesis apply to amphibians and reptiles?." BMC Ecology and Evolution 23.1 (2023): 77.
Gastrotheca_riobambae	amphibians	Anura	Anura	53.9	0.0198912	Song, Zitan, et al. "Does the expensive brain hypothesis apply to amphibians and reptiles?." BMC Ecology and Evolution 23.1 (2023): 77.
Hemisus_guineensis	amphibians	Anura	Anura	18.84	0.036146	Song, Zitan, et al. "Does the expensive brain hypothesis apply to amphibians and reptiles?." BMC Ecology and Evolution 23.1 (2023): 77.
Hyalinobatrachium_fleischmanni	amphibians	Anura	Anura	1.39068	0.0213	Song, Zitan, et al. "Does the expensive brain hypothesis apply to amphibians and reptiles?." BMC Ecology and Evolution 23.1 (2023): 77.
Hyla_annectans	amphibians	Anura	Anura	2.67	0.02466	Song, Zitan, et al. "Does the expensive brain hypothesis apply to amphibians and reptiles?." BMC Ecology and Evolution 23.1 (2023): 77.
Hyla_arborea	amphibians	Anura	Anura	4.8	0.043	Song, Zitan, et al. "Does the expensive brain hypothesis apply to amphibians and reptiles?." BMC Ecology and Evolution 23.1 (2023): 77.
Dryophytes_cinereus	amphibians	Anura	Anura	13.8084	0.0437	Song, Zitan, et al. "Does the expensive brain hypothesis apply to amphibians and reptiles?." BMC Ecology and Evolution 23.1 (2023): 77.
Hyla_meridionalis	amphibians	Anura	Anura	21.935	0.0392	Song, Zitan, et al. "Does the expensive brain hypothesis apply to amphibians and reptiles?." BMC Ecology and Evolution 23.1 (2023): 77.
Hyla_tsinlingensis	amphibians	Anura	Anura	2.31	0.01267	Song, Zitan, et al. "Does the expensive brain hypothesis apply to amphibians and reptiles?." BMC Ecology and Evolution 23.1 (2023): 77.
Dryophytes_versicolor	amphibians	Anura	Anura	13.2	0.04092	Song, Zitan, et al. "Does the expensive brain hypothesis apply to amphibians and reptiles?." BMC Ecology and Evolution 23.1 (2023): 77.
Sylvirana_guentheri	amphibians	Anura	Anura	17.54	0.07833	Song, Zitan, et al. "Does the expensive brain hypothesis apply to amphibians and reptiles?." BMC Ecology and Evolution 23.1 (2023): 77.
Kaloula_pulchra	amphibians	Anura	Anura	3.59	0.0358412	Song, Zitan, et al. "Does the expensive brain hypothesis apply to amphibians and reptiles?." BMC Ecology and Evolution 23.1 (2023): 77.
Kassina_senegalensis	amphibians	Anura	Anura	3.391	0.028	Song, Zitan, et al. "Does the expensive brain hypothesis apply to amphibians and reptiles?." BMC Ecology and Evolution 23.1 (2023): 77.
Leptodactylus_fuscus	amphibians	Anura	Anura	53	0.088	Song, Zitan, et al. "Does the expensive brain hypothesis apply to amphibians and reptiles?." BMC Ecology and Evolution 23.1 (2023): 77.
Leptodactylus_latrans	amphibians	Anura	Anura	55.39	0.0808	Song, Zitan, et al. "Does the expensive brain hypothesis apply to amphibians and reptiles?." BMC Ecology and Evolution 23.1 (2023): 77.
Leptodactylus_pentadactylus	amphibians	Anura	Anura	463.755	0.2667	Song, Zitan, et al. "Does the expensive brain hypothesis apply to amphibians and reptiles?." BMC Ecology and Evolution 23.1 (2023): 77.
Limnodynastes_tasmaniensis	amphibians	Anura	Anura	3.80451	0.0101528	Song, Zitan, et al. "Does the expensive brain hypothesis apply to amphibians and reptiles?." BMC Ecology and Evolution 23.1 (2023): 77.
Ranoidea_caerulea	amphibians	Anura	Anura	67.861	0.1535	Song, Zitan, et al. "Does the expensive brain hypothesis apply to amphibians and reptiles?." BMC Ecology and Evolution 23.1 (2023): 77.
Litoria_lesueurii	amphibians	Anura	Anura	14.815	0.0274	Song, Zitan, et al. "Does the expensive brain hypothesis apply to amphibians and reptiles?." BMC Ecology and Evolution 23.1 (2023): 77.
Litoria_peronii	amphibians	Anura	Anura	10.738	0.0727	Song, Zitan, et al. "Does the expensive brain hypothesis apply to amphibians and reptiles?." BMC Ecology and Evolution 23.1 (2023): 77.
Mantella_aurantiaca	amphibians	Anura	Anura	1.05832	0.0054908	Song, Zitan, et al. "Does the expensive brain hypothesis apply to amphibians and reptiles?." BMC Ecology and Evolution 23.1 (2023): 77.
Mantella_cowani	amphibians	Anura	Anura	1.88904	0.006734	Song, Zitan, et al. "Does the expensive brain hypothesis apply to amphibians and reptiles?." BMC Ecology and Evolution 23.1 (2023): 77.
Microhyla_ornata	amphibians	Anura	Anura	0.73	0.00665	Song, Zitan, et al. "Does the expensive brain hypothesis apply to amphibians and reptiles?." BMC Ecology and Evolution 23.1 (2023): 77.
Mixophyes_fasciolatus	amphibians	Anura	Anura	198.416	0.1108	Song, Zitan, et al. "Does the expensive brain hypothesis apply to amphibians and reptiles?." BMC Ecology and Evolution 23.1 (2023): 77.
Nanorana_parkeri	amphibians	Anura	Anura	17.53	0.0399	Song, Zitan, et al. "Does the expensive brain hypothesis apply to amphibians and reptiles?." BMC Ecology and Evolution 23.1 (2023): 77.
Nanorana_quadranus	amphibians	Anura	Anura	43.32	0.05552	Song, Zitan, et al. "Does the expensive brain hypothesis apply to amphibians and reptiles?." BMC Ecology and Evolution 23.1 (2023): 77.
Nanorana_ventripunctata	amphibians	Anura	Anura	4.26	0.02713	Song, Zitan, et al. "Does the expensive brain hypothesis apply to amphibians and reptiles?." BMC Ecology and Evolution 23.1 (2023): 77.
Nanorana_yunnanensis	amphibians	Anura	Anura	30.02	0.08014	Song, Zitan, et al. "Does the expensive brain hypothesis apply to amphibians and reptiles?." BMC Ecology and Evolution 23.1 (2023): 77.
Nimbaphrynoides_occidentalis	amphibians	Anura	Anura	0.454	0.0112	Song, Zitan, et al. "Does the expensive brain hypothesis apply to amphibians and reptiles?." BMC Ecology and Evolution 23.1 (2023): 77.
Odorrana_grahami	amphibians	Anura	Anura	27.45	0.10445	Song, Zitan, et al. "Does the expensive brain hypothesis apply to amphibians and reptiles?." BMC Ecology and Evolution 23.1 (2023): 77.
Odorrana_hejiangensis	amphibians	Anura	Anura	7.45	0.0404	Song, Zitan, et al. "Does the expensive brain hypothesis apply to amphibians and reptiles?." BMC Ecology and Evolution 23.1 (2023): 77.
Odorrana_margaretae	amphibians	Anura	Anura	33.19	0.0856	Song, Zitan, et al. "Does the expensive brain hypothesis apply to amphibians and reptiles?." BMC Ecology and Evolution 23.1 (2023): 77.
Odorrana_schmackeri	amphibians	Anura	Anura	42.14	0.073972	Song, Zitan, et al. "Does the expensive brain hypothesis apply to amphibians and reptiles?." BMC Ecology and Evolution 23.1 (2023): 77.
Oophaga_histrionica	amphibians	Anura	Anura	2.06	0.0277	Song, Zitan, et al. "Does the expensive brain hypothesis apply to amphibians and reptiles?." BMC Ecology and Evolution 23.1 (2023): 77.
Oophaga_pumilio	amphibians	Anura	Anura	0.681792	0.00518	Song, Zitan, et al. "Does the expensive brain hypothesis apply to amphibians and reptiles?." BMC Ecology and Evolution 23.1 (2023): 77.
Oophaga_speciosa	amphibians	Anura	Anura	0.544	0.0115	Stark, Gavin, and Daniel Pincheira-Donoso. "The evolution of brain size in ectothermic tetrapods: large brain mass trades-off with lifespan in reptiles." Evolutionary Biology 49.2 (2022): 180-188.
Oreolalax_rugosus	amphibians	Anura	Anura	9.45	0.0671	Song, Zitan, et al. "Does the expensive brain hypothesis apply to amphibians and reptiles?." BMC Ecology and Evolution 23.1 (2023): 77.
Osteopilus_septentrionalis	amphibians	Anura	Anura	12	0.02088	Song, Zitan, et al. "Does the expensive brain hypothesis apply to amphibians and reptiles?." BMC Ecology and Evolution 23.1 (2023): 77.
Pelobates_cultripes	amphibians	Anura	Anura	33.191	0.0809	Song, Zitan, et al. "Does the expensive brain hypothesis apply to amphibians and reptiles?." BMC Ecology and Evolution 23.1 (2023): 77.
Pelobates_syriacus	amphibians	Anura	Anura	37.601	0.1033	Song, Zitan, et al. "Does the expensive brain hypothesis apply to amphibians and reptiles?." BMC Ecology and Evolution 23.1 (2023): 77.
Pelodytes_punctatus	amphibians	Anura	Anura	6.283	0.045	Song, Zitan, et al. "Does the expensive brain hypothesis apply to amphibians and reptiles?." BMC Ecology and Evolution 23.1 (2023): 77.
Pelophylax_hubeiensis	amphibians	Anura	Anura	14.83	0.056308	Song, Zitan, et al. "Does the expensive brain hypothesis apply to amphibians and reptiles?." BMC Ecology and Evolution 23.1 (2023): 77.
Pelophylax_lessonae	amphibians	Anura	Anura	9.84	0.2074	Song, Zitan, et al. "Does the expensive brain hypothesis apply to amphibians and reptiles?." BMC Ecology and Evolution 23.1 (2023): 77.
Pelophylax_nigromaculatus	amphibians	Anura	Anura	28.3	0.07684	Song, Zitan, et al. "Does the expensive brain hypothesis apply to amphibians and reptiles?." BMC Ecology and Evolution 23.1 (2023): 77.
Pelophylax_plancyi	amphibians	Anura	Anura	22.63	0.0551	Song, Zitan, et al. "Does the expensive brain hypothesis apply to amphibians and reptiles?." BMC Ecology and Evolution 23.1 (2023): 77.
Pelophylax_ridibundus	amphibians	Anura	Anura	16.419	0.1144	Song, Zitan, et al. "Does the expensive brain hypothesis apply to amphibians and reptiles?." BMC Ecology and Evolution 23.1 (2023): 77.
Phrynobatrachus_calcaratus	amphibians	Anura	Anura	1.316	0.0124	Song, Zitan, et al. "Does the expensive brain hypothesis apply to amphibians and reptiles?." BMC Ecology and Evolution 23.1 (2023): 77.
Phrynomantis_bifasciatus	amphibians	Anura	Anura	30.265	0.029	Song, Zitan, et al. "Does the expensive brain hypothesis apply to amphibians and reptiles?." BMC Ecology and Evolution 23.1 (2023): 77.
Phyllobates_lugubris	amphibians	Anura	Anura	0.652642	0.0209	Song, Zitan, et al. "Does the expensive brain hypothesis apply to amphibians and reptiles?." BMC Ecology and Evolution 23.1 (2023): 77.
Phyllomedusa_bicolor	amphibians	Anura	Anura	104.955	0.0201	Song, Zitan, et al. "Does the expensive brain hypothesis apply to amphibians and reptiles?." BMC Ecology and Evolution 23.1 (2023): 77.
Phyllomedusa_sauvagii	amphibians	Anura	Anura	20.355	0.0563	Song, Zitan, et al. "Does the expensive brain hypothesis apply to amphibians and reptiles?." BMC Ecology and Evolution 23.1 (2023): 77.
Cornufer_vitiensis	amphibians	Anura	Anura	0.3	0.00493136	Song, Zitan, et al. "Does the expensive brain hypothesis apply to amphibians and reptiles?." BMC Ecology and Evolution 23.1 (2023): 77.
Polypedates_leucomystax	amphibians	Anura	Anura	14.8313	0.0192696	Song, Zitan, et al. "Does the expensive brain hypothesis apply to amphibians and reptiles?." BMC Ecology and Evolution 23.1 (2023): 77.
Polypedates_megacephalus	amphibians	Anura	Anura	5.36	0.04363	Song, Zitan, et al. "Does the expensive brain hypothesis apply to amphibians and reptiles?." BMC Ecology and Evolution 23.1 (2023): 77.
Pseudacris_triseriata	amphibians	Anura	Anura	0.1	0.00225848	Song, Zitan, et al. "Does the expensive brain hypothesis apply to amphibians and reptiles?." BMC Ecology and Evolution 23.1 (2023): 77.
Pseudis_paradoxa	amphibians	Anura	Anura	16.977	0.0738	Song, Zitan, et al. "Does the expensive brain hypothesis apply to amphibians and reptiles?." BMC Ecology and Evolution 23.1 (2023): 77.
Ptychadena_mascareniensis	amphibians	Anura	Anura	14.519	0.04	Song, Zitan, et al. "Does the expensive brain hypothesis apply to amphibians and reptiles?." BMC Ecology and Evolution 23.1 (2023): 77.
Quasipaa_boulengeri	amphibians	Anura	Anura	52.73	0.06253	Song, Zitan, et al. "Does the expensive brain hypothesis apply to amphibians and reptiles?." BMC Ecology and Evolution 23.1 (2023): 77.
Lithobates_areolatus	amphibians	Anura	Anura	73.35	0.153	Song, Zitan, et al. "Does the expensive brain hypothesis apply to amphibians and reptiles?." BMC Ecology and Evolution 23.1 (2023): 77.
Lithobates_catesbeianus	amphibians	Anura	Anura	520	0.4628	Song, Zitan, et al. "Does the expensive brain hypothesis apply to amphibians and reptiles?." BMC Ecology and Evolution 23.1 (2023): 77.
Rana_chaochiaoensis	amphibians	Anura	Anura	9.53	0.05104	Song, Zitan, et al. "Does the expensive brain hypothesis apply to amphibians and reptiles?." BMC Ecology and Evolution 23.1 (2023): 77.
Rana_chensinensis	amphibians	Anura	Anura	14.56	0.066676	Song, Zitan, et al. "Does the expensive brain hypothesis apply to amphibians and reptiles?." BMC Ecology and Evolution 23.1 (2023): 77.
Lithobates_clamitans	amphibians	Anura	Anura	96.3	0.1483	Song, Zitan, et al. "Does the expensive brain hypothesis apply to amphibians and reptiles?." BMC Ecology and Evolution 23.1 (2023): 77.
Rana_japonica	amphibians	Anura	Anura	14.6	0.03567	Song, Zitan, et al. "Does the expensive brain hypothesis apply to amphibians and reptiles?." BMC Ecology and Evolution 23.1 (2023): 77.
Rana_kukunoris	amphibians	Anura	Anura	9.21	0.04328	Song, Zitan, et al. "Does the expensive brain hypothesis apply to amphibians and reptiles?." BMC Ecology and Evolution 23.1 (2023): 77.
Rana_omeimontis	amphibians	Anura	Anura	11.65	0.05725	Song, Zitan, et al. "Does the expensive brain hypothesis apply to amphibians and reptiles?." BMC Ecology and Evolution 23.1 (2023): 77.
Lithobates_pipiens	amphibians	Anura	Anura	1.1	0.0203574	Song, Zitan, et al. "Does the expensive brain hypothesis apply to amphibians and reptiles?." BMC Ecology and Evolution 23.1 (2023): 77.
Lithobates_sylvaticus	amphibians	Anura	Anura	0.37	0.00856772	Song, Zitan, et al. "Does the expensive brain hypothesis apply to amphibians and reptiles?." BMC Ecology and Evolution 23.1 (2023): 77.
Rana_temporaria	amphibians	Anura	Anura	60.756	0.1122	Tsuboi, Masahito, et al. "Breakdown of brain–body allometry and the encephalization of birds and mammals." Nature Ecology & Evolution 2.9 (2018): 1492-1500.
Rana_zhenhaiensis	amphibians	Anura	Anura	14.6	0.043764	Song, Zitan, et al. "Does the expensive brain hypothesis apply to amphibians and reptiles?." BMC Ecology and Evolution 23.1 (2023): 77.
Rhacophorus_chenfui	amphibians	Anura	Anura	5.75	0.0335	Song, Zitan, et al. "Does the expensive brain hypothesis apply to amphibians and reptiles?." BMC Ecology and Evolution 23.1 (2023): 77.
Rhacophorus_dennysi	amphibians	Anura	Anura	53	0.161748	Song, Zitan, et al. "Does the expensive brain hypothesis apply to amphibians and reptiles?." BMC Ecology and Evolution 23.1 (2023): 77.
Zhangixalus_dugritei	amphibians	Anura	Anura	5.35	0.04202	Song, Zitan, et al. "Does the expensive brain hypothesis apply to amphibians and reptiles?." BMC Ecology and Evolution 23.1 (2023): 77.
Zhangixalus_omeimontis	amphibians	Anura	Anura	11.61	0.06673	Song, Zitan, et al. "Does the expensive brain hypothesis apply to amphibians and reptiles?." BMC Ecology and Evolution 23.1 (2023): 77.
Rhinella_marina	amphibians	Anura	Anura	502.414	0.2433	Song, Zitan, et al. "Does the expensive brain hypothesis apply to amphibians and reptiles?." BMC Ecology and Evolution 23.1 (2023): 77.
Rhinella_spinulosa	amphibians	Anura	Anura	108.893	0.132	Song, Zitan, et al. "Does the expensive brain hypothesis apply to amphibians and reptiles?." BMC Ecology and Evolution 23.1 (2023): 77.
Rhinophrynus_dorsalis	amphibians	Anura	Anura	16.57	0.0329241	Song, Zitan, et al. "Does the expensive brain hypothesis apply to amphibians and reptiles?." BMC Ecology and Evolution 23.1 (2023): 77.
Scaphiophryne_madagascariensis	amphibians	Anura	Anura	11.597	0.0533	Song, Zitan, et al. "Does the expensive brain hypothesis apply to amphibians and reptiles?." BMC Ecology and Evolution 23.1 (2023): 77.
Scinax_ruber	amphibians	Anura	Anura	3.771	0.034	Song, Zitan, et al. "Does the expensive brain hypothesis apply to amphibians and reptiles?." BMC Ecology and Evolution 23.1 (2023): 77.
Scutiger_muliensis	amphibians	Anura	Anura	33.18	0.04765	Song, Zitan, et al. "Does the expensive brain hypothesis apply to amphibians and reptiles?." BMC Ecology and Evolution 23.1 (2023): 77.
Smilisca_phaeota	amphibians	Anura	Anura	39.318	0.0362	Song, Zitan, et al. "Does the expensive brain hypothesis apply to amphibians and reptiles?." BMC Ecology and Evolution 23.1 (2023): 77.
Smilisca_sordida	amphibians	Anura	Anura	7.379	0.0395	Song, Zitan, et al. "Does the expensive brain hypothesis apply to amphibians and reptiles?." BMC Ecology and Evolution 23.1 (2023): 77.
Trachycephalus_venulosus	amphibians	Anura	Anura	72.67	0.07475	Song, Zitan, et al. "Does the expensive brain hypothesis apply to amphibians and reptiles?." BMC Ecology and Evolution 23.1 (2023): 77.
Megophrys_shapingensis	amphibians	Anura	Anura	29.94	0.04195	Song, Zitan, et al. "Does the expensive brain hypothesis apply to amphibians and reptiles?." BMC Ecology and Evolution 23.1 (2023): 77.
Xenopus_laevis	amphibians	Anura	Anura	20	0.031	Song, Zitan, et al. "Does the expensive brain hypothesis apply to amphibians and reptiles?." BMC Ecology and Evolution 23.1 (2023): 77.
Ambystoma_maculatum	amphibians	Urodela	Urodela clade 1	14.45	0.0372	Song, Zitan, et al. "Does the expensive brain hypothesis apply to amphibians and reptiles?." BMC Ecology and Evolution 23.1 (2023): 77.
Ambystoma_mexicanum	amphibians	Urodela	Urodela clade 1	40	0.028	Song, Zitan, et al. "Does the expensive brain hypothesis apply to amphibians and reptiles?." BMC Ecology and Evolution 23.1 (2023): 77.
Ambystoma_opacum	amphibians	Urodela	Urodela clade 1	2.85667	0.0083916	Song, Zitan, et al. "Does the expensive brain hypothesis apply to amphibians and reptiles?." BMC Ecology and Evolution 23.1 (2023): 77.
Ambystoma_texanum	amphibians	Urodela	Urodela clade 1	40.9	0.0152	Song, Zitan, et al. "Does the expensive brain hypothesis apply to amphibians and reptiles?." BMC Ecology and Evolution 23.1 (2023): 77.
Aneides_lugubris	amphibians	Urodela	Urodela clade 2	4.59	0.0235	Song, Zitan, et al. "Does the expensive brain hypothesis apply to amphibians and reptiles?." BMC Ecology and Evolution 23.1 (2023): 77.
Batrachoseps_attenuatus	amphibians	Urodela	Urodela clade 2	1.29361	0.0023	Song, Zitan, et al. "Does the expensive brain hypothesis apply to amphibians and reptiles?." BMC Ecology and Evolution 23.1 (2023): 77.
Bolitoglossa_altamazonica	amphibians	Urodela	Urodela clade 2	1	0.0088	Song, Zitan, et al. "Does the expensive brain hypothesis apply to amphibians and reptiles?." BMC Ecology and Evolution 23.1 (2023): 77.
Bolitoglossa_dofleini	amphibians	Urodela	Urodela clade 2	15.7531	0.0178192	Song, Zitan, et al. "Does the expensive brain hypothesis apply to amphibians and reptiles?." BMC Ecology and Evolution 23.1 (2023): 77.
Bolitoglossa_subpalmata	amphibians	Urodela	Urodela clade 2	2.3558	0.0080808	Song, Zitan, et al. "Does the expensive brain hypothesis apply to amphibians and reptiles?." BMC Ecology and Evolution 23.1 (2023): 77.
Calotriton_asper	amphibians	Urodela	Urodela clade 1	6.01	0.0252	Song, Zitan, et al. "Does the expensive brain hypothesis apply to amphibians and reptiles?." BMC Ecology and Evolution 23.1 (2023): 77.
Cynops_pyrrhogaster	amphibians	Urodela	Urodela clade 1	7.04	0.0253	Song, Zitan, et al. "Does the expensive brain hypothesis apply to amphibians and reptiles?." BMC Ecology and Evolution 23.1 (2023): 77.
Desmognathus_aeneus	amphibians	Urodela	Urodela clade 2	0.311631	0.00182336	Song, Zitan, et al. "Does the expensive brain hypothesis apply to amphibians and reptiles?." BMC Ecology and Evolution 23.1 (2023): 77.
Desmognathus_monticola	amphibians	Urodela	Urodela clade 2	7.5	0.0102	Song, Zitan, et al. "Does the expensive brain hypothesis apply to amphibians and reptiles?." BMC Ecology and Evolution 23.1 (2023): 77.
Desmognathus_ochrophaeus	amphibians	Urodela	Urodela clade 2	1.0382	0.0021756	Song, Zitan, et al. "Does the expensive brain hypothesis apply to amphibians and reptiles?." BMC Ecology and Evolution 23.1 (2023): 77.
Desmognathus_quadramaculatus	amphibians	Urodela	Urodela clade 2	25.7	0.01285	Song, Zitan, et al. "Does the expensive brain hypothesis apply to amphibians and reptiles?." BMC Ecology and Evolution 23.1 (2023): 77.
Desmognathus_wrighti	amphibians	Urodela	Urodela clade 2	0.274107	0.00127428	Song, Zitan, et al. "Does the expensive brain hypothesis apply to amphibians and reptiles?." BMC Ecology and Evolution 23.1 (2023): 77.
Dicamptodon_ensatus	amphibians	Urodela	Urodela clade 1	81.82	0.1169	Song, Zitan, et al. "Does the expensive brain hypothesis apply to amphibians and reptiles?." BMC Ecology and Evolution 23.1 (2023): 77.
Ensatina_eschscholtzii	amphibians	Urodela	Urodela clade 2	4.05	0.027	Song, Zitan, et al. "Does the expensive brain hypothesis apply to amphibians and reptiles?." BMC Ecology and Evolution 23.1 (2023): 77.
Euproctus_montanus	amphibians	Urodela	Urodela clade 1	2.05	0.0144	Song, Zitan, et al. "Does the expensive brain hypothesis apply to amphibians and reptiles?." BMC Ecology and Evolution 23.1 (2023): 77.
Eurycea_bislineata	amphibians	Urodela	Urodela clade 2	1.34	0.0078	Song, Zitan, et al. "Does the expensive brain hypothesis apply to amphibians and reptiles?." BMC Ecology and Evolution 23.1 (2023): 77.
Eurycea_longicauda	amphibians	Urodela	Urodela clade 2	2.04	0.0142	Song, Zitan, et al. "Does the expensive brain hypothesis apply to amphibians and reptiles?." BMC Ecology and Evolution 23.1 (2023): 77.
Speleomantes_genei	amphibians	Urodela	Urodela clade 2	2.66785	0.0168868	Song, Zitan, et al. "Does the expensive brain hypothesis apply to amphibians and reptiles?." BMC Ecology and Evolution 23.1 (2023): 77.
Speleomantes_italicus	amphibians	Urodela	Urodela clade 2	2.27	0.0218	Song, Zitan, et al. "Does the expensive brain hypothesis apply to amphibians and reptiles?." BMC Ecology and Evolution 23.1 (2023): 77.
Hynobius_naevius	amphibians	Urodela	NA	4.55	0.0192	Song, Zitan, et al. "Does the expensive brain hypothesis apply to amphibians and reptiles?." BMC Ecology and Evolution 23.1 (2023): 77.
Hynobius_nebulosus	amphibians	Urodela	NA	2	0.009	Song, Zitan, et al. "Does the expensive brain hypothesis apply to amphibians and reptiles?." BMC Ecology and Evolution 23.1 (2023): 77.
Ichthyosaura_alpestris	amphibians	Urodela	Urodela clade 1	2.16844	0.0142089	Song, Zitan, et al. "Does the expensive brain hypothesis apply to amphibians and reptiles?." BMC Ecology and Evolution 23.1 (2023): 77.
Lissotriton_boscai	amphibians	Urodela	Urodela clade 1	1.92	0.0127	Song, Zitan, et al. "Does the expensive brain hypothesis apply to amphibians and reptiles?." BMC Ecology and Evolution 23.1 (2023): 77.
Lissotriton_helveticus	amphibians	Urodela	Urodela clade 1	1.01	0.008	Song, Zitan, et al. "Does the expensive brain hypothesis apply to amphibians and reptiles?." BMC Ecology and Evolution 23.1 (2023): 77.
Lissotriton_montandoni	amphibians	Urodela	Urodela clade 1	1.23	0.0091	Song, Zitan, et al. "Does the expensive brain hypothesis apply to amphibians and reptiles?." BMC Ecology and Evolution 23.1 (2023): 77.
Lissotriton_vulgaris_vulgaris	amphibians	Urodela	Urodela clade 1	1.15	0.0084	Song, Zitan, et al. "Does the expensive brain hypothesis apply to amphibians and reptiles?." BMC Ecology and Evolution 23.1 (2023): 77.
Necturus_maculosus	amphibians	Urodela	Urodela clade 2	94.85	0.114	Song, Zitan, et al. "Does the expensive brain hypothesis apply to amphibians and reptiles?." BMC Ecology and Evolution 23.1 (2023): 77.
Notophthalmus_viridescens	amphibians	Urodela	Urodela clade 1	2.18	0.0102	Song, Zitan, et al. "Does the expensive brain hypothesis apply to amphibians and reptiles?." BMC Ecology and Evolution 23.1 (2023): 77.
Onychodactylus_japonicus	amphibians	Urodela	NA	5.1	0.0216	Song, Zitan, et al. "Does the expensive brain hypothesis apply to amphibians and reptiles?." BMC Ecology and Evolution 23.1 (2023): 77.
Parvimolge_townsendi	amphibians	Urodela	Urodela clade 2	0.211033	0.00140896	Song, Zitan, et al. "Does the expensive brain hypothesis apply to amphibians and reptiles?." BMC Ecology and Evolution 23.1 (2023): 77.
Plethodon_cinereus	amphibians	Urodela	Urodela clade 2	1.8	0.00329	Song, Zitan, et al. "Does the expensive brain hypothesis apply to amphibians and reptiles?." BMC Ecology and Evolution 23.1 (2023): 77.
Plethodon_glutinosus	amphibians	Urodela	Urodela clade 2	1.9	0.0128	Song, Zitan, et al. "Does the expensive brain hypothesis apply to amphibians and reptiles?." BMC Ecology and Evolution 23.1 (2023): 77.
Plethodon_jordani	amphibians	Urodela	Urodela clade 2	0.72	0.006	Song, Zitan, et al. "Does the expensive brain hypothesis apply to amphibians and reptiles?." BMC Ecology and Evolution 23.1 (2023): 77.
Plethodon_richmondi	amphibians	Urodela	Urodela clade 2	1.24	0.0084	Song, Zitan, et al. "Does the expensive brain hypothesis apply to amphibians and reptiles?." BMC Ecology and Evolution 23.1 (2023): 77.
Pleurodeles_waltl	amphibians	Urodela	Urodela clade 1	17.24	0.0323	Song, Zitan, et al. "Does the expensive brain hypothesis apply to amphibians and reptiles?." BMC Ecology and Evolution 23.1 (2023): 77.
Proteus_anguinus	amphibians	Urodela	Urodela clade 2	15.33	0.0337	Song, Zitan, et al. "Does the expensive brain hypothesis apply to amphibians and reptiles?." BMC Ecology and Evolution 23.1 (2023): 77.
Rhyacotriton_olympicus	amphibians	Urodela	Urodela clade 2	1.14	0.012	Song, Zitan, et al. "Does the expensive brain hypothesis apply to amphibians and reptiles?." BMC Ecology and Evolution 23.1 (2023): 77.
Salamandra_atra	amphibians	Urodela	Urodela clade 1	5.95	0.0269	Song, Zitan, et al. "Does the expensive brain hypothesis apply to amphibians and reptiles?." BMC Ecology and Evolution 23.1 (2023): 77.
Salamandra_infraimmaculata	amphibians	Urodela	Urodela clade 1	24.88	0.047	Song, Zitan, et al. "Does the expensive brain hypothesis apply to amphibians and reptiles?." BMC Ecology and Evolution 23.1 (2023): 77.
Salamandra_salamandra	amphibians	Urodela	Urodela clade 1	18.66	0.0407	Song, Zitan, et al. "Does the expensive brain hypothesis apply to amphibians and reptiles?." BMC Ecology and Evolution 23.1 (2023): 77.
Salamandrina_terdigitata	amphibians	Urodela	Urodela clade 1	0.86074	0.0018648	Song, Zitan, et al. "Does the expensive brain hypothesis apply to amphibians and reptiles?." BMC Ecology and Evolution 23.1 (2023): 77.
Taricha_rivularis	amphibians	Urodela	Urodela clade 1	11	0.0338	Song, Zitan, et al. "Does the expensive brain hypothesis apply to amphibians and reptiles?." BMC Ecology and Evolution 23.1 (2023): 77.
Thorius_narisovalis	amphibians	Urodela	Urodela clade 2	0.0362994	0.0013468	Song, Zitan, et al. "Does the expensive brain hypothesis apply to amphibians and reptiles?." BMC Ecology and Evolution 23.1 (2023): 77.
Thorius_pennatulus	amphibians	Urodela	Urodela clade 2	0.0380364	0.00053872	Song, Zitan, et al. "Does the expensive brain hypothesis apply to amphibians and reptiles?." BMC Ecology and Evolution 23.1 (2023): 77.
Triturus_carnifex	amphibians	Urodela	Urodela clade 1	6.86639	0.022937	Song, Zitan, et al. "Does the expensive brain hypothesis apply to amphibians and reptiles?." BMC Ecology and Evolution 23.1 (2023): 77.
Triturus_cristatus	amphibians	Urodela	Urodela clade 1	5.83	0.0229	Song, Zitan, et al. "Does the expensive brain hypothesis apply to amphibians and reptiles?." BMC Ecology and Evolution 23.1 (2023): 77.
Triturus_dobrogicus	amphibians	Urodela	Urodela clade 1	6.0106	0.0125304	Song, Zitan, et al. "Does the expensive brain hypothesis apply to amphibians and reptiles?." BMC Ecology and Evolution 23.1 (2023): 77.
Triturus_karelinii	amphibians	Urodela	Urodela clade 1	8.67189	0.0299456	Song, Zitan, et al. "Does the expensive brain hypothesis apply to amphibians and reptiles?." BMC Ecology and Evolution 23.1 (2023): 77.
Triturus_marmoratus	amphibians	Urodela	Urodela clade 1	10.43	0.0306	Song, Zitan, et al. "Does the expensive brain hypothesis apply to amphibians and reptiles?." BMC Ecology and Evolution 23.1 (2023): 77.
Tylototriton_verrucosus	amphibians	Urodela	Urodela clade 1	129.2	0.0349	Song, Zitan, et al. "Does the expensive brain hypothesis apply to amphibians and reptiles?." BMC Ecology and Evolution 23.1 (2023): 77.
Speleomantes_strinatii	amphibians	Urodela	Urodela clade 2	2.27	0.0218	Tsuboi, Masahito, et al. "Breakdown of brain–body allometry and the encephalization of birds and mammals." Nature Ecology & Evolution 2.9 (2018): 1492-1500.
Abantennarius_coccineus	bony fish	NA	NA	3.1	0.012	Froese, Rainer, and Daniel Pauly. "FishBase." Nov. 2010.
Ablennes_hians	bony fish	Ovalentaria	Ovalentaria	1500	1.018	Froese, Rainer, and Daniel Pauly. "FishBase." Nov. 2010.
Abudefduf_abdominalis	bony fish	Ovalentaria	Ovalentaria	75.2	0.234	Froese, Rainer, and Daniel Pauly. "FishBase." Nov. 2010.
Abudefduf_hoefleri	bony fish	Ovalentaria	Ovalentaria	5	0.052	Froese, Rainer, and Daniel Pauly. "FishBase." Nov. 2010.
Abudefduf_saxatilis	bony fish	Ovalentaria	Ovalentaria	89.53	0.356	Stark, Gavin. "Large and expensive brain comes with a short lifespan: The relationship between brain size and longevity among fish taxa." Journal of Fish Biology 101.1 (2022): 92-99.
Abudefduf_septemfasciatus	bony fish	Ovalentaria	Ovalentaria	200	0.304	Froese, Rainer, and Daniel Pauly. "FishBase." Nov. 2010.
Abudefduf_sexfasciatus	bony fish	Ovalentaria	Ovalentaria	46.25	0.18	Froese, Rainer, and Daniel Pauly. "FishBase." Nov. 2010.
Abudefduf_sordidus	bony fish	Ovalentaria	Ovalentaria	200	0.4	Stark, Gavin. "Large and expensive brain comes with a short lifespan: The relationship between brain size and longevity among fish taxa." Journal of Fish Biology 101.1 (2022): 92-99.
Abudefduf_vaigiensis	bony fish	Ovalentaria	Ovalentaria	13.8	0.099	Stark, Gavin. "Large and expensive brain comes with a short lifespan: The relationship between brain size and longevity among fish taxa." Journal of Fish Biology 101.1 (2022): 92-99.
Abudefduf_whitleyi	bony fish	Ovalentaria	Ovalentaria	165	0.377	Froese, Rainer, and Daniel Pauly. "FishBase." Nov. 2010.
Acanthocybium_solandri	bony fish	Scombriformes	Scombriformes	12200	1.863	Froese, Rainer, and Daniel Pauly. "FishBase." Nov. 2010.
Acanthogobius_flavimanus	bony fish	Gobiiformes	Gobiiformes	27.6333	0.0424	Froese, Rainer, and Daniel Pauly. "FishBase." Nov. 2010.
Acanthonus_armatus	bony fish	NA	NA	56.9353	0.0221118	Tsuboi, Masahito, et al. "Breakdown of brain–body allometry and the encephalization of birds and mammals." Nature Ecology & Evolution 2.9 (2018): 1492-1500.
Acanthopagrus_bifasciatus	bony fish	Spariformes	Spariformes	68.2	0.219333	Froese, Rainer, and Daniel Pauly. "FishBase." Nov. 2010.
Acanthostracion_polygonius	bony fish	Tetraodontiformes	Tetraodontiformes	320	0.466	Tsuboi, Masahito, et al. "Breakdown of brain–body allometry and the encephalization of birds and mammals." Nature Ecology & Evolution 2.9 (2018): 1492-1500.
Acanthurus_achilles	bony fish	Acanthuriformes	Acanthuriformes	235	0.5645	Froese, Rainer, and Daniel Pauly. "FishBase." Nov. 2010.
Acanthurus_bahianus	bony fish	Acanthuriformes	Acanthuriformes	107	0.405	Stark, Gavin. "Large and expensive brain comes with a short lifespan: The relationship between brain size and longevity among fish taxa." Journal of Fish Biology 101.1 (2022): 92-99.
Acanthurus_chirurgus	bony fish	Acanthuriformes	Acanthuriformes	35	0.218	Stark, Gavin. "Large and expensive brain comes with a short lifespan: The relationship between brain size and longevity among fish taxa." Journal of Fish Biology 101.1 (2022): 92-99.
Acanthurus_coeruleus	bony fish	Acanthuriformes	Acanthuriformes	118	0.49	Stark, Gavin. "Large and expensive brain comes with a short lifespan: The relationship between brain size and longevity among fish taxa." Journal of Fish Biology 101.1 (2022): 92-99.
Acanthurus_dussumieri	bony fish	Acanthuriformes	Acanthuriformes	451.23	0.673	Stark, Gavin. "Large and expensive brain comes with a short lifespan: The relationship between brain size and longevity among fish taxa." Journal of Fish Biology 101.1 (2022): 92-99.
Acanthurus_guttatus	bony fish	Acanthuriformes	Acanthuriformes	288	0.662	Stark, Gavin. "Large and expensive brain comes with a short lifespan: The relationship between brain size and longevity among fish taxa." Journal of Fish Biology 101.1 (2022): 92-99.
Acanthurus_leucosternon	bony fish	Acanthuriformes	Acanthuriformes	310.2	0.596	Froese, Rainer, and Daniel Pauly. "FishBase." Nov. 2010.
Acanthurus_lineatus	bony fish	Acanthuriformes	Acanthuriformes	278.5	0.564	Froese, Rainer, and Daniel Pauly. "FishBase." Nov. 2010.
Acanthurus_mata	bony fish	Acanthuriformes	Acanthuriformes	255.85	0.484	Stark, Gavin. "Large and expensive brain comes with a short lifespan: The relationship between brain size and longevity among fish taxa." Journal of Fish Biology 101.1 (2022): 92-99.
Acanthurus_nigricans	bony fish	Acanthuriformes	Acanthuriformes	264	0.548	Stark, Gavin. "Large and expensive brain comes with a short lifespan: The relationship between brain size and longevity among fish taxa." Journal of Fish Biology 101.1 (2022): 92-99.
Acanthurus_nigricauda	bony fish	Acanthuriformes	Acanthuriformes	265	0.4	Froese, Rainer, and Daniel Pauly. "FishBase." Nov. 2010.
Acanthurus_nigrofuscus	bony fish	Acanthuriformes	Acanthuriformes	48.93	0.218	Stark, Gavin. "Large and expensive brain comes with a short lifespan: The relationship between brain size and longevity among fish taxa." Journal of Fish Biology 101.1 (2022): 92-99.
Acanthurus_nigroris	bony fish	Acanthuriformes	Acanthuriformes	98.7	0.373	Froese, Rainer, and Daniel Pauly. "FishBase." Nov. 2010.
Acanthurus_olivaceus	bony fish	Acanthuriformes	Acanthuriformes	296.133	0.625333	Froese, Rainer, and Daniel Pauly. "FishBase." Nov. 2010.
Acanthurus_pyroferus	bony fish	Acanthuriformes	Acanthuriformes	154	0.404	Froese, Rainer, and Daniel Pauly. "FishBase." Nov. 2010.
Acanthurus_thompsoni	bony fish	Acanthuriformes	Acanthuriformes	148.75	0.368	Froese, Rainer, and Daniel Pauly. "FishBase." Nov. 2010.
Acanthurus_triostegus	bony fish	Acanthuriformes	Acanthuriformes	64.18	0.271	Stark, Gavin. "Large and expensive brain comes with a short lifespan: The relationship between brain size and longevity among fish taxa." Journal of Fish Biology 101.1 (2022): 92-99.
Acanthurus_xanthopterus	bony fish	Acanthuriformes	Acanthuriformes	677.25	0.537	Stark, Gavin. "Large and expensive brain comes with a short lifespan: The relationship between brain size and longevity among fish taxa." Journal of Fish Biology 101.1 (2022): 92-99.
Acentrogobius_viridipunctatus	bony fish	Gobiiformes	Gobiiformes	12.525	0.027475	Froese, Rainer, and Daniel Pauly. "FishBase." Nov. 2010.
Acipenser_transmontanus	bony fish	NA	NA	3500	0.65	Stark, Gavin. "Large and expensive brain comes with a short lifespan: The relationship between brain size and longevity among fish taxa." Journal of Fish Biology 101.1 (2022): 92-99.
Adontosternarchus_balaenops	bony fish	Otocephala	Otocephala	7	0.117	Froese, Rainer, and Daniel Pauly. "FishBase." Nov. 2010.
Aeoliscus_strigatus	bony fish	Syngnathiformes	NA	1.9	0.02	Froese, Rainer, and Daniel Pauly. "FishBase." Nov. 2010.
Afurcagobius_tamarensis	bony fish	Gobiiformes	Gobiiformes	16.7	0.0285	Tsuboi, Masahito, et al. "Breakdown of brain–body allometry and the encephalization of birds and mammals." Nature Ecology & Evolution 2.9 (2018): 1492-1500.
Agonus_cataphractus	bony fish	Perciformes	Perciformes	8	0.043	Stark, Gavin. "Large and expensive brain comes with a short lifespan: The relationship between brain size and longevity among fish taxa." Journal of Fish Biology 101.1 (2022): 92-99.
Alepes_djedaba	bony fish	Carangia + Anabantaria	Carangia + Anabantaria	120	0.504	Froese, Rainer, and Daniel Pauly. "FishBase." Nov. 2010.
Alepocephalus_bairdii	bony fish	Otocephala	Otocephala	1892.5	0.80175	Stark, Gavin. "Large and expensive brain comes with a short lifespan: The relationship between brain size and longevity among fish taxa." Journal of Fish Biology 101.1 (2022): 92-99.
Alosa_alosa	bony fish	Otocephala	Otocephala	725	0.43	Stark, Gavin. "Large and expensive brain comes with a short lifespan: The relationship between brain size and longevity among fish taxa." Journal of Fish Biology 101.1 (2022): 92-99.
Alosa_caspia	bony fish	Otocephala	Otocephala	84	0.234	Froese, Rainer, and Daniel Pauly. "FishBase." Nov. 2010.
Alosa_fallax	bony fish	Otocephala	Otocephala	600	0.452	Stark, Gavin. "Large and expensive brain comes with a short lifespan: The relationship between brain size and longevity among fish taxa." Journal of Fish Biology 101.1 (2022): 92-99.
Alosa_immaculata	bony fish	Otocephala	Otocephala	335	0.420667	Froese, Rainer, and Daniel Pauly. "FishBase." Nov. 2010.
Altolamprologus_compressiceps	bony fish	Ovalentaria	Ovalentaria	8.95143	0.066181	Tsuboi, Masahito, et al. "Breakdown of brain–body allometry and the encephalization of birds and mammals." Nature Ecology & Evolution 2.9 (2018): 1492-1500.
Aluterus_scriptus	bony fish	Tetraodontiformes	Tetraodontiformes	158	0.41	Tsuboi, Masahito, et al. "Breakdown of brain–body allometry and the encephalization of birds and mammals." Nature Ecology & Evolution 2.9 (2018): 1492-1500.
Amatitlania_nigrofasciata	bony fish	Ovalentaria	Ovalentaria	35.3	0.0893	Stark, Gavin. "Large and expensive brain comes with a short lifespan: The relationship between brain size and longevity among fish taxa." Journal of Fish Biology 101.1 (2022): 92-99.
Amblychaeturichthys_hexanema	bony fish	Gobiiformes	Gobiiformes	1.3	0.0172	Froese, Rainer, and Daniel Pauly. "FishBase." Nov. 2010.
Amblychaeturichthys_sciistius	bony fish	Gobiiformes	Gobiiformes	0.2	0.00575	Froese, Rainer, and Daniel Pauly. "FishBase." Nov. 2010.
Amblycirrhitus_bimacula	bony fish	Otocephala	Otocephala	7.9	0.047	Froese, Rainer, and Daniel Pauly. "FishBase." Nov. 2010.
Amblyeleotris_guttata	bony fish	Gobiiformes	Gobiiformes	4.8	0.024	Froese, Rainer, and Daniel Pauly. "FishBase." Nov. 2010.
Amblyeleotris_steinitzi	bony fish	Gobiiformes	Gobiiformes	1.4	0.007	Froese, Rainer, and Daniel Pauly. "FishBase." Nov. 2010.
Amblyeleotris_sungami	bony fish	Gobiiformes	Gobiiformes	3.45	0.02205	Froese, Rainer, and Daniel Pauly. "FishBase." Nov. 2010.
Amblygaster_clupeoides	bony fish	Otocephala	Otocephala	25	0.115	Stark, Gavin. "Large and expensive brain comes with a short lifespan: The relationship between brain size and longevity among fish taxa." Journal of Fish Biology 101.1 (2022): 92-99.
Amblyglyphidodon_curacao	bony fish	Ovalentaria	Ovalentaria	47.2	0.1615	Froese, Rainer, and Daniel Pauly. "FishBase." Nov. 2010.
Amblyglyphidodon_leucogaster	bony fish	Ovalentaria	Ovalentaria	42.6667	0.13	Froese, Rainer, and Daniel Pauly. "FishBase." Nov. 2010.
Amblygobius_albimaculatus	bony fish	Gobiiformes	Gobiiformes	5.175	0.019675	Froese, Rainer, and Daniel Pauly. "FishBase." Nov. 2010.
Amblygobius_phalaena	bony fish	Gobiiformes	Gobiiformes	7.7125	0.0378875	Stark, Gavin. "Large and expensive brain comes with a short lifespan: The relationship between brain size and longevity among fish taxa." Journal of Fish Biology 101.1 (2022): 92-99.
Amia_calva	bony fish	NA	NA	727	0.3755	Froese, Rainer, and Daniel Pauly. "FishBase." Nov. 2010.
Ammodytes_dubius	bony fish	NA	NA	36.3333	0.0503333	Stark, Gavin. "Large and expensive brain comes with a short lifespan: The relationship between brain size and longevity among fish taxa." Journal of Fish Biology 101.1 (2022): 92-99.
Amphiprion_allardi	bony fish	Ovalentaria	Ovalentaria	32.2	0.102	Stark, Gavin. "Large and expensive brain comes with a short lifespan: The relationship between brain size and longevity among fish taxa." Journal of Fish Biology 101.1 (2022): 92-99.
Amphiprion_bicinctus	bony fish	Ovalentaria	Ovalentaria	21.2333	0.0603333	Froese, Rainer, and Daniel Pauly. "FishBase." Nov. 2010.
Amphiprion_chrysopterus	bony fish	Ovalentaria	Ovalentaria	22	0.081	Stark, Gavin. "Large and expensive brain comes with a short lifespan: The relationship between brain size and longevity among fish taxa." Journal of Fish Biology 101.1 (2022): 92-99.
Amphiprion_melanopus	bony fish	Ovalentaria	Ovalentaria	27.07	0.096	Stark, Gavin. "Large and expensive brain comes with a short lifespan: The relationship between brain size and longevity among fish taxa." Journal of Fish Biology 101.1 (2022): 92-99.
Anampses_caeruleopunctatus	bony fish	Labriformes	wrasses	135	0.353	Tsuboi, Masahito, et al. "Breakdown of brain–body allometry and the encephalization of birds and mammals." Nature Ecology & Evolution 2.9 (2018): 1492-1500.
Anampses_melanurus	bony fish	Labriformes	wrasses	2.5	0.0267	Froese, Rainer, and Daniel Pauly. "FishBase." Nov. 2010.
Anampses_twistii	bony fish	Labriformes	wrasses	20.6	0.109	Froese, Rainer, and Daniel Pauly. "FishBase." Nov. 2010.
Anarhichas_denticulatus	bony fish	Perciformes	Perciformes	5920	0.398	Froese, Rainer, and Daniel Pauly. "FishBase." Nov. 2010.
Anarhichas_lupus	bony fish	Perciformes	Perciformes	853.444	0.349333	Froese, Rainer, and Daniel Pauly. "FishBase." Nov. 2010.
Anarhichas_minor	bony fish	Perciformes	Perciformes	6143.57	0.60025	Froese, Rainer, and Daniel Pauly. "FishBase." Nov. 2010.
Anguilla_anguilla	bony fish	Elopomorpha	Elopomorpha	650	0.17	Froese, Rainer, and Daniel Pauly. "FishBase." Nov. 2010.
Anisotremus_surinamensis	bony fish	Lutjaniformes	Lutjaniformes	1067	1.274	Stark, Gavin. "Large and expensive brain comes with a short lifespan: The relationship between brain size and longevity among fish taxa." Journal of Fish Biology 101.1 (2022): 92-99.
Anodontostoma_chacunda	bony fish	Otocephala	Otocephala	43	0.155	Froese, Rainer, and Daniel Pauly. "FishBase." Nov. 2010.
Anoplogaster_cornuta	bony fish	Berycida	Berycida	114.5	0.07975	Froese, Rainer, and Daniel Pauly. "FishBase." Nov. 2010.
Antennablennius_australis	bony fish	Ovalentaria	Ovalentaria	1.3	0.0138	Froese, Rainer, and Daniel Pauly. "FishBase." Nov. 2010.
Anyperodon_leucogrammicus	bony fish	Perciformes	Perciformes	375	0.4755	Froese, Rainer, and Daniel Pauly. "FishBase." Nov. 2010.
Aphanopus_carbo	bony fish	Scombriformes	Scombriformes	795.714	0.680571	Froese, Rainer, and Daniel Pauly. "FishBase." Nov. 2010.
Aphareus_furca	bony fish	Lutjaniformes	Lutjaniformes	127.5	0.719	Froese, Rainer, and Daniel Pauly. "FishBase." Nov. 2010.
Aplocheilus_panchax	bony fish	Ovalentaria	Ovalentaria	0.246667	0.0133333	Tsuboi, Masahito, et al. "Breakdown of brain–body allometry and the encephalization of birds and mammals." Nature Ecology & Evolution 2.9 (2018): 1492-1500.
Apogon_coccineus	bony fish	Kurtiformes	Kurtiformes	1.3	0.018	Froese, Rainer, and Daniel Pauly. "FishBase." Nov. 2010.
Apogon_ellioti	bony fish	Kurtiformes	Kurtiformes	17.2	0.075	Froese, Rainer, and Daniel Pauly. "FishBase." Nov. 2010.
Apogon_maculatus	bony fish	Kurtiformes	Kurtiformes	9.8	0.05	Tsuboi, Masahito, et al. "Breakdown of brain–body allometry and the encephalization of birds and mammals." Nature Ecology & Evolution 2.9 (2018): 1492-1500.
Apogon_norfolcensis	bony fish	Kurtiformes	Kurtiformes	14.5	0.088	Froese, Rainer, and Daniel Pauly. "FishBase." Nov. 2010.
Apogon_semiornatus	bony fish	Kurtiformes	Kurtiformes	14.3	0.033	Tsuboi, Masahito, et al. "Breakdown of brain–body allometry and the encephalization of birds and mammals." Nature Ecology & Evolution 2.9 (2018): 1492-1500.
Apolemichthys_xanthurus	bony fish	NA	NA	193	0.293	Froese, Rainer, and Daniel Pauly. "FishBase." Nov. 2010.
Aporops_bilinearis	bony fish	Perciformes	Perciformes	12.6	0.0396	Froese, Rainer, and Daniel Pauly. "FishBase." Nov. 2010.
Aprion_virescens	bony fish	Lutjaniformes	Lutjaniformes	1665	2.018	Stark, Gavin. "Large and expensive brain comes with a short lifespan: The relationship between brain size and longevity among fish taxa." Journal of Fish Biology 101.1 (2022): 92-99.
Apteronotus_albifrons	bony fish	Otocephala	Otocephala	34.8	0.171	Froese, Rainer, and Daniel Pauly. "FishBase." Nov. 2010.
Apteronotus_leptorhynchus	bony fish	Otocephala	Otocephala	17.011	0.1119	Froese, Rainer, and Daniel Pauly. "FishBase." Nov. 2010.
Arapaima_gigas	bony fish	NA	NA	496	1.142	Tsuboi, Masahito, et al. "Breakdown of brain–body allometry and the encephalization of birds and mammals." Nature Ecology & Evolution 2.9 (2018): 1492-1500.
Archamia_fucata	bony fish	Kurtiformes	Kurtiformes	5.7	0.049	Froese, Rainer, and Daniel Pauly. "FishBase." Nov. 2010.
Argentina_silus	bony fish	NA	NA	279.5	0.493	Stark, Gavin. "Large and expensive brain comes with a short lifespan: The relationship between brain size and longevity among fish taxa." Journal of Fish Biology 101.1 (2022): 92-99.
Argentina_sphyraena	bony fish	NA	NA	67.33	0.204	Stark, Gavin. "Large and expensive brain comes with a short lifespan: The relationship between brain size and longevity among fish taxa." Journal of Fish Biology 101.1 (2022): 92-99.
Argyropelecus_aculeatus	bony fish	NA	NA	16.5	0.039	Stark, Gavin. "Large and expensive brain comes with a short lifespan: The relationship between brain size and longevity among fish taxa." Journal of Fish Biology 101.1 (2022): 92-99.
Argyropelecus_lychnus	bony fish	NA	NA	5.5	0.0135	Froese, Rainer, and Daniel Pauly. "FishBase." Nov. 2010.
Argyropelecus_olfersii	bony fish	NA	NA	11.05	0.0312	Froese, Rainer, and Daniel Pauly. "FishBase." Nov. 2010.
Argyrops_filamentosus	bony fish	Spariformes	Spariformes	310	0.5965	Froese, Rainer, and Daniel Pauly. "FishBase." Nov. 2010.
Argyrops_spinifer	bony fish	Spariformes	Spariformes	1800	1.267	Stark, Gavin. "Large and expensive brain comes with a short lifespan: The relationship between brain size and longevity among fish taxa." Journal of Fish Biology 101.1 (2022): 92-99.
Ariosoma_balearicum	bony fish	Elopomorpha	Elopomorpha	33	0.0546	Froese, Rainer, and Daniel Pauly. "FishBase." Nov. 2010.
Aristostomias_scintillans	bony fish	NA	NA	10.5	0.012	Stark, Gavin. "Large and expensive brain comes with a short lifespan: The relationship between brain size and longevity among fish taxa." Journal of Fish Biology 101.1 (2022): 92-99.
Arothron_hispidus	bony fish	Tetraodontiformes	Tetraodontiformes	194.07	0.209	Stark, Gavin. "Large and expensive brain comes with a short lifespan: The relationship between brain size and longevity among fish taxa." Journal of Fish Biology 101.1 (2022): 92-99.
Arothron_immaculatus	bony fish	Tetraodontiformes	Tetraodontiformes	66.5	0.1355	Froese, Rainer, and Daniel Pauly. "FishBase." Nov. 2010.
Arothron_meleagris	bony fish	Tetraodontiformes	Tetraodontiformes	822.5	0.388	Froese, Rainer, and Daniel Pauly. "FishBase." Nov. 2010.
Arothron_nigropunctatus	bony fish	Tetraodontiformes	Tetraodontiformes	213	0.359	Stark, Gavin. "Large and expensive brain comes with a short lifespan: The relationship between brain size and longevity among fish taxa." Journal of Fish Biology 101.1 (2022): 92-99.
Arothron_stellatus	bony fish	Tetraodontiformes	Tetraodontiformes	5775	0.969	Stark, Gavin. "Large and expensive brain comes with a short lifespan: The relationship between brain size and longevity among fish taxa." Journal of Fish Biology 101.1 (2022): 92-99.
Artediellus_uncinatus	bony fish	Perciformes	Perciformes	11.3	0.0447	Froese, Rainer, and Daniel Pauly. "FishBase." Nov. 2010.
Aspidophoroides_monopterygius	bony fish	Perciformes	Perciformes	20.67	0.062	Stark, Gavin. "Large and expensive brain comes with a short lifespan: The relationship between brain size and longevity among fish taxa." Journal of Fish Biology 101.1 (2022): 92-99.
Asterropteryx_semipunctata	bony fish	Gobiiformes	Gobiiformes	0.48	0.005	Stark, Gavin. "Large and expensive brain comes with a short lifespan: The relationship between brain size and longevity among fish taxa." Journal of Fish Biology 101.1 (2022): 92-99.
Astronotus_ocellatus	bony fish	Ovalentaria	Ovalentaria	395.4	0.32	Froese, Rainer, and Daniel Pauly. "FishBase." Nov. 2010.
Atherina_presbyter	bony fish	Ovalentaria	Ovalentaria	22.7133	0.0753333	Stark, Gavin. "Large and expensive brain comes with a short lifespan: The relationship between brain size and longevity among fish taxa." Journal of Fish Biology 101.1 (2022): 92-99.
Atherinomorus_lacunosus	bony fish	Ovalentaria	Ovalentaria	21.55	0.102	Stark, Gavin. "Large and expensive brain comes with a short lifespan: The relationship between brain size and longevity among fish taxa." Journal of Fish Biology 101.1 (2022): 92-99.
Atule_mate	bony fish	Carangia + Anabantaria	Carangia + Anabantaria	250	0.661	Froese, Rainer, and Daniel Pauly. "FishBase." Nov. 2010.
Aulonocranus_dewindti	bony fish	Ovalentaria	Ovalentaria	16.037	0.10872	Tsuboi, Masahito, et al. "Breakdown of brain–body allometry and the encephalization of birds and mammals." Nature Ecology & Evolution 2.9 (2018): 1492-1500.
Aulostomus_chinensis	bony fish	Syngnathiformes	NA	215.5	0.38125	Froese, Rainer, and Daniel Pauly. "FishBase." Nov. 2010.
Awaous_ocellaris	bony fish	Gobiiformes	Gobiiformes	9.65	0.02045	Froese, Rainer, and Daniel Pauly. "FishBase." Nov. 2010.
Baileychromis_centropomoides	bony fish	Ovalentaria	Ovalentaria	36	0.1382	Tsuboi, Masahito, et al. "Breakdown of brain–body allometry and the encephalization of birds and mammals." Nature Ecology & Evolution 2.9 (2018): 1492-1500.
Balistapus_undulatus	bony fish	Tetraodontiformes	Tetraodontiformes	470	0.527	Stark, Gavin. "Large and expensive brain comes with a short lifespan: The relationship between brain size and longevity among fish taxa." Journal of Fish Biology 101.1 (2022): 92-99.
Balistes_capriscus	bony fish	Tetraodontiformes	Tetraodontiformes	873.9	0.67	Stark, Gavin. "Large and expensive brain comes with a short lifespan: The relationship between brain size and longevity among fish taxa." Journal of Fish Biology 101.1 (2022): 92-99.
Balistoides_conspicillum	bony fish	Tetraodontiformes	Tetraodontiformes	872.5	0.917	Stark, Gavin. "Large and expensive brain comes with a short lifespan: The relationship between brain size and longevity among fish taxa." Journal of Fish Biology 101.1 (2022): 92-99.
Bathybates_fasciatus	bony fish	Ovalentaria	Ovalentaria	69.0545	0.179682	Tsuboi, Masahito, et al. "Breakdown of brain–body allometry and the encephalization of birds and mammals." Nature Ecology & Evolution 2.9 (2018): 1492-1500.
Bathybates_ferox	bony fish	Ovalentaria	Ovalentaria	58.3333	0.210867	Tsuboi, Masahito, et al. "Breakdown of brain–body allometry and the encephalization of birds and mammals." Nature Ecology & Evolution 2.9 (2018): 1492-1500.
Bathybates_leo	bony fish	Ovalentaria	Ovalentaria	21.4	0.1113	Froese, Rainer, and Daniel Pauly. "FishBase." Nov. 2010.
Bathygobius_cocosensis	bony fish	Gobiiformes	Gobiiformes	1.35	0.0106725	Froese, Rainer, and Daniel Pauly. "FishBase." Nov. 2010.
Bathygobius_fuscus	bony fish	Gobiiformes	Gobiiformes	7.325	0.029	Froese, Rainer, and Daniel Pauly. "FishBase." Nov. 2010.
Bathygobius_soporator	bony fish	Gobiiformes	Gobiiformes	9.66667	0.0244	Froese, Rainer, and Daniel Pauly. "FishBase." Nov. 2010.
Belone_belone	bony fish	Ovalentaria	Ovalentaria	287.24	0.4146	Froese, Rainer, and Daniel Pauly. "FishBase." Nov. 2010.
Benthochromis_tricoti	bony fish	Ovalentaria	Ovalentaria	36.0529	0.155971	Tsuboi, Masahito, et al. "Breakdown of brain–body allometry and the encephalization of birds and mammals." Nature Ecology & Evolution 2.9 (2018): 1492-1500.
Beryx_decadactylus	bony fish	Berycida	Berycida	691.67	0.806	Stark, Gavin. "Large and expensive brain comes with a short lifespan: The relationship between brain size and longevity among fish taxa." Journal of Fish Biology 101.1 (2022): 92-99.
Beryx_splendens	bony fish	Berycida	Berycida	257.5	0.728	Stark, Gavin. "Large and expensive brain comes with a short lifespan: The relationship between brain size and longevity among fish taxa." Journal of Fish Biology 101.1 (2022): 92-99.
Blenniella_chrysospilos	bony fish	Ovalentaria	Ovalentaria	1.1	0.0155	Froese, Rainer, and Daniel Pauly. "FishBase." Nov. 2010.
Blenniella_paula	bony fish	Ovalentaria	Ovalentaria	9	0.0508	Froese, Rainer, and Daniel Pauly. "FishBase." Nov. 2010.
Blenniella_periophthalmus	bony fish	Ovalentaria	Ovalentaria	12	0.0421	Froese, Rainer, and Daniel Pauly. "FishBase." Nov. 2010.
Bodianus_anthioides	bony fish	Labriformes	NA	95	0.22	Froese, Rainer, and Daniel Pauly. "FishBase." Nov. 2010.
Bodianus_bilunulatus	bony fish	Labriformes	NA	178.25	0.472	Froese, Rainer, and Daniel Pauly. "FishBase." Nov. 2010.
Bodianus_diana	bony fish	Labriformes	NA	38.7	0.234	Froese, Rainer, and Daniel Pauly. "FishBase." Nov. 2010.
Bodianus_loxozonus	bony fish	Labriformes	NA	360	0.636	Froese, Rainer, and Daniel Pauly. "FishBase." Nov. 2010.
Bodianus_perditio	bony fish	Labriformes	NA	460	0.821	Froese, Rainer, and Daniel Pauly. "FishBase." Nov. 2010.
Boleophthalmus_pectinirostris	bony fish	Gobiiformes	Gobiiformes	31.45	0.034	Froese, Rainer, and Daniel Pauly. "FishBase." Nov. 2010.
Boops_boops	bony fish	Spariformes	Spariformes	122	0.433	Stark, Gavin. "Large and expensive brain comes with a short lifespan: The relationship between brain size and longevity among fish taxa." Journal of Fish Biology 101.1 (2022): 92-99.
Boreogadus_saida	bony fish	Paracanthopterygii	Paracanthopterygii	47.5	0.209	Stark, Gavin. "Large and expensive brain comes with a short lifespan: The relationship between brain size and longevity among fish taxa." Journal of Fish Biology 101.1 (2022): 92-99.
Bostrychus_sinensis	bony fish	Gobiiformes	Gobiiformes	27.8	0.0292	Froese, Rainer, and Daniel Pauly. "FishBase." Nov. 2010.
Brachyhypopomus_brevirostris	bony fish	Otocephala	Otocephala	11.46	0.09	Froese, Rainer, and Daniel Pauly. "FishBase." Nov. 2010.
Brama_brama	bony fish	Scombriformes	Scombriformes	1850	1.261	Stark, Gavin. "Large and expensive brain comes with a short lifespan: The relationship between brain size and longevity among fish taxa." Journal of Fish Biology 101.1 (2022): 92-99.
Brosme_brosme	bony fish	Paracanthopterygii	Paracanthopterygii	583.1	0.588	Stark, Gavin. "Large and expensive brain comes with a short lifespan: The relationship between brain size and longevity among fish taxa." Journal of Fish Biology 101.1 (2022): 92-99.
Brotula_barbata	bony fish	NA	NA	1.2	0.02	Tsuboi, Masahito, et al. "Breakdown of brain–body allometry and the encephalization of birds and mammals." Nature Ecology & Evolution 2.9 (2018): 1492-1500.
Brotula_multibarbata	bony fish	NA	NA	344.3	0.41783	Froese, Rainer, and Daniel Pauly. "FishBase." Nov. 2010.
Bryaninops_natans	bony fish	Gobiiformes	Gobiiformes	0.7	0.006	Stark, Gavin. "Large and expensive brain comes with a short lifespan: The relationship between brain size and longevity among fish taxa." Journal of Fish Biology 101.1 (2022): 92-99.
Butis_amboinensis	bony fish	Gobiiformes	Gobiiformes	3.3	0.012375	Froese, Rainer, and Daniel Pauly. "FishBase." Nov. 2010.
Butis_butis	bony fish	Gobiiformes	Gobiiformes	7.075	0.02385	Froese, Rainer, and Daniel Pauly. "FishBase." Nov. 2010.
Caesio_caerulaurea	bony fish	Lutjaniformes	Lutjaniformes	290	0.6984	Froese, Rainer, and Daniel Pauly. "FishBase." Nov. 2010.
Caesio_cuning	bony fish	Lutjaniformes	Lutjaniformes	335	0.611	Froese, Rainer, and Daniel Pauly. "FishBase." Nov. 2010.
Caffrogobius_caffer	bony fish	Gobiiformes	Gobiiformes	13.4143	0.0378714	Froese, Rainer, and Daniel Pauly. "FishBase." Nov. 2010.
Caffrogobius_saldanha	bony fish	Gobiiformes	Gobiiformes	13.8	0.0414033	Froese, Rainer, and Daniel Pauly. "FishBase." Nov. 2010.
Callionymus_grossi	bony fish	Syngnathiformes	Mulliformes	23	0.068	Froese, Rainer, and Daniel Pauly. "FishBase." Nov. 2010.
Callionymus_limiceps	bony fish	Syngnathiformes	Mulliformes	19.5	0.067	Froese, Rainer, and Daniel Pauly. "FishBase." Nov. 2010.
Callionymus_lyra	bony fish	Syngnathiformes	Mulliformes	18.26	0.048	Stark, Gavin. "Large and expensive brain comes with a short lifespan: The relationship between brain size and longevity among fish taxa." Journal of Fish Biology 101.1 (2022): 92-99.
Callionymus_maculatus	bony fish	Syngnathiformes	Mulliformes	13.5	0.0536667	Froese, Rainer, and Daniel Pauly. "FishBase." Nov. 2010.
Callochromis_melanostigma	bony fish	Ovalentaria	Ovalentaria	2.38	0.0423333	Tsuboi, Masahito, et al. "Breakdown of brain–body allometry and the encephalization of birds and mammals." Nature Ecology & Evolution 2.9 (2018): 1492-1500.
Callochromis_pleurospilus	bony fish	Ovalentaria	Ovalentaria	5.8075	0.06275	Tsuboi, Masahito, et al. "Breakdown of brain–body allometry and the encephalization of birds and mammals." Nature Ecology & Evolution 2.9 (2018): 1492-1500.
Callogobius_sclateri	bony fish	Gobiiformes	Gobiiformes	8	0.016	Froese, Rainer, and Daniel Pauly. "FishBase." Nov. 2010.
Calotomus_spinidens	bony fish	Labriformes	parrotfish	157	0.307	Froese, Rainer, and Daniel Pauly. "FishBase." Nov. 2010.
Cantherhines_dumerilii	bony fish	Tetraodontiformes	Tetraodontiformes	380.5	0.466667	Froese, Rainer, and Daniel Pauly. "FishBase." Nov. 2010.
Cantherhines_pardalis	bony fish	Tetraodontiformes	Tetraodontiformes	100	0.357	Froese, Rainer, and Daniel Pauly. "FishBase." Nov. 2010.
Cantherhines_pullus	bony fish	Tetraodontiformes	Tetraodontiformes	52	0.242	Tsuboi, Masahito, et al. "Breakdown of brain–body allometry and the encephalization of birds and mammals." Nature Ecology & Evolution 2.9 (2018): 1492-1500.
Cantherhines_verecundus	bony fish	Tetraodontiformes	Tetraodontiformes	41	0.199	Froese, Rainer, and Daniel Pauly. "FishBase." Nov. 2010.
Canthigaster_coronata	bony fish	Tetraodontiformes	Tetraodontiformes	52	0.112	Froese, Rainer, and Daniel Pauly. "FishBase." Nov. 2010.
Canthigaster_jactator	bony fish	Tetraodontiformes	Tetraodontiformes	17.5	0.082	Stark, Gavin. "Large and expensive brain comes with a short lifespan: The relationship between brain size and longevity among fish taxa." Journal of Fish Biology 101.1 (2022): 92-99.
Canthigaster_margaritata	bony fish	Tetraodontiformes	Tetraodontiformes	13.75	0.048	Froese, Rainer, and Daniel Pauly. "FishBase." Nov. 2010.
Canthigaster_rostrata	bony fish	Tetraodontiformes	Tetraodontiformes	3.4	0.046	Stark, Gavin. "Large and expensive brain comes with a short lifespan: The relationship between brain size and longevity among fish taxa." Journal of Fish Biology 101.1 (2022): 92-99.
Canthigaster_solandri	bony fish	Tetraodontiformes	Tetraodontiformes	8.03	0.058	Stark, Gavin. "Large and expensive brain comes with a short lifespan: The relationship between brain size and longevity among fish taxa." Journal of Fish Biology 101.1 (2022): 92-99.
Canthigaster_valentini	bony fish	Tetraodontiformes	Tetraodontiformes	6.45	0.051	Stark, Gavin. "Large and expensive brain comes with a short lifespan: The relationship between brain size and longevity among fish taxa." Journal of Fish Biology 101.1 (2022): 92-99.
Capros_aper	bony fish	NA	NA	29	0.172	Stark, Gavin. "Large and expensive brain comes with a short lifespan: The relationship between brain size and longevity among fish taxa." Journal of Fish Biology 101.1 (2022): 92-99.
Caracanthus_maculatus	bony fish	Perciformes	Perciformes	2	0.024	Froese, Rainer, and Daniel Pauly. "FishBase." Nov. 2010.
Carangoides_bartholomaei	bony fish	Carangia + Anabantaria	Carangia + Anabantaria	3047.87	4.24	Tsuboi, Masahito, et al. "Breakdown of brain–body allometry and the encephalization of birds and mammals." Nature Ecology & Evolution 2.9 (2018): 1492-1500.
Carangoides_chrysophrys	bony fish	Carangia + Anabantaria	Carangia + Anabantaria	140	0.58	Froese, Rainer, and Daniel Pauly. "FishBase." Nov. 2010.
Carangoides_equula	bony fish	Carangia + Anabantaria	Carangia + Anabantaria	215	1.139	Froese, Rainer, and Daniel Pauly. "FishBase." Nov. 2010.
Carangoides_fulvoguttatus	bony fish	Carangia + Anabantaria	Carangia + Anabantaria	6200	2.934	Froese, Rainer, and Daniel Pauly. "FishBase." Nov. 2010.
Caranx_hippos	bony fish	Carangia + Anabantaria	Carangia + Anabantaria	2305	2.97	Tsuboi, Masahito, et al. "Breakdown of brain–body allometry and the encephalization of birds and mammals." Nature Ecology & Evolution 2.9 (2018): 1492-1500.
Caranx_ignobilis	bony fish	Carangia + Anabantaria	Carangia + Anabantaria	3200	1.906	Stark, Gavin. "Large and expensive brain comes with a short lifespan: The relationship between brain size and longevity among fish taxa." Journal of Fish Biology 101.1 (2022): 92-99.
Caranx_lugubris	bony fish	Carangia + Anabantaria	Carangia + Anabantaria	9830	3.713	Froese, Rainer, and Daniel Pauly. "FishBase." Nov. 2010.
Caranx_melampygus	bony fish	Carangia + Anabantaria	Carangia + Anabantaria	2185.19	2.046	Stark, Gavin. "Large and expensive brain comes with a short lifespan: The relationship between brain size and longevity among fish taxa." Journal of Fish Biology 101.1 (2022): 92-99.
Caranx_sexfasciatus	bony fish	Carangia + Anabantaria	Carangia + Anabantaria	520	1.155	Froese, Rainer, and Daniel Pauly. "FishBase." Nov. 2010.
Carassius_auratus	bony fish	Otocephala	Otocephala	7.53	0.083	Stark, Gavin. "Large and expensive brain comes with a short lifespan: The relationship between brain size and longevity among fish taxa." Journal of Fish Biology 101.1 (2022): 92-99.
Carassius_carassius	bony fish	Otocephala	Otocephala	5.22	0.47	Tsuboi, Masahito, et al. "Breakdown of brain–body allometry and the encephalization of birds and mammals." Nature Ecology & Evolution 2.9 (2018): 1492-1500.
Careproctus_reinhardti	bony fish	Perciformes	Perciformes	90.6667	0.0821667	Froese, Rainer, and Daniel Pauly. "FishBase." Nov. 2010.
Centroberyx_gerrardi	bony fish	Berycida	Berycida	663.05	0.819	Stark, Gavin. "Large and expensive brain comes with a short lifespan: The relationship between brain size and longevity among fish taxa." Journal of Fish Biology 101.1 (2022): 92-99.
Centrolabrus_exoletus	bony fish	Labriformes	parrotfish	29.7571	0.164286	Stark, Gavin. "Large and expensive brain comes with a short lifespan: The relationship between brain size and longevity among fish taxa." Journal of Fish Biology 101.1 (2022): 92-99.
Centrolophus_niger	bony fish	Scombriformes	Scombriformes	955	0.362675	Froese, Rainer, and Daniel Pauly. "FishBase." Nov. 2010.
Centropogon_australis	bony fish	NA	NA	6.2	0.035	Tsuboi, Masahito, et al. "Breakdown of brain–body allometry and the encephalization of birds and mammals." Nature Ecology & Evolution 2.9 (2018): 1492-1500.
Centropyge_bicolor	bony fish	NA	NA	17.5	0.116	Stark, Gavin. "Large and expensive brain comes with a short lifespan: The relationship between brain size and longevity among fish taxa." Journal of Fish Biology 101.1 (2022): 92-99.
Centropyge_bispinosa	bony fish	NA	NA	22.1	0.108	Stark, Gavin. "Large and expensive brain comes with a short lifespan: The relationship between brain size and longevity among fish taxa." Journal of Fish Biology 101.1 (2022): 92-99.
Centropyge_flavicauda	bony fish	NA	NA	8.6	0.064	Froese, Rainer, and Daniel Pauly. "FishBase." Nov. 2010.
Centropyge_flavissima	bony fish	NA	NA	29.8	0.151	Stark, Gavin. "Large and expensive brain comes with a short lifespan: The relationship between brain size and longevity among fish taxa." Journal of Fish Biology 101.1 (2022): 92-99.
Centropyge_heraldi	bony fish	NA	NA	23	0.136	Froese, Rainer, and Daniel Pauly. "FishBase." Nov. 2010.
Centropyge_multispinis	bony fish	NA	NA	44	0.154	Froese, Rainer, and Daniel Pauly. "FishBase." Nov. 2010.
Centropyge_potteri	bony fish	NA	NA	45.3	0.14	Stark, Gavin. "Large and expensive brain comes with a short lifespan: The relationship between brain size and longevity among fish taxa." Journal of Fish Biology 101.1 (2022): 92-99.
Centropyge_tibicen	bony fish	NA	NA	12.5	0.11	Stark, Gavin. "Large and expensive brain comes with a short lifespan: The relationship between brain size and longevity among fish taxa." Journal of Fish Biology 101.1 (2022): 92-99.
Cephalopholis_argus	bony fish	Perciformes	Perciformes	1040	0.667	Stark, Gavin. "Large and expensive brain comes with a short lifespan: The relationship between brain size and longevity among fish taxa." Journal of Fish Biology 101.1 (2022): 92-99.
Cephalopholis_boenak	bony fish	Perciformes	Perciformes	82.33	0.176	Stark, Gavin. "Large and expensive brain comes with a short lifespan: The relationship between brain size and longevity among fish taxa." Journal of Fish Biology 101.1 (2022): 92-99.
Cephalopholis_cruentata	bony fish	Perciformes	Perciformes	195.2	0.4	Stark, Gavin. "Large and expensive brain comes with a short lifespan: The relationship between brain size and longevity among fish taxa." Journal of Fish Biology 101.1 (2022): 92-99.
Cephalopholis_fulva	bony fish	Perciformes	Perciformes	156.53	0.381	Stark, Gavin. "Large and expensive brain comes with a short lifespan: The relationship between brain size and longevity among fish taxa." Journal of Fish Biology 101.1 (2022): 92-99.
Cephalopholis_hemistiktos	bony fish	Perciformes	Perciformes	83	0.19	Froese, Rainer, and Daniel Pauly. "FishBase." Nov. 2010.
Cephalopholis_leopardus	bony fish	Perciformes	Perciformes	33.5	0.155	Froese, Rainer, and Daniel Pauly. "FishBase." Nov. 2010.
Cephalopholis_miniata	bony fish	Perciformes	Perciformes	324	0.368	Stark, Gavin. "Large and expensive brain comes with a short lifespan: The relationship between brain size and longevity among fish taxa." Journal of Fish Biology 101.1 (2022): 92-99.
Cephalopholis_nigripinnis	bony fish	Perciformes	Perciformes	149	0.343	Froese, Rainer, and Daniel Pauly. "FishBase." Nov. 2010.
Cephalopholis_urodeta	bony fish	Perciformes	Perciformes	80.3333	0.234667	Froese, Rainer, and Daniel Pauly. "FishBase." Nov. 2010.
Cepola_macrophthalma	bony fish	NA	NA	25	0.087	Stark, Gavin. "Large and expensive brain comes with a short lifespan: The relationship between brain size and longevity among fish taxa." Journal of Fish Biology 101.1 (2022): 92-99.
Ceratoscopelus_warmingii	bony fish	NA	NA	3	0.0282	Froese, Rainer, and Daniel Pauly. "FishBase." Nov. 2010.
Cetoscarus_bicolor	bony fish	Labriformes	parrotfish	1120	0.86	Stark, Gavin. "Large and expensive brain comes with a short lifespan: The relationship between brain size and longevity among fish taxa." Journal of Fish Biology 101.1 (2022): 92-99.
Chaenogobius_gulosus	bony fish	Gobiiformes	Gobiiformes	2.9	0.018805	Froese, Rainer, and Daniel Pauly. "FishBase." Nov. 2010.
Chaetodon_auriga	bony fish	Chaetodontiformes	Chaetodontiformes	132.7	0.403	Stark, Gavin. "Large and expensive brain comes with a short lifespan: The relationship between brain size and longevity among fish taxa." Journal of Fish Biology 101.1 (2022): 92-99.
Chaetodon_austriacus	bony fish	Chaetodontiformes	Chaetodontiformes	41	0.164	Froese, Rainer, and Daniel Pauly. "FishBase." Nov. 2010.
Chaetodon_baronessa	bony fish	Chaetodontiformes	Chaetodontiformes	79	0.2	Stark, Gavin. "Large and expensive brain comes with a short lifespan: The relationship between brain size and longevity among fish taxa." Journal of Fish Biology 101.1 (2022): 92-99.
Chaetodon_bennetti	bony fish	Chaetodontiformes	Chaetodontiformes	68.7	0.27	Stark, Gavin. "Large and expensive brain comes with a short lifespan: The relationship between brain size and longevity among fish taxa." Journal of Fish Biology 101.1 (2022): 92-99.
Chaetodon_capistratus	bony fish	Chaetodontiformes	Chaetodontiformes	22.5	0.188	Stark, Gavin. "Large and expensive brain comes with a short lifespan: The relationship between brain size and longevity among fish taxa." Journal of Fish Biology 101.1 (2022): 92-99.
Chaetodon_citrinellus	bony fish	Chaetodontiformes	Chaetodontiformes	42	0.223	Stark, Gavin. "Large and expensive brain comes with a short lifespan: The relationship between brain size and longevity among fish taxa." Journal of Fish Biology 101.1 (2022): 92-99.
Chaetodon_collare	bony fish	Chaetodontiformes	Chaetodontiformes	20.5	0.153	Froese, Rainer, and Daniel Pauly. "FishBase." Nov. 2010.
Chaetodon_decussatus	bony fish	Chaetodontiformes	Chaetodontiformes	53.25	0.19745	Tsuboi, Masahito, et al. "Breakdown of brain–body allometry and the encephalization of birds and mammals." Nature Ecology & Evolution 2.9 (2018): 1492-1500.
Chaetodon_dolosus	bony fish	Chaetodontiformes	Chaetodontiformes	31.5	0.2385	Froese, Rainer, and Daniel Pauly. "FishBase." Nov. 2010.
Chaetodon_ephippium	bony fish	Chaetodontiformes	Chaetodontiformes	124.88	0.377	Stark, Gavin. "Large and expensive brain comes with a short lifespan: The relationship between brain size and longevity among fish taxa." Journal of Fish Biology 101.1 (2022): 92-99.
Chaetodon_fasciatus	bony fish	Chaetodontiformes	Chaetodontiformes	119.967	0.419667	Tsuboi, Masahito, et al. "Breakdown of brain–body allometry and the encephalization of birds and mammals." Nature Ecology & Evolution 2.9 (2018): 1492-1500.
Chaetodon_flavirostris	bony fish	Chaetodontiformes	Chaetodontiformes	73.35	0.353	Froese, Rainer, and Daniel Pauly. "FishBase." Nov. 2010.
Chaetodon_kleinii	bony fish	Chaetodontiformes	Chaetodontiformes	29.07	0.169	Stark, Gavin. "Large and expensive brain comes with a short lifespan: The relationship between brain size and longevity among fish taxa." Journal of Fish Biology 101.1 (2022): 92-99.
Chaetodon_lunula	bony fish	Chaetodontiformes	Chaetodontiformes	137.75	0.478	Stark, Gavin. "Large and expensive brain comes with a short lifespan: The relationship between brain size and longevity among fish taxa." Journal of Fish Biology 101.1 (2022): 92-99.
Chaetodon_melannotus	bony fish	Chaetodontiformes	Chaetodontiformes	20	0.176	Stark, Gavin. "Large and expensive brain comes with a short lifespan: The relationship between brain size and longevity among fish taxa." Journal of Fish Biology 101.1 (2022): 92-99.
Chaetodon_mertensii	bony fish	Chaetodontiformes	Chaetodontiformes	24.1	0.166	Stark, Gavin. "Large and expensive brain comes with a short lifespan: The relationship between brain size and longevity among fish taxa." Journal of Fish Biology 101.1 (2022): 92-99.
Chaetodon_miliaris	bony fish	Chaetodontiformes	Chaetodontiformes	48.86	0.2012	Froese, Rainer, and Daniel Pauly. "FishBase." Nov. 2010.
Chaetodon_multicinctus	bony fish	Chaetodontiformes	Chaetodontiformes	29.05	0.1735	Froese, Rainer, and Daniel Pauly. "FishBase." Nov. 2010.
Chaetodon_ocellatus	bony fish	Chaetodontiformes	Chaetodontiformes	72.065	0.362	Tsuboi, Masahito, et al. "Breakdown of brain–body allometry and the encephalization of birds and mammals." Nature Ecology & Evolution 2.9 (2018): 1492-1500.
Chaetodon_ornatissimus	bony fish	Chaetodontiformes	Chaetodontiformes	85	0.284	Froese, Rainer, and Daniel Pauly. "FishBase." Nov. 2010.
Chaetodon_paucifasciatus	bony fish	Chaetodontiformes	Chaetodontiformes	31.5	0.1655	Froese, Rainer, and Daniel Pauly. "FishBase." Nov. 2010.
Chaetodon_plebeius	bony fish	Chaetodontiformes	Chaetodontiformes	17.6	0.129	Froese, Rainer, and Daniel Pauly. "FishBase." Nov. 2010.
Chaetodon_quadrimaculatus	bony fish	Chaetodontiformes	Chaetodontiformes	51.2	0.261	Froese, Rainer, and Daniel Pauly. "FishBase." Nov. 2010.
Chaetodon_reticulatus	bony fish	Chaetodontiformes	Chaetodontiformes	81.17	0.292	Stark, Gavin. "Large and expensive brain comes with a short lifespan: The relationship between brain size and longevity among fish taxa." Journal of Fish Biology 101.1 (2022): 92-99.
Chaetodon_speculum	bony fish	Chaetodontiformes	Chaetodontiformes	18	0.133	Stark, Gavin. "Large and expensive brain comes with a short lifespan: The relationship between brain size and longevity among fish taxa." Journal of Fish Biology 101.1 (2022): 92-99.
Chaetodon_striatus	bony fish	Chaetodontiformes	Chaetodontiformes	98	0.347	Stark, Gavin. "Large and expensive brain comes with a short lifespan: The relationship between brain size and longevity among fish taxa." Journal of Fish Biology 101.1 (2022): 92-99.
Chaetodon_trifascialis	bony fish	Chaetodontiformes	Chaetodontiformes	77	0.333	Stark, Gavin. "Large and expensive brain comes with a short lifespan: The relationship between brain size and longevity among fish taxa." Journal of Fish Biology 101.1 (2022): 92-99.
Chaetodon_trifasciatus	bony fish	Chaetodontiformes	Chaetodontiformes	41.1667	0.208333	Froese, Rainer, and Daniel Pauly. "FishBase." Nov. 2010.
Chaetodon_ulietensis	bony fish	Chaetodontiformes	Chaetodontiformes	35.5	0.231	Stark, Gavin. "Large and expensive brain comes with a short lifespan: The relationship between brain size and longevity among fish taxa." Journal of Fish Biology 101.1 (2022): 92-99.
Chaetodon_unimaculatus	bony fish	Chaetodontiformes	Chaetodontiformes	23.1	0.152	Stark, Gavin. "Large and expensive brain comes with a short lifespan: The relationship between brain size and longevity among fish taxa." Journal of Fish Biology 101.1 (2022): 92-99.
Chalinochromis_brichardi	bony fish	Ovalentaria	Ovalentaria	10.8	0.0515833	Tsuboi, Masahito, et al. "Breakdown of brain–body allometry and the encephalization of birds and mammals." Nature Ecology & Evolution 2.9 (2018): 1492-1500.
Champsocephalus_gunnari	bony fish	Perciformes	Perciformes	85	0.19	Stark, Gavin. "Large and expensive brain comes with a short lifespan: The relationship between brain size and longevity among fish taxa." Journal of Fish Biology 101.1 (2022): 92-99.
Channa_gachua	bony fish	NA	NA	210	0.285	Froese, Rainer, and Daniel Pauly. "FishBase." Nov. 2010.
Channa_orientalis	bony fish	NA	NA	210	0.285	Tsuboi, Masahito, et al. "Breakdown of brain–body allometry and the encephalization of birds and mammals." Nature Ecology & Evolution 2.9 (2018): 1492-1500.
Channichthys_rhinoceratus	bony fish	Perciformes	Perciformes	375	0.3895	Froese, Rainer, and Daniel Pauly. "FishBase." Nov. 2010.
Chauliodus_sloani	bony fish	NA	NA	41.33	0.031	Stark, Gavin. "Large and expensive brain comes with a short lifespan: The relationship between brain size and longevity among fish taxa." Journal of Fish Biology 101.1 (2022): 92-99.
Cheilinus_chlorourus	bony fish	Labriformes	parrotfish	127.15	0.2515	Froese, Rainer, and Daniel Pauly. "FishBase." Nov. 2010.
Cheilinus_fasciatus	bony fish	Labriformes	parrotfish	413	0.545	Froese, Rainer, and Daniel Pauly. "FishBase." Nov. 2010.
Cheilinus_trilobatus	bony fish	Labriformes	parrotfish	270	0.4155	Froese, Rainer, and Daniel Pauly. "FishBase." Nov. 2010.
Cheilio_inermis	bony fish	Labriformes	wrasses	126.7	0.372	Froese, Rainer, and Daniel Pauly. "FishBase." Nov. 2010.
Cheilodipterus_macrodon	bony fish	Kurtiformes	Kurtiformes	13.2	0.093	Froese, Rainer, and Daniel Pauly. "FishBase." Nov. 2010.
Cheilodipterus_quinquelineatus	bony fish	Kurtiformes	Kurtiformes	4	0.0525	Froese, Rainer, and Daniel Pauly. "FishBase." Nov. 2010.
Chelidonichthys_cuculus	bony fish	Perciformes	Perciformes	627.5	0.7492	Stark, Gavin. "Large and expensive brain comes with a short lifespan: The relationship between brain size and longevity among fish taxa." Journal of Fish Biology 101.1 (2022): 92-99.
Chelidonichthys_kumu	bony fish	Perciformes	Perciformes	14.2	0.072	Froese, Rainer, and Daniel Pauly. "FishBase." Nov. 2010.
Chelidonichthys_lucerna	bony fish	Perciformes	Perciformes	528.8	0.447	Stark, Gavin. "Large and expensive brain comes with a short lifespan: The relationship between brain size and longevity among fish taxa." Journal of Fish Biology 101.1 (2022): 92-99.
Chelon_auratus	bony fish	Ovalentaria	Ovalentaria	156.533	0.209667	Froese, Rainer, and Daniel Pauly. "FishBase." Nov. 2010.
Chelon_labrosus	bony fish	Ovalentaria	Ovalentaria	38.83	0.1405	Froese, Rainer, and Daniel Pauly. "FishBase." Nov. 2010.
Chirocentrus_dorab	bony fish	Otocephala	Otocephala	400	0.664	Froese, Rainer, and Daniel Pauly. "FishBase." Nov. 2010.
Chitala_chitala	bony fish	NA	NA	11.13	0.19	Tsuboi, Masahito, et al. "Breakdown of brain–body allometry and the encephalization of birds and mammals." Nature Ecology & Evolution 2.9 (2018): 1492-1500.
Chlorurus_gibbus	bony fish	Labriformes	parrotfish	1479.5	0.778	Froese, Rainer, and Daniel Pauly. "FishBase." Nov. 2010.
Chlorurus_perspicillatus	bony fish	Labriformes	parrotfish	700	0.56	Froese, Rainer, and Daniel Pauly. "FishBase." Nov. 2010.
Chlorurus_sordidus	bony fish	Labriformes	parrotfish	332.83	0.445	Stark, Gavin. "Large and expensive brain comes with a short lifespan: The relationship between brain size and longevity among fish taxa." Journal of Fish Biology 101.1 (2022): 92-99.
Chromis_agilis	bony fish	Ovalentaria	Ovalentaria	9.7	0.079	Stark, Gavin. "Large and expensive brain comes with a short lifespan: The relationship between brain size and longevity among fish taxa." Journal of Fish Biology 101.1 (2022): 92-99.
Chromis_amboinensis	bony fish	Ovalentaria	Ovalentaria	13.2	0.079	Froese, Rainer, and Daniel Pauly. "FishBase." Nov. 2010.
Chromis_atripectoralis	bony fish	Ovalentaria	Ovalentaria	21.1	0.113	Froese, Rainer, and Daniel Pauly. "FishBase." Nov. 2010.
Chromis_atripes	bony fish	Ovalentaria	Ovalentaria	6.8	0.047	Froese, Rainer, and Daniel Pauly. "FishBase." Nov. 2010.
Chromis_caerulea	bony fish	Ovalentaria	Ovalentaria	4.7	0.053	Froese, Rainer, and Daniel Pauly. "FishBase." Nov. 2010.
Chromis_chromis	bony fish	Ovalentaria	Ovalentaria	20	0.135	Stark, Gavin. "Large and expensive brain comes with a short lifespan: The relationship between brain size and longevity among fish taxa." Journal of Fish Biology 101.1 (2022): 92-99.
Chromis_chrysura	bony fish	Ovalentaria	Ovalentaria	20.3	0.1095	Froese, Rainer, and Daniel Pauly. "FishBase." Nov. 2010.
Chromis_cyanea	bony fish	Ovalentaria	Ovalentaria	6.64	0.088	Stark, Gavin. "Large and expensive brain comes with a short lifespan: The relationship between brain size and longevity among fish taxa." Journal of Fish Biology 101.1 (2022): 92-99.
Chromis_dimidiata	bony fish	Ovalentaria	Ovalentaria	3.2	0.03425	Froese, Rainer, and Daniel Pauly. "FishBase." Nov. 2010.
Chromis_flavomaculata	bony fish	Ovalentaria	Ovalentaria	35	0.215	Froese, Rainer, and Daniel Pauly. "FishBase." Nov. 2010.
Chromis_iomelas	bony fish	Ovalentaria	Ovalentaria	6	0.052	Froese, Rainer, and Daniel Pauly. "FishBase." Nov. 2010.
Chromis_lepidolepis	bony fish	Ovalentaria	Ovalentaria	11.8	0.102	Froese, Rainer, and Daniel Pauly. "FishBase." Nov. 2010.
Chromis_multilineata	bony fish	Ovalentaria	Ovalentaria	25	0.18	Stark, Gavin. "Large and expensive brain comes with a short lifespan: The relationship between brain size and longevity among fish taxa." Journal of Fish Biology 101.1 (2022): 92-99.
Chromis_nigrura	bony fish	Ovalentaria	Ovalentaria	2.2	0.0325	Froese, Rainer, and Daniel Pauly. "FishBase." Nov. 2010.
Chromis_retrofasciata	bony fish	Ovalentaria	Ovalentaria	2.6	0.033	Stark, Gavin. "Large and expensive brain comes with a short lifespan: The relationship between brain size and longevity among fish taxa." Journal of Fish Biology 101.1 (2022): 92-99.
Chromis_ternatensis	bony fish	Ovalentaria	Ovalentaria	13.85	0.113	Froese, Rainer, and Daniel Pauly. "FishBase." Nov. 2010.
Chromis_verater	bony fish	Ovalentaria	Ovalentaria	103.8	0.3155	Froese, Rainer, and Daniel Pauly. "FishBase." Nov. 2010.
Chromis_viridis	bony fish	Ovalentaria	Ovalentaria	4.7	0.053	Tsuboi, Masahito, et al. "Breakdown of brain–body allometry and the encephalization of birds and mammals." Nature Ecology & Evolution 2.9 (2018): 1492-1500.
Chromis_weberi	bony fish	Ovalentaria	Ovalentaria	20	0.163	Froese, Rainer, and Daniel Pauly. "FishBase." Nov. 2010.
Chrysiptera_biocellata	bony fish	Ovalentaria	Ovalentaria	9.85	0.064	Froese, Rainer, and Daniel Pauly. "FishBase." Nov. 2010.
Chrysiptera_brownriggii	bony fish	Ovalentaria	Ovalentaria	5.2	0.051	Froese, Rainer, and Daniel Pauly. "FishBase." Nov. 2010.
Chrysiptera_glauca	bony fish	Ovalentaria	Ovalentaria	7.9	0.061	Froese, Rainer, and Daniel Pauly. "FishBase." Nov. 2010.
Chrysiptera_rollandi	bony fish	Ovalentaria	Ovalentaria	2.1	0.02815	Froese, Rainer, and Daniel Pauly. "FishBase." Nov. 2010.
Chrysiptera_starcki	bony fish	Ovalentaria	Ovalentaria	2.4	0.028	Froese, Rainer, and Daniel Pauly. "FishBase." Nov. 2010.
Cichlasoma_bimaculatum	bony fish	Ovalentaria	Ovalentaria	136.9	0.28475	Froese, Rainer, and Daniel Pauly. "FishBase." Nov. 2010.
Ciliata_mustela	bony fish	Paracanthopterygii	Paracanthopterygii	9.84	0.055	Stark, Gavin. "Large and expensive brain comes with a short lifespan: The relationship between brain size and longevity among fish taxa." Journal of Fish Biology 101.1 (2022): 92-99.
Ciliata_septentrionalis	bony fish	Paracanthopterygii	Paracanthopterygii	10	0.046881	Froese, Rainer, and Daniel Pauly. "FishBase." Nov. 2010.
Cirrhitichthys_falco	bony fish	Otocephala	Otocephala	6	0.052	Froese, Rainer, and Daniel Pauly. "FishBase." Nov. 2010.
Cirrhitichthys_oxycephalus	bony fish	Otocephala	Otocephala	2.5	0.031	Froese, Rainer, and Daniel Pauly. "FishBase." Nov. 2010.
Cirrhitops_fasciatus	bony fish	Otocephala	Otocephala	17.05	0.092	Froese, Rainer, and Daniel Pauly. "FishBase." Nov. 2010.
Cirrhitus_pinnulatus	bony fish	Otocephala	Otocephala	161	0.237	Froese, Rainer, and Daniel Pauly. "FishBase." Nov. 2010.
Cirripectes_fuscoguttatus	bony fish	Ovalentaria	Ovalentaria	14.5	0.0668	Froese, Rainer, and Daniel Pauly. "FishBase." Nov. 2010.
Cirripectes_polyzona	bony fish	Ovalentaria	Ovalentaria	7	0.0515	Froese, Rainer, and Daniel Pauly. "FishBase." Nov. 2010.
Cirripectes_stigmaticus	bony fish	Ovalentaria	Ovalentaria	8.5	0.056	Froese, Rainer, and Daniel Pauly. "FishBase." Nov. 2010.
Clupea_harengus	bony fish	Otocephala	Otocephala	154.83	0.319	Stark, Gavin. "Large and expensive brain comes with a short lifespan: The relationship between brain size and longevity among fish taxa." Journal of Fish Biology 101.1 (2022): 92-99.
Coelorinchus_caelorhincus	bony fish	Paracanthopterygii	Paracanthopterygii	120.65	0.359	Stark, Gavin. "Large and expensive brain comes with a short lifespan: The relationship between brain size and longevity among fish taxa." Journal of Fish Biology 101.1 (2022): 92-99.
Compsaraia_compsa	bony fish	Otocephala	Otocephala	14.15	0.127	Tsuboi, Masahito, et al. "Breakdown of brain–body allometry and the encephalization of birds and mammals." Nature Ecology & Evolution 2.9 (2018): 1492-1500.
Conger_cinereus	bony fish	Elopomorpha	Elopomorpha	1125	0.373	Froese, Rainer, and Daniel Pauly. "FishBase." Nov. 2010.
Conger_conger	bony fish	Elopomorpha	Elopomorpha	3010.57	0.532638	Froese, Rainer, and Daniel Pauly. "FishBase." Nov. 2010.
Coptodon_rendalli	bony fish	Ovalentaria	Ovalentaria	90	0.1805	Froese, Rainer, and Daniel Pauly. "FishBase." Nov. 2010.
Coregonus_artedi	bony fish	NA	NA	162.1	0.2995	Tsuboi, Masahito, et al. "Breakdown of brain–body allometry and the encephalization of birds and mammals." Nature Ecology & Evolution 2.9 (2018): 1492-1500.
Coregonus_clupeaformis	bony fish	NA	NA	772.55	0.548	Tsuboi, Masahito, et al. "Breakdown of brain–body allometry and the encephalization of birds and mammals." Nature Ecology & Evolution 2.9 (2018): 1492-1500.
Coris_aygula	bony fish	Labriformes	wrasses	1510	0.656	Froese, Rainer, and Daniel Pauly. "FishBase." Nov. 2010.
Coris_flavovittata	bony fish	Labriformes	wrasses	17.9	0.117	Froese, Rainer, and Daniel Pauly. "FishBase." Nov. 2010.
Coris_gaimard	bony fish	Labriformes	wrasses	42.2	0.16	Stark, Gavin. "Large and expensive brain comes with a short lifespan: The relationship between brain size and longevity among fish taxa." Journal of Fish Biology 101.1 (2022): 92-99.
Coris_julis	bony fish	Labriformes	wrasses	14.64	0.113	Stark, Gavin. "Large and expensive brain comes with a short lifespan: The relationship between brain size and longevity among fish taxa." Journal of Fish Biology 101.1 (2022): 92-99.
Coris_venusta	bony fish	Labriformes	wrasses	20.8	0.134	Froese, Rainer, and Daniel Pauly. "FishBase." Nov. 2010.
Coryphaena_hippurus	bony fish	Carangia + Anabantaria	Carangia + Anabantaria	5740	3.423	Stark, Gavin. "Large and expensive brain comes with a short lifespan: The relationship between brain size and longevity among fish taxa." Journal of Fish Biology 101.1 (2022): 92-99.
Coryphaenoides_rupestris	bony fish	Paracanthopterygii	Paracanthopterygii	721.89	0.651	Stark, Gavin. "Large and expensive brain comes with a short lifespan: The relationship between brain size and longevity among fish taxa." Journal of Fish Biology 101.1 (2022): 92-99.
Corythoichthys_flavofasciatus	bony fish	Syngnathiformes	Syngnathiformes	2.2	0.006	Froese, Rainer, and Daniel Pauly. "FishBase." Nov. 2010.
Corythoichthys_haematopterus	bony fish	Syngnathiformes	Syngnathiformes	1.21288	0.00498136	Froese, Rainer, and Daniel Pauly. "FishBase." Nov. 2010.
Corythoichthys_intestinalis	bony fish	Syngnathiformes	Syngnathiformes	2.4	0.002475	Stark, Gavin. "Large and expensive brain comes with a short lifespan: The relationship between brain size and longevity among fish taxa." Journal of Fish Biology 101.1 (2022): 92-99. ; Tsuboi, Masahito, et al. "Breakdown of brain–body allometry and the encephalization of birds and mammals." Nature Ecology & Evolution 2.9 (2018): 1492-1500.
Corythoichthys_schultzi	bony fish	Syngnathiformes	Syngnathiformes	1.1	0.005	Froese, Rainer, and Daniel Pauly. "FishBase." Nov. 2010.
Cottunculus_microps	bony fish	Perciformes	Perciformes	120	0.092	Froese, Rainer, and Daniel Pauly. "FishBase." Nov. 2010.
Crenimugil_crenilabis	bony fish	Ovalentaria	Ovalentaria	348	0.296	Froese, Rainer, and Daniel Pauly. "FishBase." Nov. 2010.
Ctenochaetus_binotatus	bony fish	Acanthuriformes	Acanthuriformes	48.5	0.245	Stark, Gavin. "Large and expensive brain comes with a short lifespan: The relationship between brain size and longevity among fish taxa." Journal of Fish Biology 101.1 (2022): 92-99.
Ctenochaetus_striatus	bony fish	Acanthuriformes	Acanthuriformes	94.8	0.272	Stark, Gavin. "Large and expensive brain comes with a short lifespan: The relationship between brain size and longevity among fish taxa." Journal of Fish Biology 101.1 (2022): 92-99.
Ctenochaetus_strigosus	bony fish	Acanthuriformes	Acanthuriformes	52.97	0.218	Stark, Gavin. "Large and expensive brain comes with a short lifespan: The relationship between brain size and longevity among fish taxa." Journal of Fish Biology 101.1 (2022): 92-99.
Ctenochromis_horei	bony fish	Ovalentaria	Ovalentaria	16.4053	0.137576	Tsuboi, Masahito, et al. "Breakdown of brain–body allometry and the encephalization of birds and mammals." Nature Ecology & Evolution 2.9 (2018): 1492-1500.
Ctenolabrus_rupestris	bony fish	Labriformes	parrotfish	15.06	0.111	Stark, Gavin. "Large and expensive brain comes with a short lifespan: The relationship between brain size and longevity among fish taxa." Journal of Fish Biology 101.1 (2022): 92-99.
Cyathopharynx_furcifer	bony fish	Ovalentaria	Ovalentaria	31.9613	0.144853	Tsuboi, Masahito, et al. "Breakdown of brain–body allometry and the encephalization of birds and mammals." Nature Ecology & Evolution 2.9 (2018): 1492-1500.
Cyclopterus_lumpus	bony fish	Perciformes	Perciformes	1982.5	0.211	Stark, Gavin. "Large and expensive brain comes with a short lifespan: The relationship between brain size and longevity among fish taxa." Journal of Fish Biology 101.1 (2022): 92-99.
Cyphotilapia_frontosa	bony fish	Ovalentaria	Ovalentaria	80.022	0.2052	Tsuboi, Masahito, et al. "Breakdown of brain–body allometry and the encephalization of birds and mammals." Nature Ecology & Evolution 2.9 (2018): 1492-1500.
Cyprichromis_leptosoma	bony fish	Ovalentaria	Ovalentaria	14.0956	0.0914389	Tsuboi, Masahito, et al. "Breakdown of brain–body allometry and the encephalization of birds and mammals." Nature Ecology & Evolution 2.9 (2018): 1492-1500.
Cyprichromis_microlepidotus	bony fish	Ovalentaria	Ovalentaria	17.89	0.1174	Tsuboi, Masahito, et al. "Breakdown of brain–body allometry and the encephalization of birds and mammals." Nature Ecology & Evolution 2.9 (2018): 1492-1500.
Cyprinus_carpio	bony fish	Otocephala	Otocephala	1306.8	1.2481	Tsuboi, Masahito, et al. "Breakdown of brain–body allometry and the encephalization of birds and mammals." Nature Ecology & Evolution 2.9 (2018): 1492-1500.
Dactyloptena_orientalis	bony fish	Syngnathiformes	NA	20.9333	0.172867	Froese, Rainer, and Daniel Pauly. "FishBase." Nov. 2010.
Dactylopterus_volitans	bony fish	Syngnathiformes	NA	11	0.14	Stark, Gavin. "Large and expensive brain comes with a short lifespan: The relationship between brain size and longevity among fish taxa." Journal of Fish Biology 101.1 (2022): 92-99.
Dascyllus_albisella	bony fish	Ovalentaria	Ovalentaria	47.65	0.1655	Froese, Rainer, and Daniel Pauly. "FishBase." Nov. 2010.
Dascyllus_aruanus	bony fish	Ovalentaria	Ovalentaria	5.07	0.048	Stark, Gavin. "Large and expensive brain comes with a short lifespan: The relationship between brain size and longevity among fish taxa." Journal of Fish Biology 101.1 (2022): 92-99.
Dascyllus_marginatus	bony fish	Ovalentaria	Ovalentaria	6.75	0.0565	Froese, Rainer, and Daniel Pauly. "FishBase." Nov. 2010.
Dascyllus_reticulatus	bony fish	Ovalentaria	Ovalentaria	10.7	0.083	Stark, Gavin. "Large and expensive brain comes with a short lifespan: The relationship between brain size and longevity among fish taxa." Journal of Fish Biology 101.1 (2022): 92-99.
Dascyllus_trimaculatus	bony fish	Ovalentaria	Ovalentaria	70.7	0.201	Stark, Gavin. "Large and expensive brain comes with a short lifespan: The relationship between brain size and longevity among fish taxa." Journal of Fish Biology 101.1 (2022): 92-99.
Decapterus_macrosoma	bony fish	Carangia + Anabantaria	Carangia + Anabantaria	150	0.785	Stark, Gavin. "Large and expensive brain comes with a short lifespan: The relationship between brain size and longevity among fish taxa." Journal of Fish Biology 101.1 (2022): 92-99.
Decapterus_muroadsi	bony fish	Carangia + Anabantaria	Carangia + Anabantaria	225	0.978	Froese, Rainer, and Daniel Pauly. "FishBase." Nov. 2010.
Decapterus_tabl	bony fish	Carangia + Anabantaria	Carangia + Anabantaria	460	1.492	Tsuboi, Masahito, et al. "Breakdown of brain–body allometry and the encephalization of birds and mammals." Nature Ecology & Evolution 2.9 (2018): 1492-1500.
Dendrochirus_brachypterus	bony fish	Perciformes	Perciformes	40	0.065	Stark, Gavin. "Large and expensive brain comes with a short lifespan: The relationship between brain size and longevity among fish taxa." Journal of Fish Biology 101.1 (2022): 92-99.
Dendrophysa_russelii	bony fish	NA	NA	40	0.175	Froese, Rainer, and Daniel Pauly. "FishBase." Nov. 2010.
Dicentrarchus_labrax	bony fish	NA	NA	449	0.367	Stark, Gavin. "Large and expensive brain comes with a short lifespan: The relationship between brain size and longevity among fish taxa." Journal of Fish Biology 101.1 (2022): 92-99.
Dinematichthys_iluocoeteoides	bony fish	NA	NA	3.9	0.020701	Froese, Rainer, and Daniel Pauly. "FishBase." Nov. 2010.
Diodon_holocanthus	bony fish	Tetraodontiformes	Tetraodontiformes	593	0.731	Stark, Gavin. "Large and expensive brain comes with a short lifespan: The relationship between brain size and longevity among fish taxa." Journal of Fish Biology 101.1 (2022): 92-99.
Diodon_hystrix	bony fish	Tetraodontiformes	Tetraodontiformes	835.75	0.878	Stark, Gavin. "Large and expensive brain comes with a short lifespan: The relationship between brain size and longevity among fish taxa." Journal of Fish Biology 101.1 (2022): 92-99.
Diplodus_annularis	bony fish	Spariformes	Spariformes	82.67	0.31	Stark, Gavin. "Large and expensive brain comes with a short lifespan: The relationship between brain size and longevity among fish taxa." Journal of Fish Biology 101.1 (2022): 92-99.
Diplodus_cervinus	bony fish	Spariformes	Spariformes	196.8	0.713	Froese, Rainer, and Daniel Pauly. "FishBase." Nov. 2010.
Diplodus_noct	bony fish	Spariformes	Spariformes	154	0.3815	Froese, Rainer, and Daniel Pauly. "FishBase." Nov. 2010.
Diplomystes_nahuelbutaensis	bony fish	Otocephala	Otocephala	2.01	0.047	Froese, Rainer, and Daniel Pauly. "FishBase." Nov. 2010.
Diploprion	bony fish	Perciformes	Perciformes	95	0.251	Froese, Rainer, and Daniel Pauly. "FishBase." Nov. 2010.
Dischistodus_perspicillatus	bony fish	Ovalentaria	Ovalentaria	147	0.158	Froese, Rainer, and Daniel Pauly. "FishBase." Nov. 2010.
Dissostichus_eleginoides	bony fish	Perciformes	Perciformes	3278.4	0.907	Stark, Gavin. "Large and expensive brain comes with a short lifespan: The relationship between brain size and longevity among fish taxa." Journal of Fish Biology 101.1 (2022): 92-99.
Dormitator_latifrons	bony fish	Gobiiformes	Gobiiformes	2.55	0.0078775	Froese, Rainer, and Daniel Pauly. "FishBase." Nov. 2010.
Doryichthys_boaja	bony fish	Syngnathiformes	Syngnathiformes	11.27	0.0172714	Froese, Rainer, and Daniel Pauly. "FishBase." Nov. 2010.
Doryichthys_martensii	bony fish	Syngnathiformes	Syngnathiformes	0.517778	0.00284444	Froese, Rainer, and Daniel Pauly. "FishBase." Nov. 2010.
Doryrhamphus_japonicus	bony fish	Syngnathiformes	Syngnathiformes	0.434286	0.00251429	Froese, Rainer, and Daniel Pauly. "FishBase." Nov. 2010.
Drombus_triangularis	bony fish	Gobiiformes	Gobiiformes	1.5	0.0095	Froese, Rainer, and Daniel Pauly. "FishBase." Nov. 2010.
Dunckerocampus_dactyliophorus	bony fish	Syngnathiformes	Syngnathiformes	0.1	0.003	Stark, Gavin. "Large and expensive brain comes with a short lifespan: The relationship between brain size and longevity among fish taxa." Journal of Fish Biology 101.1 (2022): 92-99.
Dunckerocampus_pessuliferus	bony fish	Syngnathiformes	Syngnathiformes	0.67	0.0059	Froese, Rainer, and Daniel Pauly. "FishBase." Nov. 2010.
Dussumieria_elopsoides	bony fish	Otocephala	Otocephala	21	0.121	Froese, Rainer, and Daniel Pauly. "FishBase." Nov. 2010.
Echeneis_naucrates	bony fish	Carangia + Anabantaria	Carangia + Anabantaria	1282.5	1.039	Stark, Gavin. "Large and expensive brain comes with a short lifespan: The relationship between brain size and longevity among fish taxa." Journal of Fish Biology 101.1 (2022): 92-99.
Echidna_nebulosa	bony fish	Elopomorpha	Elopomorpha	44.7	0.045	Stark, Gavin. "Large and expensive brain comes with a short lifespan: The relationship between brain size and longevity among fish taxa." Journal of Fish Biology 101.1 (2022): 92-99.
Echiichthys_vipera	bony fish	Perciformes	Perciformes	38.5	0.0803	Froese, Rainer, and Daniel Pauly. "FishBase." Nov. 2010.
Ectodus_descampsii	bony fish	Ovalentaria	Ovalentaria	8.68571	0.0619643	Tsuboi, Masahito, et al. "Breakdown of brain–body allometry and the encephalization of birds and mammals." Nature Ecology & Evolution 2.9 (2018): 1492-1500.
Eleginus_navaga	bony fish	Paracanthopterygii	Paracanthopterygii	79.78	0.225342	Froese, Rainer, and Daniel Pauly. "FishBase." Nov. 2010.
Eleotris_acanthopoma	bony fish	Gobiiformes	Gobiiformes	6.3	0.012	Froese, Rainer, and Daniel Pauly. "FishBase." Nov. 2010.
Eleotris_fusca	bony fish	Gobiiformes	Gobiiformes	14.15	0.019835	Froese, Rainer, and Daniel Pauly. "FishBase." Nov. 2010.
Eleotris_melanosoma	bony fish	Gobiiformes	Gobiiformes	5.57143	0.00973714	Froese, Rainer, and Daniel Pauly. "FishBase." Nov. 2010.
Eleotris_oxycephala	bony fish	Gobiiformes	Gobiiformes	104	0.0554	Froese, Rainer, and Daniel Pauly. "FishBase." Nov. 2010.
Eleotris_sandwicensis	bony fish	Gobiiformes	Gobiiformes	29.9	0.03265	Froese, Rainer, and Daniel Pauly. "FishBase." Nov. 2010.
Ellochelon_vaigiensis	bony fish	Ovalentaria	Ovalentaria	499	0.402	Froese, Rainer, and Daniel Pauly. "FishBase." Nov. 2010.
Enchelycore_bayeri	bony fish	Elopomorpha	Elopomorpha	11.2	0.03	Froese, Rainer, and Daniel Pauly. "FishBase." Nov. 2010.
Enchelynassa_canina	bony fish	Elopomorpha	Elopomorpha	555	0.198	Froese, Rainer, and Daniel Pauly. "FishBase." Nov. 2010.
Enchelyopus_cimbrius	bony fish	Paracanthopterygii	Paracanthopterygii	50	0.169	Stark, Gavin. "Large and expensive brain comes with a short lifespan: The relationship between brain size and longevity among fish taxa." Journal of Fish Biology 101.1 (2022): 92-99.
Entelurus_aequoreus	bony fish	Syngnathiformes	Syngnathiformes	8.88235	0.0194882	Froese, Rainer, and Daniel Pauly. "FishBase." Nov. 2010.
Entomacrodus_epalzeocheilos	bony fish	Ovalentaria	Ovalentaria	12	0.04095	Froese, Rainer, and Daniel Pauly. "FishBase." Nov. 2010.
Entomacrodus_striatus	bony fish	Ovalentaria	Ovalentaria	2	0.0228	Froese, Rainer, and Daniel Pauly. "FishBase." Nov. 2010.
Epibulus_insidiator	bony fish	Labriformes	parrotfish	148.9	0.297	Froese, Rainer, and Daniel Pauly. "FishBase." Nov. 2010.
Epigonus_telescopus	bony fish	NA	NA	111.04	0.503	Stark, Gavin. "Large and expensive brain comes with a short lifespan: The relationship between brain size and longevity among fish taxa." Journal of Fish Biology 101.1 (2022): 92-99.
Epinephelus_corallicola	bony fish	Perciformes	Perciformes	226	0.41	Froese, Rainer, and Daniel Pauly. "FishBase." Nov. 2010.
Epinephelus_cyanopodus	bony fish	Perciformes	Perciformes	587.5	0.4465	Froese, Rainer, and Daniel Pauly. "FishBase." Nov. 2010.
Epinephelus_fario	bony fish	Perciformes	Perciformes	65	0.247	Froese, Rainer, and Daniel Pauly. "FishBase." Nov. 2010.
Epinephelus_fasciatus	bony fish	Perciformes	Perciformes	157	0.302	Stark, Gavin. "Large and expensive brain comes with a short lifespan: The relationship between brain size and longevity among fish taxa." Journal of Fish Biology 101.1 (2022): 92-99.
Epinephelus_hexagonatus	bony fish	Perciformes	Perciformes	126.5	0.256	Froese, Rainer, and Daniel Pauly. "FishBase." Nov. 2010.
Epinephelus_itajara	bony fish	Perciformes	Perciformes	32890	2.31	Tsuboi, Masahito, et al. "Breakdown of brain–body allometry and the encephalization of birds and mammals." Nature Ecology & Evolution 2.9 (2018): 1492-1500.
Epinephelus_longispinis	bony fish	Perciformes	Perciformes	65	0.247	Tsuboi, Masahito, et al. "Breakdown of brain–body allometry and the encephalization of birds and mammals." Nature Ecology & Evolution 2.9 (2018): 1492-1500.
Epinephelus_maculatus	bony fish	Perciformes	Perciformes	953.33	0.581	Stark, Gavin. "Large and expensive brain comes with a short lifespan: The relationship between brain size and longevity among fish taxa." Journal of Fish Biology 101.1 (2022): 92-99.
Epinephelus_malabaricus	bony fish	Perciformes	Perciformes	44	0.104	Stark, Gavin. "Large and expensive brain comes with a short lifespan: The relationship between brain size and longevity among fish taxa." Journal of Fish Biology 101.1 (2022): 92-99.
Epinephelus_melanostigma	bony fish	Perciformes	Perciformes	274	0.406	Froese, Rainer, and Daniel Pauly. "FishBase." Nov. 2010.
Epinephelus_merra	bony fish	Perciformes	Perciformes	62.92	0.181	Stark, Gavin. "Large and expensive brain comes with a short lifespan: The relationship between brain size and longevity among fish taxa." Journal of Fish Biology 101.1 (2022): 92-99.
Epinephelus_polyphekadion	bony fish	Perciformes	Perciformes	1676	0.667	Stark, Gavin. "Large and expensive brain comes with a short lifespan: The relationship between brain size and longevity among fish taxa." Journal of Fish Biology 101.1 (2022): 92-99.
Epinephelus_summana	bony fish	Perciformes	Perciformes	210	0.391	Froese, Rainer, and Daniel Pauly. "FishBase." Nov. 2010.
Epinephelus_tauvina	bony fish	Perciformes	Perciformes	1205	0.745	Stark, Gavin. "Large and expensive brain comes with a short lifespan: The relationship between brain size and longevity among fish taxa." Journal of Fish Biology 101.1 (2022): 92-99.
Eretmodus_cyanostictus	bony fish	Ovalentaria	Ovalentaria	6.52813	0.053725	Tsuboi, Masahito, et al. "Breakdown of brain–body allometry and the encephalization of birds and mammals." Nature Ecology & Evolution 2.9 (2018): 1492-1500.
Erotelis_smaragdus	bony fish	Gobiiformes	Gobiiformes	4.6	0.00991	Froese, Rainer, and Daniel Pauly. "FishBase." Nov. 2010.
Esox_lucius	bony fish	NA	NA	5149.22	1.8612	Tsuboi, Masahito, et al. "Breakdown of brain–body allometry and the encephalization of birds and mammals." Nature Ecology & Evolution 2.9 (2018): 1492-1500.
Etelis_oculatus	bony fish	Lutjaniformes	Lutjaniformes	1750	1.425	Stark, Gavin. "Large and expensive brain comes with a short lifespan: The relationship between brain size and longevity among fish taxa." Journal of Fish Biology 101.1 (2022): 92-99.
Etroplus_suratensis	bony fish	Ovalentaria	Ovalentaria	130	0.227	Froese, Rainer, and Daniel Pauly. "FishBase." Nov. 2010.
Eucinostomus_gula	bony fish	NA	NA	17	0.15	Tsuboi, Masahito, et al. "Breakdown of brain–body allometry and the encephalization of birds and mammals." Nature Ecology & Evolution 2.9 (2018): 1492-1500.
Eurypharynx_pelecanoides	bony fish	Elopomorpha	Elopomorpha	51.5	0.01895	Froese, Rainer, and Daniel Pauly. "FishBase." Nov. 2010.
Euthynnus_affinis	bony fish	Scombriformes	Scombriformes	2153.33	2.073	Froese, Rainer, and Daniel Pauly. "FishBase." Nov. 2010.
Euthynnus_alletteratus	bony fish	Scombriformes	Scombriformes	6291	3.57	Tsuboi, Masahito, et al. "Breakdown of brain–body allometry and the encephalization of birds and mammals." Nature Ecology & Evolution 2.9 (2018): 1492-1500.
Eutrigla_gurnardus	bony fish	Perciformes	Perciformes	444.71	0.564	Stark, Gavin. "Large and expensive brain comes with a short lifespan: The relationship between brain size and longevity among fish taxa." Journal of Fish Biology 101.1 (2022): 92-99.
Eviota_albolineata	bony fish	Gobiiformes	Gobiiformes	0.1	0.002	Froese, Rainer, and Daniel Pauly. "FishBase." Nov. 2010.
Eviota_guttata	bony fish	Gobiiformes	Gobiiformes	0.45	0.0073	Tsuboi, Masahito, et al. "Breakdown of brain–body allometry and the encephalization of birds and mammals." Nature Ecology & Evolution 2.9 (2018): 1492-1500.
Eviota_prasina	bony fish	Gobiiformes	Gobiiformes	0.2	0.003	Stark, Gavin. "Large and expensive brain comes with a short lifespan: The relationship between brain size and longevity among fish taxa." Journal of Fish Biology 101.1 (2022): 92-99.
Exyrias_puntang	bony fish	Gobiiformes	Gobiiformes	7.6	0.0197	Froese, Rainer, and Daniel Pauly. "FishBase." Nov. 2010.
Favonigobius_lateralis	bony fish	Gobiiformes	Gobiiformes	6.63	0.0168	Tsuboi, Masahito, et al. "Breakdown of brain–body allometry and the encephalization of birds and mammals." Nature Ecology & Evolution 2.9 (2018): 1492-1500.
Favonigobius_reichei	bony fish	Gobiiformes	Gobiiformes	0.45	0.00561333	Froese, Rainer, and Daniel Pauly. "FishBase." Nov. 2010.
Fistularia_commersonii	bony fish	Syngnathiformes	NA	217.78	0.489	Stark, Gavin. "Large and expensive brain comes with a short lifespan: The relationship between brain size and longevity among fish taxa." Journal of Fish Biology 101.1 (2022): 92-99.
Fistularia_petimba	bony fish	Syngnathiformes	NA	500	1.005	Froese, Rainer, and Daniel Pauly. "FishBase." Nov. 2010.
Foa_brachygramma	bony fish	Kurtiformes	Kurtiformes	1.1	0.021	Froese, Rainer, and Daniel Pauly. "FishBase." Nov. 2010.
Forcipiger_flavissimus	bony fish	Chaetodontiformes	Chaetodontiformes	39.17	0.276	Stark, Gavin. "Large and expensive brain comes with a short lifespan: The relationship between brain size and longevity among fish taxa." Journal of Fish Biology 101.1 (2022): 92-99.
Forcipiger_longirostris	bony fish	Chaetodontiformes	Chaetodontiformes	70.4	0.313	Stark, Gavin. "Large and expensive brain comes with a short lifespan: The relationship between brain size and longevity among fish taxa." Journal of Fish Biology 101.1 (2022): 92-99.
Fowleria_aurita	bony fish	Kurtiformes	Kurtiformes	2.8	0.027	Froese, Rainer, and Daniel Pauly. "FishBase." Nov. 2010.
Fowleria_isostigma	bony fish	Kurtiformes	Kurtiformes	12.2	0.055	Froese, Rainer, and Daniel Pauly. "FishBase." Nov. 2010.
Gadiculus_argenteus	bony fish	Paracanthopterygii	Paracanthopterygii	29.25	0.124	Stark, Gavin. "Large and expensive brain comes with a short lifespan: The relationship between brain size and longevity among fish taxa." Journal of Fish Biology 101.1 (2022): 92-99.
Gadus_morhua	bony fish	Paracanthopterygii	Paracanthopterygii	4237.52	1.588	Stark, Gavin. "Large and expensive brain comes with a short lifespan: The relationship between brain size and longevity among fish taxa." Journal of Fish Biology 101.1 (2022): 92-99.
Gadus_ogac	bony fish	Paracanthopterygii	Paracanthopterygii	1983.3	1.402	Stark, Gavin. "Large and expensive brain comes with a short lifespan: The relationship between brain size and longevity among fish taxa." Journal of Fish Biology 101.1 (2022): 92-99.
Gaidropsarus_argentatus	bony fish	Paracanthopterygii	Paracanthopterygii	47.3333	0.172815	Froese, Rainer, and Daniel Pauly. "FishBase." Nov. 2010.
Gaidropsarus_ensis	bony fish	Paracanthopterygii	Paracanthopterygii	71.3333	0.152167	Froese, Rainer, and Daniel Pauly. "FishBase." Nov. 2010.
Gaidropsarus_mediterraneus	bony fish	Paracanthopterygii	Paracanthopterygii	458.1	0.508159	Froese, Rainer, and Daniel Pauly. "FishBase." Nov. 2010.
Gaidropsarus_vulgaris	bony fish	Paracanthopterygii	Paracanthopterygii	185.95	0.279959	Froese, Rainer, and Daniel Pauly. "FishBase." Nov. 2010.
Gasterosteus_aculeatus	bony fish	Perciformes	Perciformes	1.69531	0.0218563	Stark, Gavin. "Large and expensive brain comes with a short lifespan: The relationship between brain size and longevity among fish taxa." Journal of Fish Biology 101.1 (2022): 92-99.
Genicanthus_caudovittatus	bony fish	NA	NA	69	0.2135	Froese, Rainer, and Daniel Pauly. "FishBase." Nov. 2010.
Gerres_cinereus	bony fish	NA	NA	133	0.482	Stark, Gavin. "Large and expensive brain comes with a short lifespan: The relationship between brain size and longevity among fish taxa." Journal of Fish Biology 101.1 (2022): 92-99.
Gerres_filamentosus	bony fish	NA	NA	40	0.215	Stark, Gavin. "Large and expensive brain comes with a short lifespan: The relationship between brain size and longevity among fish taxa." Journal of Fish Biology 101.1 (2022): 92-99.
Gerres_oyena	bony fish	NA	NA	36.3333	0.144667	Froese, Rainer, and Daniel Pauly. "FishBase." Nov. 2010.
Gillichthys_mirabilis	bony fish	Gobiiformes	Gobiiformes	11.06	0.025296	Froese, Rainer, and Daniel Pauly. "FishBase." Nov. 2010.
Giuris_margaritaceus	bony fish	Gobiiformes	Gobiiformes	15.35	0.02715	Froese, Rainer, and Daniel Pauly. "FishBase." Nov. 2010.
Glaucosoma_scapulare	bony fish	NA	NA	1100	0.73	Stark, Gavin. "Large and expensive brain comes with a short lifespan: The relationship between brain size and longevity among fish taxa." Journal of Fish Biology 101.1 (2022): 92-99.
Glossogobius_callidus	bony fish	Gobiiformes	Gobiiformes	1.12	0.00897	Froese, Rainer, and Daniel Pauly. "FishBase." Nov. 2010.
Glossogobius_circumspectus	bony fish	Gobiiformes	Gobiiformes	2.65	0.0159	Froese, Rainer, and Daniel Pauly. "FishBase." Nov. 2010.
Glossogobius_giuris	bony fish	Gobiiformes	Gobiiformes	1.9375	0.0118663	Froese, Rainer, and Daniel Pauly. "FishBase." Nov. 2010.
Gnathochromis_permaxillaris	bony fish	Ovalentaria	Ovalentaria	23.5	0.0880375	Tsuboi, Masahito, et al. "Breakdown of brain–body allometry and the encephalization of birds and mammals." Nature Ecology & Evolution 2.9 (2018): 1492-1500.
Gnathochromis_pfefferi	bony fish	Ovalentaria	Ovalentaria	8.49091	0.0897818	Tsuboi, Masahito, et al. "Breakdown of brain–body allometry and the encephalization of birds and mammals." Nature Ecology & Evolution 2.9 (2018): 1492-1500.
Gnathodentex_aureolineatus	bony fish	Spariformes	Spariformes	172	0.707	Froese, Rainer, and Daniel Pauly. "FishBase." Nov. 2010.
Gnatholepis_anjerensis	bony fish	Gobiiformes	Gobiiformes	1.52	0.00826	Froese, Rainer, and Daniel Pauly. "FishBase." Nov. 2010.
Gnathonemus	bony fish	NA	NA	53.6843	0.859329	Froese, Rainer, and Daniel Pauly. "FishBase." Nov. 2010.
Gobio_gobio	bony fish	Otocephala	Otocephala	42.2	0.159	Stark, Gavin. "Large and expensive brain comes with a short lifespan: The relationship between brain size and longevity among fish taxa." Journal of Fish Biology 101.1 (2022): 92-99.
Gobiodon_citrinus	bony fish	Gobiiformes	Gobiiformes	2.6	0.01055	Froese, Rainer, and Daniel Pauly. "FishBase." Nov. 2010.
Gobiodon_erythrospilus	bony fish	Gobiiformes	Gobiiformes	1	0.0094	Froese, Rainer, and Daniel Pauly. "FishBase." Nov. 2010.
Gobiodon_rivulatus	bony fish	Gobiiformes	Gobiiformes	0.2	0.0033	Froese, Rainer, and Daniel Pauly. "FishBase." Nov. 2010.
Gobiomorphus_australis	bony fish	Gobiiformes	Gobiiformes	17.3	0.02215	Froese, Rainer, and Daniel Pauly. "FishBase." Nov. 2010.
Gobiomorphus_coxii	bony fish	Gobiiformes	Gobiiformes	23.6	0.0388	Tsuboi, Masahito, et al. "Breakdown of brain–body allometry and the encephalization of birds and mammals." Nature Ecology & Evolution 2.9 (2018): 1492-1500.
Gobiomorus_dormitor	bony fish	Gobiiformes	Gobiiformes	33.425	0.0378	Froese, Rainer, and Daniel Pauly. "FishBase." Nov. 2010.
Gobionellus_oceanicus	bony fish	Gobiiformes	Gobiiformes	0.4	0.00338667	Froese, Rainer, and Daniel Pauly. "FishBase." Nov. 2010.
Gobionotothen_acuta	bony fish	Perciformes	Perciformes	109	0.1822	Froese, Rainer, and Daniel Pauly. "FishBase." Nov. 2010.
Gobiopterus_semivestitus	bony fish	Gobiiformes	Gobiiformes	0.1	0.0022	Froese, Rainer, and Daniel Pauly. "FishBase." Nov. 2010.
Gobiosoma_paradoxum	bony fish	Gobiiformes	Gobiiformes	0.433333	0.00294667	Froese, Rainer, and Daniel Pauly. "FishBase." Nov. 2010.
Gobius_cobitis	bony fish	Gobiiformes	Gobiiformes	46.1	0.095	Stark, Gavin. "Large and expensive brain comes with a short lifespan: The relationship between brain size and longevity among fish taxa." Journal of Fish Biology 101.1 (2022): 92-99.
Gobius_couchi	bony fish	Gobiiformes	Gobiiformes	5.2	0.0262	Froese, Rainer, and Daniel Pauly. "FishBase." Nov. 2010.
Gobius_niger	bony fish	Gobiiformes	Gobiiformes	14.8	0.034	Stark, Gavin. "Large and expensive brain comes with a short lifespan: The relationship between brain size and longevity among fish taxa." Journal of Fish Biology 101.1 (2022): 92-99.
Gobius_paganellus	bony fish	Gobiiformes	Gobiiformes	7.08	0.029	Stark, Gavin. "Large and expensive brain comes with a short lifespan: The relationship between brain size and longevity among fish taxa." Journal of Fish Biology 101.1 (2022): 92-99.
Gobiusculus_flavescens	bony fish	Gobiiformes	Gobiiformes	2.4	0.0171	Stark, Gavin. "Large and expensive brain comes with a short lifespan: The relationship between brain size and longevity among fish taxa." Journal of Fish Biology 101.1 (2022): 92-99.
Gomphosus_caeruleus	bony fish	Labriformes	wrasses	66	0.257	Froese, Rainer, and Daniel Pauly. "FishBase." Nov. 2010.
Gomphosus_varius	bony fish	Labriformes	wrasses	50.35	0.22475	Froese, Rainer, and Daniel Pauly. "FishBase." Nov. 2010.
Gonostoma_elongatum	bony fish	NA	NA	35.6	0.03525	Froese, Rainer, and Daniel Pauly. "FishBase." Nov. 2010.
Gramma_loreto	bony fish	Ovalentaria	Ovalentaria	1.8	0.0219333	Froese, Rainer, and Daniel Pauly. "FishBase." Nov. 2010.
Grammatorcynus_bilineatus	bony fish	Scombriformes	Scombriformes	785	1.968	Froese, Rainer, and Daniel Pauly. "FishBase." Nov. 2010.
Grammistes_sexlineatus	bony fish	Perciformes	Perciformes	75	0.099	Froese, Rainer, and Daniel Pauly. "FishBase." Nov. 2010.
Greenwoodochromis_christyi	bony fish	Ovalentaria	Ovalentaria	21.3133	0.0986667	Tsuboi, Masahito, et al. "Breakdown of brain–body allometry and the encephalization of birds and mammals." Nature Ecology & Evolution 2.9 (2018): 1492-1500.
Gunnellichthys	bony fish	Gobiiformes	Gobiiformes	1.2	0.0043	Froese, Rainer, and Daniel Pauly. "FishBase." Nov. 2010.
Gymnocanthus_tricuspis	bony fish	Perciformes	Perciformes	27	0.097	Froese, Rainer, and Daniel Pauly. "FishBase." Nov. 2010.
Gymnocranius_grandoculis	bony fish	Spariformes	Spariformes	700	1.497	Froese, Rainer, and Daniel Pauly. "FishBase." Nov. 2010.
Gymnocranius_griseus	bony fish	Spariformes	Spariformes	58	0.4085	Froese, Rainer, and Daniel Pauly. "FishBase." Nov. 2010.
Gymnogobius_castaneus	bony fish	Gobiiformes	Gobiiformes	1.6	0.011	Froese, Rainer, and Daniel Pauly. "FishBase." Nov. 2010.
Gymnogobius_heptacanthus	bony fish	Gobiiformes	Gobiiformes	0.333333	0.00833333	Froese, Rainer, and Daniel Pauly. "FishBase." Nov. 2010.
Gymnogobius_isaza	bony fish	Gobiiformes	Gobiiformes	5.9	0.019	Froese, Rainer, and Daniel Pauly. "FishBase." Nov. 2010.
Gymnogobius_macrognathos	bony fish	Gobiiformes	Gobiiformes	0.15	0.0025	Froese, Rainer, and Daniel Pauly. "FishBase." Nov. 2010.
Gymnogobius_uchidai	bony fish	Gobiiformes	Gobiiformes	0.5	0.0055	Froese, Rainer, and Daniel Pauly. "FishBase." Nov. 2010.
Gymnogobius_urotaenia	bony fish	Gobiiformes	Gobiiformes	8.425	0.02025	Froese, Rainer, and Daniel Pauly. "FishBase." Nov. 2010.
Gymnosarda_unicolor	bony fish	Scombriformes	Scombriformes	5129	2.2822	Froese, Rainer, and Daniel Pauly. "FishBase." Nov. 2010.
Gymnothorax_buroensis	bony fish	Elopomorpha	Elopomorpha	106	0.131	Froese, Rainer, and Daniel Pauly. "FishBase." Nov. 2010.
Gymnothorax_eurostus	bony fish	Elopomorpha	Elopomorpha	48	0.099	Froese, Rainer, and Daniel Pauly. "FishBase." Nov. 2010.
Gymnothorax_favagineus	bony fish	Elopomorpha	Elopomorpha	900	0.165	Froese, Rainer, and Daniel Pauly. "FishBase." Nov. 2010.
Gymnothorax_flavimarginatus	bony fish	Elopomorpha	Elopomorpha	693	0.176667	Froese, Rainer, and Daniel Pauly. "FishBase." Nov. 2010.
Gymnothorax_funebris	bony fish	Elopomorpha	Elopomorpha	3510	0.51	Tsuboi, Masahito, et al. "Breakdown of brain–body allometry and the encephalization of birds and mammals." Nature Ecology & Evolution 2.9 (2018): 1492-1500.
Gymnothorax_gracilicauda	bony fish	Elopomorpha	Elopomorpha	14.8	0.031	Froese, Rainer, and Daniel Pauly. "FishBase." Nov. 2010.
Gymnothorax_griseus	bony fish	Elopomorpha	Elopomorpha	123	0.072	Froese, Rainer, and Daniel Pauly. "FishBase." Nov. 2010.
Gymnothorax_javanicus	bony fish	Elopomorpha	Elopomorpha	4090	0.367	Stark, Gavin. "Large and expensive brain comes with a short lifespan: The relationship between brain size and longevity among fish taxa." Journal of Fish Biology 101.1 (2022): 92-99.
Gymnothorax_margaritophorus	bony fish	Elopomorpha	Elopomorpha	207	0.136	Froese, Rainer, and Daniel Pauly. "FishBase." Nov. 2010.
Gymnothorax_melatremus	bony fish	Elopomorpha	Elopomorpha	3	0.009	Froese, Rainer, and Daniel Pauly. "FishBase." Nov. 2010.
Gymnothorax_meleagris	bony fish	Elopomorpha	Elopomorpha	140.5	0.383	Froese, Rainer, and Daniel Pauly. "FishBase." Nov. 2010.
Gymnothorax_pictus	bony fish	Elopomorpha	Elopomorpha	425	0.202	Froese, Rainer, and Daniel Pauly. "FishBase." Nov. 2010.
Gymnothorax_rueppellii	bony fish	Elopomorpha	Elopomorpha	32.6	0.052	Froese, Rainer, and Daniel Pauly. "FishBase." Nov. 2010.
Gymnothorax_undulatus	bony fish	Elopomorpha	Elopomorpha	1094	0.2158	Froese, Rainer, and Daniel Pauly. "FishBase." Nov. 2010.
Gymnothorax_zonipectis	bony fish	Elopomorpha	Elopomorpha	11.2	0.032	Froese, Rainer, and Daniel Pauly. "FishBase." Nov. 2010.
Gymnotus_carapo	bony fish	Otocephala	Otocephala	50.67	0.130667	Froese, Rainer, and Daniel Pauly. "FishBase." Nov. 2010.
Haemulon_carbonarium	bony fish	Lutjaniformes	Lutjaniformes	192	0.694	Stark, Gavin. "Large and expensive brain comes with a short lifespan: The relationship between brain size and longevity among fish taxa." Journal of Fish Biology 101.1 (2022): 92-99.
Haemulon_flavolineatum	bony fish	Lutjaniformes	Lutjaniformes	96	0.474	Stark, Gavin. "Large and expensive brain comes with a short lifespan: The relationship between brain size and longevity among fish taxa." Journal of Fish Biology 101.1 (2022): 92-99.
Haemulon_plumierii	bony fish	Lutjaniformes	Lutjaniformes	55.7	0.32	Stark, Gavin. "Large and expensive brain comes with a short lifespan: The relationship between brain size and longevity among fish taxa." Journal of Fish Biology 101.1 (2022): 92-99.
Halargyreus_johnsonii	bony fish	Paracanthopterygii	Paracanthopterygii	33.8733	0.147131	Froese, Rainer, and Daniel Pauly. "FishBase." Nov. 2010.
Halichoeres_biocellatus	bony fish	Labriformes	wrasses	16.15	0.0858	Froese, Rainer, and Daniel Pauly. "FishBase." Nov. 2010.
Halichoeres_bivittatus	bony fish	Labriformes	wrasses	18.63	0.117	Stark, Gavin. "Large and expensive brain comes with a short lifespan: The relationship between brain size and longevity among fish taxa." Journal of Fish Biology 101.1 (2022): 92-99.
Halichoeres_garnoti	bony fish	Labriformes	wrasses	38	0.167	Stark, Gavin. "Large and expensive brain comes with a short lifespan: The relationship between brain size and longevity among fish taxa." Journal of Fish Biology 101.1 (2022): 92-99.
Halichoeres_hortulanus	bony fish	Labriformes	wrasses	160	0.31125	Froese, Rainer, and Daniel Pauly. "FishBase." Nov. 2010.
Halichoeres_maculipinna	bony fish	Labriformes	wrasses	12	0.064	Stark, Gavin. "Large and expensive brain comes with a short lifespan: The relationship between brain size and longevity among fish taxa." Journal of Fish Biology 101.1 (2022): 92-99.
Halichoeres_margaritaceus	bony fish	Labriformes	wrasses	6.5	0.0617	Froese, Rainer, and Daniel Pauly. "FishBase." Nov. 2010.
Halichoeres_marginatus	bony fish	Labriformes	wrasses	18.5	0.0875	Froese, Rainer, and Daniel Pauly. "FishBase." Nov. 2010.
Halichoeres_melanurus	bony fish	Labriformes	wrasses	11.15	0.05855	Froese, Rainer, and Daniel Pauly. "FishBase." Nov. 2010.
Halichoeres_nigrescens	bony fish	Labriformes	wrasses	15	0.0633	Froese, Rainer, and Daniel Pauly. "FishBase." Nov. 2010.
Halichoeres_ornatissimus	bony fish	Labriformes	wrasses	13.3	0.094	Froese, Rainer, and Daniel Pauly. "FishBase." Nov. 2010.
Halichoeres_poeyi	bony fish	Labriformes	wrasses	26	0.112	Tsuboi, Masahito, et al. "Breakdown of brain–body allometry and the encephalization of birds and mammals." Nature Ecology & Evolution 2.9 (2018): 1492-1500.
Halichoeres_trimaculatus	bony fish	Labriformes	wrasses	4.3	0.0426	Froese, Rainer, and Daniel Pauly. "FishBase." Nov. 2010.
Haplotaxodon_microlepis	bony fish	Ovalentaria	Ovalentaria	33.3694	0.143383	Tsuboi, Masahito, et al. "Breakdown of brain–body allometry and the encephalization of birds and mammals." Nature Ecology & Evolution 2.9 (2018): 1492-1500.
Helicolenus_dactylopterus	bony fish	Perciformes	Perciformes	631.571	0.3175	Froese, Rainer, and Daniel Pauly. "FishBase." Nov. 2010.
Hemibates_stenosoma	bony fish	Ovalentaria	Ovalentaria	73.0333	0.182783	Tsuboi, Masahito, et al. "Breakdown of brain–body allometry and the encephalization of birds and mammals." Nature Ecology & Evolution 2.9 (2018): 1492-1500.
Hemichromis_bimaculatus	bony fish	Ovalentaria	Ovalentaria	18.95	0.068	Froese, Rainer, and Daniel Pauly. "FishBase." Nov. 2010.
Hemigymnus_fasciatus	bony fish	Labriformes	wrasses	231	0.528	Froese, Rainer, and Daniel Pauly. "FishBase." Nov. 2010.
Hemigymnus_melapterus	bony fish	Labriformes	wrasses	196	0.432	Froese, Rainer, and Daniel Pauly. "FishBase." Nov. 2010.
Hemiramphus_far	bony fish	Ovalentaria	Ovalentaria	37	0.182	Froese, Rainer, and Daniel Pauly. "FishBase." Nov. 2010.
Hemitaurichthys_polylepis	bony fish	Chaetodontiformes	Chaetodontiformes	34.3	0.19	Stark, Gavin. "Large and expensive brain comes with a short lifespan: The relationship between brain size and longevity among fish taxa." Journal of Fish Biology 101.1 (2022): 92-99.
Heniochus_acuminatus	bony fish	Chaetodontiformes	Chaetodontiformes	69.25	0.258	Stark, Gavin. "Large and expensive brain comes with a short lifespan: The relationship between brain size and longevity among fish taxa." Journal of Fish Biology 101.1 (2022): 92-99.
Heniochus_chrysostomus	bony fish	Chaetodontiformes	Chaetodontiformes	78.5	0.318	Stark, Gavin. "Large and expensive brain comes with a short lifespan: The relationship between brain size and longevity among fish taxa." Journal of Fish Biology 101.1 (2022): 92-99.
Heniochus_monoceros	bony fish	Chaetodontiformes	Chaetodontiformes	272	0.481	Froese, Rainer, and Daniel Pauly. "FishBase." Nov. 2010.
Heniochus_singularius	bony fish	Chaetodontiformes	Chaetodontiformes	248	0.406	Froese, Rainer, and Daniel Pauly. "FishBase." Nov. 2010.
Heniochus_varius	bony fish	Chaetodontiformes	Chaetodontiformes	95	0.308	Stark, Gavin. "Large and expensive brain comes with a short lifespan: The relationship between brain size and longevity among fish taxa." Journal of Fish Biology 101.1 (2022): 92-99.
Heros_severus	bony fish	Ovalentaria	Ovalentaria	61.8	0.1384	Froese, Rainer, and Daniel Pauly. "FishBase." Nov. 2010.
Heteropriacanthus_cruentatus	bony fish	NA	NA	216	0.507	Froese, Rainer, and Daniel Pauly. "FishBase." Nov. 2010.
Heterotis_niloticus	bony fish	NA	NA	175.694	0.86725	Froese, Rainer, and Daniel Pauly. "FishBase." Nov. 2010.
Hime_japonica	bony fish	NA	NA	72	0.16	Froese, Rainer, and Daniel Pauly. "FishBase." Nov. 2010.
Hippichthys_cyanospilos	bony fish	Syngnathiformes	Syngnathiformes	0.356316	0.00206316	Froese, Rainer, and Daniel Pauly. "FishBase." Nov. 2010.
Hippichthys_penicillus	bony fish	Syngnathiformes	Syngnathiformes	0.96	0.00415	Froese, Rainer, and Daniel Pauly. "FishBase." Nov. 2010.
Hippocampus_abdominalis	bony fish	Syngnathiformes	Syngnathiformes	10.4062	0.015425	Froese, Rainer, and Daniel Pauly. "FishBase." Nov. 2010.
Hippocampus_comes	bony fish	Syngnathiformes	Syngnathiformes	8.125	0.0187	Froese, Rainer, and Daniel Pauly. "FishBase." Nov. 2010.
Hippocampus_hippocampus	bony fish	Syngnathiformes	Syngnathiformes	1.73	0.00985	Froese, Rainer, and Daniel Pauly. "FishBase." Nov. 2010.
Hippocampus_histrix	bony fish	Syngnathiformes	Syngnathiformes	6	0.012	Froese, Rainer, and Daniel Pauly. "FishBase." Nov. 2010.
Hippocampus_kuda	bony fish	Syngnathiformes	Syngnathiformes	11.157	0.01539	Froese, Rainer, and Daniel Pauly. "FishBase." Nov. 2010.
Hippocampus_reidi	bony fish	Syngnathiformes	Syngnathiformes	4.1	0.0048	Froese, Rainer, and Daniel Pauly. "FishBase." Nov. 2010.
Hippocampus_spinosissimus	bony fish	Syngnathiformes	Syngnathiformes	10.7888	0.00991875	Froese, Rainer, and Daniel Pauly. "FishBase." Nov. 2010.
Hippocampus_trimaculatus	bony fish	Syngnathiformes	Syngnathiformes	8.98967	0.00765	Froese, Rainer, and Daniel Pauly. "FishBase." Nov. 2010.
Hipposcarus_harid	bony fish	Labriformes	parrotfish	1720	1.062	Froese, Rainer, and Daniel Pauly. "FishBase." Nov. 2010.
Hologymnosus_annulatus	bony fish	Labriformes	wrasses	350	0.671	Froese, Rainer, and Daniel Pauly. "FishBase." Nov. 2010.
Hoplichthys_citrinus	bony fish	Perciformes	Perciformes	42	0.103	Froese, Rainer, and Daniel Pauly. "FishBase." Nov. 2010.
Hoplostethus_mediterraneus	bony fish	Berycida	Berycida	1250.43	0.442143	Stark, Gavin. "Large and expensive brain comes with a short lifespan: The relationship between brain size and longevity among fish taxa." Journal of Fish Biology 101.1 (2022): 92-99.
Hyperoplus_lanceolatus	bony fish	NA	NA	16.3	0.047	Stark, Gavin. "Large and expensive brain comes with a short lifespan: The relationship between brain size and longevity among fish taxa." Journal of Fish Biology 101.1 (2022): 92-99.
Hypoatherina_temminckii	bony fish	Ovalentaria	Ovalentaria	8.8	0.0615	Froese, Rainer, and Daniel Pauly. "FishBase." Nov. 2010.
Hyporhamphus_dussumieri	bony fish	Ovalentaria	Ovalentaria	108.4	0.266	Froese, Rainer, and Daniel Pauly. "FishBase." Nov. 2010.
Hyporhamphus_limbatus	bony fish	Ovalentaria	Ovalentaria	16	0.059	Froese, Rainer, and Daniel Pauly. "FishBase." Nov. 2010.
Hyporthodus_septemfasciatus	bony fish	Perciformes	Perciformes	8	0.051	Tsuboi, Masahito, et al. "Breakdown of brain–body allometry and the encephalization of birds and mammals." Nature Ecology & Evolution 2.9 (2018): 1492-1500.
Hypostomus_plecostomus	bony fish	Tetraodontiformes	Tetraodontiformes	16.7	0.08	Tsuboi, Masahito, et al. "Breakdown of brain–body allometry and the encephalization of birds and mammals." Nature Ecology & Evolution 2.9 (2018): 1492-1500.
Hypseleotris_aurea	bony fish	Gobiiformes	Gobiiformes	0.3	0.00535	Froese, Rainer, and Daniel Pauly. "FishBase." Nov. 2010.
Hypseleotris_galii	bony fish	Gobiiformes	Gobiiformes	0.7	0.0055	Froese, Rainer, and Daniel Pauly. "FishBase." Nov. 2010.
Ictalurus_punctatus	bony fish	Otocephala	Otocephala	54	0.162	Froese, Rainer, and Daniel Pauly. "FishBase." Nov. 2010.
Idiacanthus_fasciola	bony fish	NA	NA	6.3	0.006	Stark, Gavin. "Large and expensive brain comes with a short lifespan: The relationship between brain size and longevity among fish taxa." Journal of Fish Biology 101.1 (2022): 92-99.
Iracundus_signifer	bony fish	Perciformes	Perciformes	16.2	0.075	Froese, Rainer, and Daniel Pauly. "FishBase." Nov. 2010.
Iso_natalensis	bony fish	Ovalentaria	Ovalentaria	1	0.0115	Froese, Rainer, and Daniel Pauly. "FishBase." Nov. 2010.
Istiblennius_edentulus	bony fish	Ovalentaria	Ovalentaria	10.15	0.0484	Froese, Rainer, and Daniel Pauly. "FishBase." Nov. 2010.
Istigobius_decoratus	bony fish	Gobiiformes	Gobiiformes	3.475	0.01455	Froese, Rainer, and Daniel Pauly. "FishBase." Nov. 2010.
Istigobius_ornatus	bony fish	Gobiiformes	Gobiiformes	5.8	0.0173667	Froese, Rainer, and Daniel Pauly. "FishBase." Nov. 2010.
Istigobius_rigilius	bony fish	Gobiiformes	Gobiiformes	11.8	0.0375	Froese, Rainer, and Daniel Pauly. "FishBase." Nov. 2010.
Istiophorus_platypterus	bony fish	Carangia + Anabantaria	Carangia + Anabantaria	24000	2.906	Froese, Rainer, and Daniel Pauly. "FishBase." Nov. 2010.
Julidochromis_marlieri	bony fish	Ovalentaria	Ovalentaria	5.18667	0.047	Tsuboi, Masahito, et al. "Breakdown of brain–body allometry and the encephalization of birds and mammals." Nature Ecology & Evolution 2.9 (2018): 1492-1500.
Julidochromis_ornatus	bony fish	Ovalentaria	Ovalentaria	4.55348	0.0415391	Tsuboi, Masahito, et al. "Breakdown of brain–body allometry and the encephalization of birds and mammals." Nature Ecology & Evolution 2.9 (2018): 1492-1500.
Julidochromis_regani	bony fish	Ovalentaria	Ovalentaria	7.93	0.0528333	Tsuboi, Masahito, et al. "Breakdown of brain–body allometry and the encephalization of birds and mammals." Nature Ecology & Evolution 2.9 (2018): 1492-1500.
Kajikia_audax	bony fish	Carangia + Anabantaria	Carangia + Anabantaria	2390	1.42	Tsuboi, Masahito, et al. "Breakdown of brain–body allometry and the encephalization of birds and mammals." Nature Ecology & Evolution 2.9 (2018): 1492-1500.
Katsuwonus_pelamis	bony fish	Scombriformes	Scombriformes	6893.33	4.595	Froese, Rainer, and Daniel Pauly. "FishBase." Nov. 2010.
Knipowitschia_caucasica	bony fish	Gobiiformes	Gobiiformes	0.5	0.005	Stark, Gavin. "Large and expensive brain comes with a short lifespan: The relationship between brain size and longevity among fish taxa." Journal of Fish Biology 101.1 (2022): 92-99.
Kraemeria_cunicularia	bony fish	Gobiiformes	Gobiiformes	0.35	0.0009	Tsuboi, Masahito, et al. "Breakdown of brain–body allometry and the encephalization of birds and mammals." Nature Ecology & Evolution 2.9 (2018): 1492-1500.
Kuhlia_mugil	bony fish	Otocephala	Otocephala	45	0.203	Froese, Rainer, and Daniel Pauly. "FishBase." Nov. 2010.
Kuhlia_sandvicensis	bony fish	Otocephala	Otocephala	49.0167	0.160667	Froese, Rainer, and Daniel Pauly. "FishBase." Nov. 2010.
Kyphosus_bigibbus	bony fish	Otocephala	Otocephala	1093.75	0.8435	Froese, Rainer, and Daniel Pauly. "FishBase." Nov. 2010.
Kyphosus_cinerascens	bony fish	Otocephala	Otocephala	1625	1.539	Froese, Rainer, and Daniel Pauly. "FishBase." Nov. 2010.
Labrichthys_unilineatus	bony fish	Labriformes	wrasses	20	0.1	Froese, Rainer, and Daniel Pauly. "FishBase." Nov. 2010.
Labrisomus_bucciferus	bony fish	Ovalentaria	Ovalentaria	4.32	0.03278	Froese, Rainer, and Daniel Pauly. "FishBase." Nov. 2010.
Labroides_dimidiatus	bony fish	Labriformes	wrasses	7.58	0.059	Stark, Gavin. "Large and expensive brain comes with a short lifespan: The relationship between brain size and longevity among fish taxa." Journal of Fish Biology 101.1 (2022): 92-99.
Labroides_phthirophagus	bony fish	Labriformes	wrasses	3.36667	0.043	Froese, Rainer, and Daniel Pauly. "FishBase." Nov. 2010.
Labrus_bergylta	bony fish	Labriformes	parrotfish	366.71	0.448	Stark, Gavin. "Large and expensive brain comes with a short lifespan: The relationship between brain size and longevity among fish taxa." Journal of Fish Biology 101.1 (2022): 92-99.
Labrus_mixtus	bony fish	Labriformes	parrotfish	136.9	0.285	Stark, Gavin. "Large and expensive brain comes with a short lifespan: The relationship between brain size and longevity among fish taxa." Journal of Fish Biology 101.1 (2022): 92-99.
Labrus_viridis	bony fish	Labriformes	parrotfish	135	0.353	Froese, Rainer, and Daniel Pauly. "FishBase." Nov. 2010.
Lachnolaimus_maximus	bony fish	Labriformes	NA	480	0.91	Tsuboi, Masahito, et al. "Breakdown of brain–body allometry and the encephalization of birds and mammals." Nature Ecology & Evolution 2.9 (2018): 1492-1500.
Lactophrys_bicaudalis	bony fish	Tetraodontiformes	Tetraodontiformes	114	0.386	Stark, Gavin. "Large and expensive brain comes with a short lifespan: The relationship between brain size and longevity among fish taxa." Journal of Fish Biology 101.1 (2022): 92-99.
Lactoria_cornuta	bony fish	Tetraodontiformes	Tetraodontiformes	17	0.1064	Froese, Rainer, and Daniel Pauly. "FishBase." Nov. 2010.
Lampanyctus_crocodilus	bony fish	NA	NA	15.64	0.08238	Froese, Rainer, and Daniel Pauly. "FishBase." Nov. 2010.
Lampanyctus_photonotus	bony fish	NA	NA	1.2	0.0141	Froese, Rainer, and Daniel Pauly. "FishBase." Nov. 2010.
Lamprologus_callipterus	bony fish	Ovalentaria	Ovalentaria	8.5	0.04925	Tsuboi, Masahito, et al. "Breakdown of brain–body allometry and the encephalization of birds and mammals." Nature Ecology & Evolution 2.9 (2018): 1492-1500.
Lamprologus_lemairii	bony fish	Ovalentaria	Ovalentaria	9.8	0.0781	Tsuboi, Masahito, et al. "Breakdown of brain–body allometry and the encephalization of birds and mammals." Nature Ecology & Evolution 2.9 (2018): 1492-1500.
Lamprologus_ocellatus	bony fish	Ovalentaria	Ovalentaria	3.681	0.03323	Tsuboi, Masahito, et al. "Breakdown of brain–body allometry and the encephalization of birds and mammals." Nature Ecology & Evolution 2.9 (2018): 1492-1500.
Lamprologus_ornatipinnis	bony fish	Ovalentaria	Ovalentaria	2.43333	0.0292889	Tsuboi, Masahito, et al. "Breakdown of brain–body allometry and the encephalization of birds and mammals." Nature Ecology & Evolution 2.9 (2018): 1492-1500.
Larabicus_quadrilineatus	bony fish	Labriformes	wrasses	14	0.0806	Froese, Rainer, and Daniel Pauly. "FishBase." Nov. 2010.
Lepadogaster_candolii	bony fish	Ovalentaria	Ovalentaria	3.9	0.014	Froese, Rainer, and Daniel Pauly. "FishBase." Nov. 2010.
Lepadogaster_lepadogaster	bony fish	Ovalentaria	Ovalentaria	5.01	0.01228	Froese, Rainer, and Daniel Pauly. "FishBase." Nov. 2010.
Lepidiolamprologus_elongatus	bony fish	Ovalentaria	Ovalentaria	30.3	0.132927	Tsuboi, Masahito, et al. "Breakdown of brain–body allometry and the encephalization of birds and mammals." Nature Ecology & Evolution 2.9 (2018): 1492-1500.
Lepidiolamprologus_nkambae	bony fish	Ovalentaria	Ovalentaria	18.6933	0.0856667	Tsuboi, Masahito, et al. "Breakdown of brain–body allometry and the encephalization of birds and mammals." Nature Ecology & Evolution 2.9 (2018): 1492-1500.
Lepidiolamprologus_profundicola	bony fish	Ovalentaria	Ovalentaria	48.5929	0.129636	Tsuboi, Masahito, et al. "Breakdown of brain–body allometry and the encephalization of birds and mammals." Nature Ecology & Evolution 2.9 (2018): 1492-1500.
Lepidion_eques	bony fish	Paracanthopterygii	Paracanthopterygii	193.067	0.428762	Froese, Rainer, and Daniel Pauly. "FishBase." Nov. 2010.
Lepidocybium_flavobrunneum	bony fish	Scombriformes	Scombriformes	5890	2.28	Tsuboi, Masahito, et al. "Breakdown of brain–body allometry and the encephalization of birds and mammals." Nature Ecology & Evolution 2.9 (2018): 1492-1500.
Lepidonotothen_squamifrons	bony fish	Perciformes	Perciformes	262.5	0.311	Stark, Gavin. "Large and expensive brain comes with a short lifespan: The relationship between brain size and longevity among fish taxa." Journal of Fish Biology 101.1 (2022): 92-99.
Lepidotrigla_papilio	bony fish	Perciformes	Perciformes	72	0.142	Froese, Rainer, and Daniel Pauly. "FishBase." Nov. 2010.
Lepisosteus_osseus	bony fish	NA	NA	721.953	0.485867	Froese, Rainer, and Daniel Pauly. "FishBase." Nov. 2010.
Lepomis_cyanellus	bony fish	Otocephala	Otocephala	82	0.1137	Froese, Rainer, and Daniel Pauly. "FishBase." Nov. 2010.
Lepomis_gibbosus	bony fish	Otocephala	Otocephala	29.35	0.1405	Stark, Gavin. "Large and expensive brain comes with a short lifespan: The relationship between brain size and longevity among fish taxa." Journal of Fish Biology 101.1 (2022): 92-99.
Leptagonus_decagonus	bony fish	Perciformes	Perciformes	20	0.055	Froese, Rainer, and Daniel Pauly. "FishBase." Nov. 2010.
Lesueurigobius_suerii	bony fish	Gobiiformes	Gobiiformes	0.566667	0.00343333	Froese, Rainer, and Daniel Pauly. "FishBase." Nov. 2010.
Lethrinus_genivittatus	bony fish	Spariformes	Spariformes	700	0.943	Stark, Gavin. "Large and expensive brain comes with a short lifespan: The relationship between brain size and longevity among fish taxa." Journal of Fish Biology 101.1 (2022): 92-99.
Lethrinus_lentjan	bony fish	Spariformes	Spariformes	500	1.663	Stark, Gavin. "Large and expensive brain comes with a short lifespan: The relationship between brain size and longevity among fish taxa." Journal of Fish Biology 101.1 (2022): 92-99.
Lethrinus_mahsena	bony fish	Spariformes	Spariformes	1210	1.54933	Froese, Rainer, and Daniel Pauly. "FishBase." Nov. 2010.
Lethrinus_microdon	bony fish	Spariformes	Spariformes	2250	1.704	Stark, Gavin. "Large and expensive brain comes with a short lifespan: The relationship between brain size and longevity among fish taxa." Journal of Fish Biology 101.1 (2022): 92-99.
Lethrinus_obsoletus	bony fish	Spariformes	Spariformes	610	0.856	Stark, Gavin. "Large and expensive brain comes with a short lifespan: The relationship between brain size and longevity among fish taxa." Journal of Fish Biology 101.1 (2022): 92-99.
Lethrinus_xanthochilus	bony fish	Spariformes	Spariformes	1840	2.367	Stark, Gavin. "Large and expensive brain comes with a short lifespan: The relationship between brain size and longevity among fish taxa." Journal of Fish Biology 101.1 (2022): 92-99.
Leucopsarion_petersii	bony fish	Gobiiformes	Gobiiformes	0.55	0.0037625	Froese, Rainer, and Daniel Pauly. "FishBase." Nov. 2010.
Limnochromis_staneri	bony fish	Ovalentaria	Ovalentaria	37.37	0.14481	Tsuboi, Masahito, et al. "Breakdown of brain–body allometry and the encephalization of birds and mammals." Nature Ecology & Evolution 2.9 (2018): 1492-1500.
Limnotilapia_dardennii	bony fish	Ovalentaria	Ovalentaria	41.278	0.14824	Tsuboi, Masahito, et al. "Breakdown of brain–body allometry and the encephalization of birds and mammals." Nature Ecology & Evolution 2.9 (2018): 1492-1500.
Lindbergichthys_mizops	bony fish	Perciformes	Perciformes	33	0.15075	Froese, Rainer, and Daniel Pauly. "FishBase." Nov. 2010.
Liparis_liparis	bony fish	Perciformes	Perciformes	10	0.039	Froese, Rainer, and Daniel Pauly. "FishBase." Nov. 2010.
Lipophrys_pholis	bony fish	Ovalentaria	Ovalentaria	9.33	0.051	Stark, Gavin. "Large and expensive brain comes with a short lifespan: The relationship between brain size and longevity among fish taxa." Journal of Fish Biology 101.1 (2022): 92-99.
Lobochilotes_labiatus	bony fish	Ovalentaria	Ovalentaria	40.1643	0.243086	Tsuboi, Masahito, et al. "Breakdown of brain–body allometry and the encephalization of birds and mammals." Nature Ecology & Evolution 2.9 (2018): 1492-1500.
Lophius_budegassa	bony fish	NA	NA	270	0.127	Stark, Gavin. "Large and expensive brain comes with a short lifespan: The relationship between brain size and longevity among fish taxa." Journal of Fish Biology 101.1 (2022): 92-99.
Lophius_piscatorius	bony fish	NA	NA	3917.33	0.375	Stark, Gavin. "Large and expensive brain comes with a short lifespan: The relationship between brain size and longevity among fish taxa." Journal of Fish Biology 101.1 (2022): 92-99.
Lophogobius_cyprinoides	bony fish	Gobiiformes	Gobiiformes	9.675	0.017425	Froese, Rainer, and Daniel Pauly. "FishBase." Nov. 2010.
Luciogobius_guttatus	bony fish	Gobiiformes	Gobiiformes	0.25	0.00165	Froese, Rainer, and Daniel Pauly. "FishBase." Nov. 2010.
Lumpenus_lampretaeformis	bony fish	Perciformes	Perciformes	38	0.07855	Froese, Rainer, and Daniel Pauly. "FishBase." Nov. 2010.
Lutjanus_analis	bony fish	Lutjaniformes	Lutjaniformes	2490	2.09	Tsuboi, Masahito, et al. "Breakdown of brain–body allometry and the encephalization of birds and mammals." Nature Ecology & Evolution 2.9 (2018): 1492-1500.
Lutjanus_apodus	bony fish	Lutjaniformes	Lutjaniformes	87	0.576	Stark, Gavin. "Large and expensive brain comes with a short lifespan: The relationship between brain size and longevity among fish taxa." Journal of Fish Biology 101.1 (2022): 92-99.
Lutjanus_argentimaculatus	bony fish	Lutjaniformes	Lutjaniformes	7400	2.992	Stark, Gavin. "Large and expensive brain comes with a short lifespan: The relationship between brain size and longevity among fish taxa." Journal of Fish Biology 101.1 (2022): 92-99.
Lutjanus_bohar	bony fish	Lutjaniformes	Lutjaniformes	2895	2.439	Stark, Gavin. "Large and expensive brain comes with a short lifespan: The relationship between brain size and longevity among fish taxa." Journal of Fish Biology 101.1 (2022): 92-99.
Lutjanus_buccanella	bony fish	Lutjaniformes	Lutjaniformes	34	0.258	Stark, Gavin. "Large and expensive brain comes with a short lifespan: The relationship between brain size and longevity among fish taxa." Journal of Fish Biology 101.1 (2022): 92-99.
Lutjanus_fulvus	bony fish	Lutjaniformes	Lutjaniformes	161.44	0.495	Stark, Gavin. "Large and expensive brain comes with a short lifespan: The relationship between brain size and longevity among fish taxa." Journal of Fish Biology 101.1 (2022): 92-99.
Lutjanus_gibbus	bony fish	Lutjaniformes	Lutjaniformes	825	1.437	Stark, Gavin. "Large and expensive brain comes with a short lifespan: The relationship between brain size and longevity among fish taxa." Journal of Fish Biology 101.1 (2022): 92-99.
Lutjanus_griseus	bony fish	Lutjaniformes	Lutjaniformes	233	0.632	Stark, Gavin. "Large and expensive brain comes with a short lifespan: The relationship between brain size and longevity among fish taxa." Journal of Fish Biology 101.1 (2022): 92-99.
Lutjanus_kasmira	bony fish	Lutjaniformes	Lutjaniformes	240	0.675	Stark, Gavin. "Large and expensive brain comes with a short lifespan: The relationship between brain size and longevity among fish taxa." Journal of Fish Biology 101.1 (2022): 92-99.
Lutjanus_mahogoni	bony fish	Lutjaniformes	Lutjaniformes	108	0.594	Stark, Gavin. "Large and expensive brain comes with a short lifespan: The relationship between brain size and longevity among fish taxa." Journal of Fish Biology 101.1 (2022): 92-99.
Lutjanus_monostigma	bony fish	Lutjaniformes	Lutjaniformes	831	1.3	Froese, Rainer, and Daniel Pauly. "FishBase." Nov. 2010.
Lutjanus_notatus	bony fish	Lutjaniformes	Lutjaniformes	130	0.504	Froese, Rainer, and Daniel Pauly. "FishBase." Nov. 2010.
Lutjanus_rivulatus	bony fish	Lutjaniformes	Lutjaniformes	190	0.52	Stark, Gavin. "Large and expensive brain comes with a short lifespan: The relationship between brain size and longevity among fish taxa." Journal of Fish Biology 101.1 (2022): 92-99.
Lutjanus_vitta	bony fish	Lutjaniformes	Lutjaniformes	107	0.507	Stark, Gavin. "Large and expensive brain comes with a short lifespan: The relationship between brain size and longevity among fish taxa." Journal of Fish Biology 101.1 (2022): 92-99.
Macolor_niger	bony fish	Lutjaniformes	Lutjaniformes	2620	2.724	Stark, Gavin. "Large and expensive brain comes with a short lifespan: The relationship between brain size and longevity among fish taxa." Journal of Fish Biology 101.1 (2022): 92-99.
Macropharyngodon_geoffroy	bony fish	Labriformes	wrasses	32	0.11	Froese, Rainer, and Daniel Pauly. "FishBase." Nov. 2010.
Macrourus_berglax	bony fish	Paracanthopterygii	Paracanthopterygii	774.22	0.998	Stark, Gavin. "Large and expensive brain comes with a short lifespan: The relationship between brain size and longevity among fish taxa." Journal of Fish Biology 101.1 (2022): 92-99.
Malacanthus_brevirostris	bony fish	NA	NA	6.4	0.0573	Froese, Rainer, and Daniel Pauly. "FishBase." Nov. 2010.
Malacocephalus_laevis	bony fish	Paracanthopterygii	Paracanthopterygii	210.717	0.44656	Froese, Rainer, and Daniel Pauly. "FishBase." Nov. 2010.
Malacosteus_niger	bony fish	NA	NA	24	0.016	Froese, Rainer, and Daniel Pauly. "FishBase." Nov. 2010.
Mallotus_villosus	bony fish	NA	NA	23.33	0.094	Stark, Gavin. "Large and expensive brain comes with a short lifespan: The relationship between brain size and longevity among fish taxa." Journal of Fish Biology 101.1 (2022): 92-99.
Maurolicus_muelleri	bony fish	NA	NA	1.3	0.0127	Froese, Rainer, and Daniel Pauly. "FishBase." Nov. 2010.
Megalaspis_cordyla	bony fish	Carangia + Anabantaria	Carangia + Anabantaria	140	0.627	Froese, Rainer, and Daniel Pauly. "FishBase." Nov. 2010.
Meiacanthus_atrodorsalis	bony fish	Ovalentaria	Ovalentaria	1.1	0.0159	Froese, Rainer, and Daniel Pauly. "FishBase." Nov. 2010.
Meiacanthus_nigrolineatus	bony fish	Ovalentaria	Ovalentaria	4	0.0201	Froese, Rainer, and Daniel Pauly. "FishBase." Nov. 2010.
Melanogrammus_aeglefinus	bony fish	Paracanthopterygii	Paracanthopterygii	1413.78	1.131	Stark, Gavin. "Large and expensive brain comes with a short lifespan: The relationship between brain size and longevity among fish taxa." Journal of Fish Biology 101.1 (2022): 92-99.
Melichthys_vidua	bony fish	Tetraodontiformes	Tetraodontiformes	81.5	0.341	Stark, Gavin. "Large and expensive brain comes with a short lifespan: The relationship between brain size and longevity among fish taxa." Journal of Fish Biology 101.1 (2022): 92-99.
Mene_maculata	bony fish	Carangia + Anabantaria	Carangia + Anabantaria	24.8	0.162	Stark, Gavin. "Large and expensive brain comes with a short lifespan: The relationship between brain size and longevity among fish taxa." Journal of Fish Biology 101.1 (2022): 92-99.
Merlangius_merlangus	bony fish	Paracanthopterygii	Paracanthopterygii	202.92	0.229	Stark, Gavin. "Large and expensive brain comes with a short lifespan: The relationship between brain size and longevity among fish taxa." Journal of Fish Biology 101.1 (2022): 92-99.
Merluccius_merluccius	bony fish	Paracanthopterygii	Paracanthopterygii	5923.3	1.11297	Froese, Rainer, and Daniel Pauly. "FishBase." Nov. 2010.
Microgobius_gulosus	bony fish	Gobiiformes	Gobiiformes	1.35	0.00458	Froese, Rainer, and Daniel Pauly. "FishBase." Nov. 2010.
Micromesistius_poutassou	bony fish	Paracanthopterygii	Paracanthopterygii	162	0.435	Stark, Gavin. "Large and expensive brain comes with a short lifespan: The relationship between brain size and longevity among fish taxa." Journal of Fish Biology 101.1 (2022): 92-99.
Microspathodon_chrysurus	bony fish	Ovalentaria	Ovalentaria	53	0.198	Stark, Gavin. "Large and expensive brain comes with a short lifespan: The relationship between brain size and longevity among fish taxa." Journal of Fish Biology 101.1 (2022): 92-99.
Mogurnda_mogurnda	bony fish	Gobiiformes	Gobiiformes	24.3	0.0573	Froese, Rainer, and Daniel Pauly. "FishBase." Nov. 2010.
Mola_mola	bony fish	Tetraodontiformes	Tetraodontiformes	4600	0.922	Stark, Gavin. "Large and expensive brain comes with a short lifespan: The relationship between brain size and longevity among fish taxa." Journal of Fish Biology 101.1 (2022): 92-99.
Molva_dypterygia	bony fish	Paracanthopterygii	Paracanthopterygii	3311.85	1.238	Stark, Gavin. "Large and expensive brain comes with a short lifespan: The relationship between brain size and longevity among fish taxa." Journal of Fish Biology 101.1 (2022): 92-99.
Molva_macrophthalma	bony fish	Paracanthopterygii	Paracanthopterygii	2173.33	0.785	Stark, Gavin. "Large and expensive brain comes with a short lifespan: The relationship between brain size and longevity among fish taxa." Journal of Fish Biology 101.1 (2022): 92-99.
Molva_molva	bony fish	Paracanthopterygii	Paracanthopterygii	5724.68	1.659	Stark, Gavin. "Large and expensive brain comes with a short lifespan: The relationship between brain size and longevity among fish taxa." Journal of Fish Biology 101.1 (2022): 92-99.
Monotaxis_grandoculis	bony fish	Spariformes	Spariformes	179.167	0.552667	Froese, Rainer, and Daniel Pauly. "FishBase." Nov. 2010.
Mora_moro	bony fish	Paracanthopterygii	Paracanthopterygii	1124.63	0.628	Stark, Gavin. "Large and expensive brain comes with a short lifespan: The relationship between brain size and longevity among fish taxa." Journal of Fish Biology 101.1 (2022): 92-99.
Mugil_cephalus	bony fish	Ovalentaria	Ovalentaria	439.917	0.333167	Froese, Rainer, and Daniel Pauly. "FishBase." Nov. 2010.
Mulloidichthys_flavolineatus	bony fish	Syngnathiformes	Mulliformes	203.7	0.6294	Froese, Rainer, and Daniel Pauly. "FishBase." Nov. 2010.
Mullus_barbatus	bony fish	Syngnathiformes	Mulliformes	756.7	0.924	Froese, Rainer, and Daniel Pauly. "FishBase." Nov. 2010.
Mullus_surmuletus	bony fish	Syngnathiformes	Mulliformes	228.33	0.539	Stark, Gavin. "Large and expensive brain comes with a short lifespan: The relationship between brain size and longevity among fish taxa." Journal of Fish Biology 101.1 (2022): 92-99.
Muraenolepis_marmorata	bony fish	Paracanthopterygii	Paracanthopterygii	109.9	0.322849	Froese, Rainer, and Daniel Pauly. "FishBase." Nov. 2010.
Mycteroperca_bonaci	bony fish	Perciformes	Perciformes	2712	1.99	Stark, Gavin. "Large and expensive brain comes with a short lifespan: The relationship between brain size and longevity among fish taxa." Journal of Fish Biology 101.1 (2022): 92-99.
Myctophum_punctatum	bony fish	NA	NA	7.36667	0.0416667	Froese, Rainer, and Daniel Pauly. "FishBase." Nov. 2010.
Myoxocephalus_scorpius	bony fish	Perciformes	Perciformes	386.25	0.206	Stark, Gavin. "Large and expensive brain comes with a short lifespan: The relationship between brain size and longevity among fish taxa." Journal of Fish Biology 101.1 (2022): 92-99.
Myripristis_berndti	bony fish	Berycida	Berycida	24.9	0.209	Stark, Gavin. "Large and expensive brain comes with a short lifespan: The relationship between brain size and longevity among fish taxa." Journal of Fish Biology 101.1 (2022): 92-99.
Myripristis_chryseres	bony fish	Berycida	Berycida	90	0.302	Froese, Rainer, and Daniel Pauly. "FishBase." Nov. 2010.
Myripristis_jacobus	bony fish	Berycida	Berycida	119	0.384	Tsuboi, Masahito, et al. "Breakdown of brain–body allometry and the encephalization of birds and mammals." Nature Ecology & Evolution 2.9 (2018): 1492-1500.
Myripristis_kuntee	bony fish	Berycida	Berycida	31	0.2285	Froese, Rainer, and Daniel Pauly. "FishBase." Nov. 2010.
Myripristis_murdjan	bony fish	Berycida	Berycida	209.75	0.47675	Froese, Rainer, and Daniel Pauly. "FishBase." Nov. 2010.
Myripristis_pralinia	bony fish	Berycida	Berycida	92	0.413	Froese, Rainer, and Daniel Pauly. "FishBase." Nov. 2010.
Myripristis_violacea	bony fish	Berycida	Berycida	119	0.348	Froese, Rainer, and Daniel Pauly. "FishBase." Nov. 2010.
Nannobrachium_atrum	bony fish	NA	NA	7.85	0.0432	Froese, Rainer, and Daniel Pauly. "FishBase." Nov. 2010.
Nannobrachium_lineatum	bony fish	NA	NA	20	0.0422	Froese, Rainer, and Daniel Pauly. "FishBase." Nov. 2010.
Naso_brevirostris	bony fish	Acanthuriformes	Acanthuriformes	258.367	0.635333	Froese, Rainer, and Daniel Pauly. "FishBase." Nov. 2010.
Naso_hexacanthus	bony fish	Acanthuriformes	Acanthuriformes	198	0.666	Froese, Rainer, and Daniel Pauly. "FishBase." Nov. 2010.
Naso_lituratus	bony fish	Acanthuriformes	Acanthuriformes	401.925	0.78325	Froese, Rainer, and Daniel Pauly. "FishBase." Nov. 2010.
Naso_thynnoides	bony fish	Acanthuriformes	Acanthuriformes	86	0.457	Froese, Rainer, and Daniel Pauly. "FishBase." Nov. 2010.
Naso_unicornis	bony fish	Acanthuriformes	Acanthuriformes	340	0.665	Froese, Rainer, and Daniel Pauly. "FishBase." Nov. 2010.
Naso_vlamingii	bony fish	Acanthuriformes	Acanthuriformes	1220	1.352	Froese, Rainer, and Daniel Pauly. "FishBase." Nov. 2010.
Nectamia_savayensis	bony fish	Kurtiformes	Kurtiformes	13.8	0.092	Froese, Rainer, and Daniel Pauly. "FishBase." Nov. 2010.
Nemichthys_scolopaceus	bony fish	Elopomorpha	Elopomorpha	36	0.037	Stark, Gavin. "Large and expensive brain comes with a short lifespan: The relationship between brain size and longevity among fish taxa." Journal of Fish Biology 101.1 (2022): 92-99.
Nemipterus_furcosus	bony fish	Spariformes	Spariformes	218	0.684	Froese, Rainer, and Daniel Pauly. "FishBase." Nov. 2010.
Nemipterus_japonicus	bony fish	Spariformes	Spariformes	122	0.305	Froese, Rainer, and Daniel Pauly. "FishBase." Nov. 2010.
Neoglyphidodon_nigroris	bony fish	Ovalentaria	Ovalentaria	47	0.124	Stark, Gavin. "Large and expensive brain comes with a short lifespan: The relationship between brain size and longevity among fish taxa." Journal of Fish Biology 101.1 (2022): 92-99.
Neolamprologus_brevis	bony fish	Ovalentaria	Ovalentaria	2.14667	0.024	Tsuboi, Masahito, et al. "Breakdown of brain–body allometry and the encephalization of birds and mammals." Nature Ecology & Evolution 2.9 (2018): 1492-1500.
Neolamprologus_brichardi	bony fish	Ovalentaria	Ovalentaria	4.93857	0.036	Tsuboi, Masahito, et al. "Breakdown of brain–body allometry and the encephalization of birds and mammals." Nature Ecology & Evolution 2.9 (2018): 1492-1500.
Neolamprologus_fasciatus	bony fish	Ovalentaria	Ovalentaria	7.08	0.064	Froese, Rainer, and Daniel Pauly. "FishBase." Nov. 2010.
Neolamprologus_modestus	bony fish	Ovalentaria	Ovalentaria	10.955	0.08279	Tsuboi, Masahito, et al. "Breakdown of brain–body allometry and the encephalization of birds and mammals." Nature Ecology & Evolution 2.9 (2018): 1492-1500.
Neolamprologus_multifasciatus	bony fish	Ovalentaria	Ovalentaria	0.446	0.00907	Tsuboi, Masahito, et al. "Breakdown of brain–body allometry and the encephalization of birds and mammals." Nature Ecology & Evolution 2.9 (2018): 1492-1500.
Neolamprologus_pulcher	bony fish	Ovalentaria	Ovalentaria	2.89953	0.0241745	Tsuboi, Masahito, et al. "Breakdown of brain–body allometry and the encephalization of birds and mammals." Nature Ecology & Evolution 2.9 (2018): 1492-1500.
Neolamprologus_savoryi	bony fish	Ovalentaria	Ovalentaria	3.989	0.03547	Tsuboi, Masahito, et al. "Breakdown of brain–body allometry and the encephalization of birds and mammals." Nature Ecology & Evolution 2.9 (2018): 1492-1500.
Neolamprologus_sexfasciatus	bony fish	Ovalentaria	Ovalentaria	19.12	0.0869	Tsuboi, Masahito, et al. "Breakdown of brain–body allometry and the encephalization of birds and mammals." Nature Ecology & Evolution 2.9 (2018): 1492-1500.
Neolamprologus_tetracanthus	bony fish	Ovalentaria	Ovalentaria	12.4536	0.079004	Tsuboi, Masahito, et al. "Breakdown of brain–body allometry and the encephalization of birds and mammals." Nature Ecology & Evolution 2.9 (2018): 1492-1500.
Neolamprologus_tretocephalus	bony fish	Ovalentaria	Ovalentaria	10.2157	0.0702857	Tsuboi, Masahito, et al. "Breakdown of brain–body allometry and the encephalization of birds and mammals." Nature Ecology & Evolution 2.9 (2018): 1492-1500.
Neomyxus_leuciscus	bony fish	Ovalentaria	Ovalentaria	283	0.2495	Froese, Rainer, and Daniel Pauly. "FishBase." Nov. 2010.
Neoniphon_argenteus	bony fish	Berycida	Berycida	37	0.269	Froese, Rainer, and Daniel Pauly. "FishBase." Nov. 2010.
Neoniphon_aurolineatus	bony fish	Berycida	Berycida	190.65	0.602	Froese, Rainer, and Daniel Pauly. "FishBase." Nov. 2010.
Neoniphon_opercularis	bony fish	Berycida	Berycida	169	0.612	Froese, Rainer, and Daniel Pauly. "FishBase." Nov. 2010.
Neoniphon_sammara	bony fish	Berycida	Berycida	88	0.447	Froese, Rainer, and Daniel Pauly. "FishBase." Nov. 2010.
Neopomacentrus_cyanomos	bony fish	Ovalentaria	Ovalentaria	15	0.1	Froese, Rainer, and Daniel Pauly. "FishBase." Nov. 2010.
Neopomacentrus_miryae	bony fish	Ovalentaria	Ovalentaria	33	0.144	Froese, Rainer, and Daniel Pauly. "FishBase." Nov. 2010.
Nerophis_lumbriciformis	bony fish	Syngnathiformes	Syngnathiformes	1.3	0.0034	Froese, Rainer, and Daniel Pauly. "FishBase." Nov. 2010.
Nezumia_aequalis	bony fish	Paracanthopterygii	Paracanthopterygii	33.33	0.121	Stark, Gavin. "Large and expensive brain comes with a short lifespan: The relationship between brain size and longevity among fish taxa." Journal of Fish Biology 101.1 (2022): 92-99.
Notacanthus_bonaparte	bony fish	Elopomorpha	Elopomorpha	114	0.143333	Froese, Rainer, and Daniel Pauly. "FishBase." Nov. 2010.
Notacanthus_chemnitzii	bony fish	Elopomorpha	Elopomorpha	4500	0.812	Stark, Gavin. "Large and expensive brain comes with a short lifespan: The relationship between brain size and longevity among fish taxa." Journal of Fish Biology 101.1 (2022): 92-99.
Notoscopelus_caudispinosus	bony fish	NA	NA	9	0.0756	Froese, Rainer, and Daniel Pauly. "FishBase." Nov. 2010.
Notoscopelus_elongatus	bony fish	NA	NA	26.3	0.1258	Froese, Rainer, and Daniel Pauly. "FishBase." Nov. 2010.
Notothenia_rossii	bony fish	Perciformes	Perciformes	1880	0.929	Stark, Gavin. "Large and expensive brain comes with a short lifespan: The relationship between brain size and longevity among fish taxa." Journal of Fish Biology 101.1 (2022): 92-99.
Noturus_flavus	bony fish	Otocephala	Otocephala	23.2	0.088	Stark, Gavin. "Large and expensive brain comes with a short lifespan: The relationship between brain size and longevity among fish taxa." Journal of Fish Biology 101.1 (2022): 92-99.
Oblada_melanura	bony fish	Spariformes	Spariformes	325	0.633	Stark, Gavin. "Large and expensive brain comes with a short lifespan: The relationship between brain size and longevity among fish taxa." Journal of Fish Biology 101.1 (2022): 92-99.
Ocyurus_chrysurus	bony fish	Lutjaniformes	Lutjaniformes	255	0.94	Tsuboi, Masahito, et al. "Breakdown of brain–body allometry and the encephalization of birds and mammals." Nature Ecology & Evolution 2.9 (2018): 1492-1500.
Odontamblyopus_rubicundus	bony fish	Gobiiformes	Gobiiformes	16.7	0.017915	Froese, Rainer, and Daniel Pauly. "FishBase." Nov. 2010.
Odontobutis_obscura	bony fish	Gobiiformes	Gobiiformes	21.8	0.02975	Froese, Rainer, and Daniel Pauly. "FishBase." Nov. 2010.
Odonus_niger	bony fish	Tetraodontiformes	Tetraodontiformes	1045	0.786	Stark, Gavin. "Large and expensive brain comes with a short lifespan: The relationship between brain size and longevity among fish taxa." Journal of Fish Biology 101.1 (2022): 92-99.
Omosudis_lowii	bony fish	NA	NA	60	0.0583	Froese, Rainer, and Daniel Pauly. "FishBase." Nov. 2010.
Oncorhynchus_mykiss	bony fish	NA	NA	610.233	0.434667	Tsuboi, Masahito, et al. "Breakdown of brain–body allometry and the encephalization of birds and mammals." Nature Ecology & Evolution 2.9 (2018): 1492-1500.
Oostethus_brachyurus	bony fish	Syngnathiformes	Syngnathiformes	3.825	0.0083875	Froese, Rainer, and Daniel Pauly. "FishBase." Nov. 2010.
Ophiocara_porocephala	bony fish	Gobiiformes	Gobiiformes	105.5	0.083225	Froese, Rainer, and Daniel Pauly. "FishBase." Nov. 2010.
Ophthalmotilapia_boops	bony fish	Ovalentaria	Ovalentaria	10.06	0.083	Tsuboi, Masahito, et al. "Breakdown of brain–body allometry and the encephalization of birds and mammals." Nature Ecology & Evolution 2.9 (2018): 1492-1500.
Ophthalmotilapia_nasuta	bony fish	Ovalentaria	Ovalentaria	19.1067	0.114867	Tsuboi, Masahito, et al. "Breakdown of brain–body allometry and the encephalization of birds and mammals." Nature Ecology & Evolution 2.9 (2018): 1492-1500.
Ophthalmotilapia_ventralis	bony fish	Ovalentaria	Ovalentaria	15.0547	0.11186	Tsuboi, Masahito, et al. "Breakdown of brain–body allometry and the encephalization of birds and mammals." Nature Ecology & Evolution 2.9 (2018): 1492-1500.
Opistognathus_macrognathus	bony fish	Ovalentaria	Ovalentaria	21.3	0.072	Froese, Rainer, and Daniel Pauly. "FishBase." Nov. 2010.
Opistognathus_maxillosus	bony fish	Ovalentaria	Ovalentaria	20.5	0.0717	Froese, Rainer, and Daniel Pauly. "FishBase." Nov. 2010.
Oplopomus_oplopomus	bony fish	Gobiiformes	Gobiiformes	1.5	0.0103	Froese, Rainer, and Daniel Pauly. "FishBase." Nov. 2010.
Oreochromis_macrochir	bony fish	Ovalentaria	Ovalentaria	110	0.257	Froese, Rainer, and Daniel Pauly. "FishBase." Nov. 2010.
Oreochromis_mossambicus	bony fish	Ovalentaria	Ovalentaria	19.2	0.107	Froese, Rainer, and Daniel Pauly. "FishBase." Nov. 2010.
Oreochromis_niloticus	bony fish	Ovalentaria	Ovalentaria	137.5	0.278	Froese, Rainer, and Daniel Pauly. "FishBase." Nov. 2010.
Oreochromis_tanganicae	bony fish	Ovalentaria	Ovalentaria	486	0.341967	Froese, Rainer, and Daniel Pauly. "FishBase." Nov. 2010.
Orthosternarchus_tamandua	bony fish	Otocephala	Otocephala	13.04	0.219	Tsuboi, Masahito, et al. "Breakdown of brain–body allometry and the encephalization of birds and mammals." Nature Ecology & Evolution 2.9 (2018): 1492-1500.
Oryzias_celebensis	bony fish	Ovalentaria	Ovalentaria	0.376	0.012	Froese, Rainer, and Daniel Pauly. "FishBase." Nov. 2010.
Oryzias_dancena	bony fish	Ovalentaria	Ovalentaria	0.24	0.014	Tsuboi, Masahito, et al. "Breakdown of brain–body allometry and the encephalization of birds and mammals." Nature Ecology & Evolution 2.9 (2018): 1492-1500.
Oryzias_latipes	bony fish	Ovalentaria	Ovalentaria	0.3025	0.01225	Stark, Gavin. "Large and expensive brain comes with a short lifespan: The relationship between brain size and longevity among fish taxa." Journal of Fish Biology 101.1 (2022): 92-99.
Oryzias_marmoratus	bony fish	Ovalentaria	Ovalentaria	0.64	0.017	Tsuboi, Masahito, et al. "Breakdown of brain–body allometry and the encephalization of birds and mammals." Nature Ecology & Evolution 2.9 (2018): 1492-1500.
Oryzias_matanensis	bony fish	Ovalentaria	Ovalentaria	0.512333	0.0148333	Froese, Rainer, and Daniel Pauly. "FishBase." Nov. 2010.
Oryzias_profundicola	bony fish	Ovalentaria	Ovalentaria	0.59	0.016	Tsuboi, Masahito, et al. "Breakdown of brain–body allometry and the encephalization of birds and mammals." Nature Ecology & Evolution 2.9 (2018): 1492-1500.
Osmerus_mordax	bony fish	NA	NA	65.5533	0.117333	Stark, Gavin. "Large and expensive brain comes with a short lifespan: The relationship between brain size and longevity among fish taxa." Journal of Fish Biology 101.1 (2022): 92-99.
Osteoglossum_bicirrhosum	bony fish	NA	NA	2.9	0.1	Froese, Rainer, and Daniel Pauly. "FishBase." Nov. 2010.
Ostorhinchus_angustatus	bony fish	Kurtiformes	Kurtiformes	6.6	0.065	Froese, Rainer, and Daniel Pauly. "FishBase." Nov. 2010.
Ostorhinchus_compressus	bony fish	Kurtiformes	Kurtiformes	3.1	0.039	Froese, Rainer, and Daniel Pauly. "FishBase." Nov. 2010.
Ostorhinchus_cookii	bony fish	Kurtiformes	Kurtiformes	2.5	0.0269	Froese, Rainer, and Daniel Pauly. "FishBase." Nov. 2010.
Ostorhinchus_cyanosoma	bony fish	Kurtiformes	Kurtiformes	2.6	0.03	Froese, Rainer, and Daniel Pauly. "FishBase." Nov. 2010.
Ostorhinchus_endekataenia	bony fish	Kurtiformes	Kurtiformes	18	0.092	Froese, Rainer, and Daniel Pauly. "FishBase." Nov. 2010.
Ostorhinchus_nigrofasciatus	bony fish	Kurtiformes	Kurtiformes	12	0.066	Froese, Rainer, and Daniel Pauly. "FishBase." Nov. 2010.
Ostorhinchus_quadrifasciatus	bony fish	Kurtiformes	Kurtiformes	8.5	0.049	Froese, Rainer, and Daniel Pauly. "FishBase." Nov. 2010.
Ostracion_cubicus	bony fish	Tetraodontiformes	Tetraodontiformes	532.667	0.452667	Froese, Rainer, and Daniel Pauly. "FishBase." Nov. 2010.
Oxycheilinus_arenatus	bony fish	Labriformes	parrotfish	195	0.327	Froese, Rainer, and Daniel Pauly. "FishBase." Nov. 2010.
Oxycheilinus_celebicus	bony fish	Labriformes	parrotfish	45	0.135	Froese, Rainer, and Daniel Pauly. "FishBase." Nov. 2010.
Oxycheilinus_digramma	bony fish	Labriformes	parrotfish	88.75	0.26	Froese, Rainer, and Daniel Pauly. "FishBase." Nov. 2010.
Oxycheilinus_unifasciatus	bony fish	Labriformes	parrotfish	108.233	0.252333	Froese, Rainer, and Daniel Pauly. "FishBase." Nov. 2010.
Oxymonacanthus_longirostris	bony fish	Tetraodontiformes	Tetraodontiformes	9.3	0.076	Froese, Rainer, and Daniel Pauly. "FishBase." Nov. 2010.
Oxyurichthys_tentacularis	bony fish	Gobiiformes	Gobiiformes	8.7	0.018	Froese, Rainer, and Daniel Pauly. "FishBase." Nov. 2010.
Pagellus_bogaraveo	bony fish	Spariformes	Spariformes	1157.14	1.47	Stark, Gavin. "Large and expensive brain comes with a short lifespan: The relationship between brain size and longevity among fish taxa." Journal of Fish Biology 101.1 (2022): 92-99.
Pagellus_erythrinus	bony fish	Spariformes	Spariformes	123.5	0.598	Stark, Gavin. "Large and expensive brain comes with a short lifespan: The relationship between brain size and longevity among fish taxa." Journal of Fish Biology 101.1 (2022): 92-99.
Pandaka_lidwilli	bony fish	Gobiiformes	Gobiiformes	0.1	0.0015	Froese, Rainer, and Daniel Pauly. "FishBase." Nov. 2010.
Parablennius_gattorugine	bony fish	Ovalentaria	Ovalentaria	59.53	0.111	Stark, Gavin. "Large and expensive brain comes with a short lifespan: The relationship between brain size and longevity among fish taxa." Journal of Fish Biology 101.1 (2022): 92-99.
Parablennius_sanguinolentus	bony fish	Ovalentaria	Ovalentaria	46	0.101	Froese, Rainer, and Daniel Pauly. "FishBase." Nov. 2010.
Paracirrhites_arcatus	bony fish	Otocephala	Otocephala	18.9	0.094	Froese, Rainer, and Daniel Pauly. "FishBase." Nov. 2010.
Paragobiodon_echinocephalus	bony fish	Gobiiformes	Gobiiformes	0.3	0.0027	Froese, Rainer, and Daniel Pauly. "FishBase." Nov. 2010.
Parapercis_clathrata	bony fish	NA	NA	12	0.085	Stark, Gavin. "Large and expensive brain comes with a short lifespan: The relationship between brain size and longevity among fish taxa." Journal of Fish Biology 101.1 (2022): 92-99.
Parapercis_cylindrica	bony fish	NA	NA	14.5	0.089	Stark, Gavin. "Large and expensive brain comes with a short lifespan: The relationship between brain size and longevity among fish taxa." Journal of Fish Biology 101.1 (2022): 92-99.
Parapercis_hexophtalma	bony fish	NA	NA	64.75	0.16	Froese, Rainer, and Daniel Pauly. "FishBase." Nov. 2010.
Parapercis_millepunctata	bony fish	NA	NA	41	0.183	Froese, Rainer, and Daniel Pauly. "FishBase." Nov. 2010.
Parastromateus_niger	bony fish	Carangia + Anabantaria	Carangia + Anabantaria	400	0.666	Stark, Gavin. "Large and expensive brain comes with a short lifespan: The relationship between brain size and longevity among fish taxa." Journal of Fish Biology 101.1 (2022): 92-99.
Paratrypauchen_microcephalus	bony fish	Gobiiformes	Gobiiformes	8.4	0.00968	Froese, Rainer, and Daniel Pauly. "FishBase." Nov. 2010.
Parodon_nasus	bony fish	Otocephala	Otocephala	3.07	0.043	Froese, Rainer, and Daniel Pauly. "FishBase." Nov. 2010.
Parupeneus_barberinus	bony fish	Syngnathiformes	Mulliformes	451.4	0.563445	Froese, Rainer, and Daniel Pauly. "FishBase." Nov. 2010.
Parupeneus_bifasciatus	bony fish	Syngnathiformes	Mulliformes	203.833	0.472	Froese, Rainer, and Daniel Pauly. "FishBase." Nov. 2010.
Parupeneus_cyclostomus	bony fish	Syngnathiformes	Mulliformes	194	0.529	Froese, Rainer, and Daniel Pauly. "FishBase." Nov. 2010.
Parupeneus_forsskali	bony fish	Syngnathiformes	Mulliformes	70.7	0.2815	Froese, Rainer, and Daniel Pauly. "FishBase." Nov. 2010.
Parupeneus_heptacanthus	bony fish	Syngnathiformes	Mulliformes	141	0.386	Froese, Rainer, and Daniel Pauly. "FishBase." Nov. 2010.
Parupeneus_indicus	bony fish	Syngnathiformes	Mulliformes	82.25	0.276	Froese, Rainer, and Daniel Pauly. "FishBase." Nov. 2010.
Parupeneus_macronemus	bony fish	Syngnathiformes	Mulliformes	110.333	0.396333	Froese, Rainer, and Daniel Pauly. "FishBase." Nov. 2010.
Parupeneus_multifasciatus	bony fish	Syngnathiformes	Mulliformes	69.35	0.3355	Froese, Rainer, and Daniel Pauly. "FishBase." Nov. 2010.
Parupeneus_pleurostigma	bony fish	Syngnathiformes	Mulliformes	194	0.6085	Froese, Rainer, and Daniel Pauly. "FishBase." Nov. 2010.
Parupeneus_rubescens	bony fish	Syngnathiformes	Mulliformes	6.45	0.084	Froese, Rainer, and Daniel Pauly. "FishBase." Nov. 2010.
Parupeneus_trifasciatus	bony fish	Syngnathiformes	Mulliformes	168	0.495	Froese, Rainer, and Daniel Pauly. "FishBase." Nov. 2010.
Pegasus_volitans	bony fish	Syngnathiformes	NA	1.3	0.0086	Froese, Rainer, and Daniel Pauly. "FishBase." Nov. 2010.
Pempheris_oualensis	bony fish	NA	NA	67	0.229	Froese, Rainer, and Daniel Pauly. "FishBase." Nov. 2010.
Pentapodus_caninus	bony fish	Spariformes	Spariformes	165	0.497	Froese, Rainer, and Daniel Pauly. "FishBase." Nov. 2010.
Perca_flavescens	bony fish	Perciformes	Perciformes	179.5	0.2955	Tsuboi, Masahito, et al. "Breakdown of brain–body allometry and the encephalization of birds and mammals." Nature Ecology & Evolution 2.9 (2018): 1492-1500.
Perca_fluviatilis	bony fish	Perciformes	Perciformes	67.27	0.162	Froese, Rainer, and Daniel Pauly. "FishBase." Nov. 2010.
Periophthalmus_argentilineatus	bony fish	Gobiiformes	Gobiiformes	9.16667	0.0334667	Froese, Rainer, and Daniel Pauly. "FishBase." Nov. 2010.
Periophthalmus_barbarus	bony fish	Gobiiformes	Gobiiformes	1.35	0.01455	Froese, Rainer, and Daniel Pauly. "FishBase." Nov. 2010.
Periophthalmus_kalolo	bony fish	Gobiiformes	Gobiiformes	13.4	0.0388	Froese, Rainer, and Daniel Pauly. "FishBase." Nov. 2010.
Periophthalmus_modestus	bony fish	Gobiiformes	Gobiiformes	11.3	0.075	Froese, Rainer, and Daniel Pauly. "FishBase." Nov. 2010.
Perissodus_microlepis	bony fish	Ovalentaria	Ovalentaria	11.02	0.08361	Tsuboi, Masahito, et al. "Breakdown of brain–body allometry and the encephalization of birds and mammals." Nature Ecology & Evolution 2.9 (2018): 1492-1500.
Pervagor_melanocephalus	bony fish	Tetraodontiformes	Tetraodontiformes	15	0.124	Froese, Rainer, and Daniel Pauly. "FishBase." Nov. 2010.
Pervagor_spilosoma	bony fish	Tetraodontiformes	Tetraodontiformes	16.5	0.1145	Froese, Rainer, and Daniel Pauly. "FishBase." Nov. 2010.
Petrocephalus_catostoma	bony fish	NA	NA	1.87333	0.0476778	Froese, Rainer, and Daniel Pauly. "FishBase." Nov. 2010.
Petrochromis_famula	bony fish	Ovalentaria	Ovalentaria	46.0569	0.170415	Tsuboi, Masahito, et al. "Breakdown of brain–body allometry and the encephalization of birds and mammals." Nature Ecology & Evolution 2.9 (2018): 1492-1500.
Petrochromis_orthognathus	bony fish	Ovalentaria	Ovalentaria	23.8783	0.132728	Tsuboi, Masahito, et al. "Breakdown of brain–body allometry and the encephalization of birds and mammals." Nature Ecology & Evolution 2.9 (2018): 1492-1500.
Petrochromis_trewavasae	bony fish	Ovalentaria	Ovalentaria	55.9	0.2051	Froese, Rainer, and Daniel Pauly. "FishBase." Nov. 2010.
Petroscirtes_mitratus	bony fish	Ovalentaria	Ovalentaria	5.8	0.032	Froese, Rainer, and Daniel Pauly. "FishBase." Nov. 2010.
Pholis_gunnellus	bony fish	Perciformes	Perciformes	13.45	0.019	Stark, Gavin. "Large and expensive brain comes with a short lifespan: The relationship between brain size and longevity among fish taxa." Journal of Fish Biology 101.1 (2022): 92-99.
Phycis_blennoides	bony fish	Paracanthopterygii	Paracanthopterygii	1820.7	0.914	Stark, Gavin. "Large and expensive brain comes with a short lifespan: The relationship between brain size and longevity among fish taxa." Journal of Fish Biology 101.1 (2022): 92-99.
Pimelodus_pictus	bony fish	Otocephala	Otocephala	2.35	0.047	Froese, Rainer, and Daniel Pauly. "FishBase." Nov. 2010.
Plagiotremus_tapeinosoma	bony fish	Ovalentaria	Ovalentaria	3.5	0.0243	Froese, Rainer, and Daniel Pauly. "FishBase." Nov. 2010.
Platax_orbicularis	bony fish	NA	NA	900	0.995	Stark, Gavin. "Large and expensive brain comes with a short lifespan: The relationship between brain size and longevity among fish taxa." Journal of Fish Biology 101.1 (2022): 92-99.
Platybelone_argala	bony fish	Ovalentaria	Ovalentaria	101	0.402	Froese, Rainer, and Daniel Pauly. "FishBase." Nov. 2010.
Platycephalus_indicus	bony fish	Perciformes	Perciformes	62	0.1	Froese, Rainer, and Daniel Pauly. "FishBase." Nov. 2010.
Platygillellus_rubrocinctus	bony fish	Ovalentaria	Ovalentaria	1	0.00538	Froese, Rainer, and Daniel Pauly. "FishBase." Nov. 2010.
Plecodus_paradoxus	bony fish	Ovalentaria	Ovalentaria	19.3	0.1078	Tsuboi, Masahito, et al. "Breakdown of brain–body allometry and the encephalization of birds and mammals." Nature Ecology & Evolution 2.9 (2018): 1492-1500.
Plectorhinchus_gaterinus	bony fish	Lutjaniformes	Lutjaniformes	1300	1.126	Froese, Rainer, and Daniel Pauly. "FishBase." Nov. 2010.
Plectorhinchus_lineatus	bony fish	Lutjaniformes	Lutjaniformes	1640	1.23	Froese, Rainer, and Daniel Pauly. "FishBase." Nov. 2010.
Plectroglyphidodon_dickii	bony fish	Ovalentaria	Ovalentaria	12.2	0.114	Froese, Rainer, and Daniel Pauly. "FishBase." Nov. 2010.
Plectroglyphidodon_johnstonianus	bony fish	Ovalentaria	Ovalentaria	9.2	0.095	Froese, Rainer, and Daniel Pauly. "FishBase." Nov. 2010.
Plectroglyphidodon_lacrymatus	bony fish	Ovalentaria	Ovalentaria	23	0.113	Froese, Rainer, and Daniel Pauly. "FishBase." Nov. 2010.
Plectroglyphidodon_leucozonus	bony fish	Ovalentaria	Ovalentaria	38.8	0.112	Froese, Rainer, and Daniel Pauly. "FishBase." Nov. 2010.
Plectropomus_laevis	bony fish	Perciformes	Perciformes	480	0.573	Froese, Rainer, and Daniel Pauly. "FishBase." Nov. 2010.
Plectropomus_leopardus	bony fish	Perciformes	Perciformes	3978.75	1.085	Stark, Gavin. "Large and expensive brain comes with a short lifespan: The relationship between brain size and longevity among fish taxa." Journal of Fish Biology 101.1 (2022): 92-99.
Plectropomus_maculatus	bony fish	Perciformes	Perciformes	4600	1.177	Stark, Gavin. "Large and expensive brain comes with a short lifespan: The relationship between brain size and longevity among fish taxa." Journal of Fish Biology 101.1 (2022): 92-99.
Plectrypops_lima	bony fish	Berycida	Berycida	41.75	0.214	Froese, Rainer, and Daniel Pauly. "FishBase." Nov. 2010.
Plesiops_coeruleolineatus	bony fish	Ovalentaria	Ovalentaria	4.2	0.0265	Froese, Rainer, and Daniel Pauly. "FishBase." Nov. 2010.
Plotosus_lineatus	bony fish	Otocephala	Otocephala	38.75	0.195	Stark, Gavin. "Large and expensive brain comes with a short lifespan: The relationship between brain size and longevity among fish taxa." Journal of Fish Biology 101.1 (2022): 92-99.
Poecilia_reticulata	bony fish	Ovalentaria	Ovalentaria	0.166667	0.00418333	Stark, Gavin. "Large and expensive brain comes with a short lifespan: The relationship between brain size and longevity among fish taxa." Journal of Fish Biology 101.1 (2022): 92-99.
Pollachius_pollachius	bony fish	Paracanthopterygii	Paracanthopterygii	188.75	0.291	Stark, Gavin. "Large and expensive brain comes with a short lifespan: The relationship between brain size and longevity among fish taxa." Journal of Fish Biology 101.1 (2022): 92-99.
Pollachius_virens	bony fish	Paracanthopterygii	Paracanthopterygii	5088.5	1.834	Stark, Gavin. "Large and expensive brain comes with a short lifespan: The relationship between brain size and longevity among fish taxa." Journal of Fish Biology 101.1 (2022): 92-99.
Pollimyrus_isidori	bony fish	NA	NA	2.07	0.115	Froese, Rainer, and Daniel Pauly. "FishBase." Nov. 2010.
Polydactylus_plebeius	bony fish	Carangia + Anabantaria	Carangia + Anabantaria	1210	1.094	Tsuboi, Masahito, et al. "Breakdown of brain–body allometry and the encephalization of birds and mammals." Nature Ecology & Evolution 2.9 (2018): 1492-1500.
Polydactylus_sextarius	bony fish	Carangia + Anabantaria	Carangia + Anabantaria	45	0.224	Froese, Rainer, and Daniel Pauly. "FishBase." Nov. 2010.
Polynemus	bony fish	Carangia + Anabantaria	Carangia + Anabantaria	1210	1.094	Froese, Rainer, and Daniel Pauly. "FishBase." Nov. 2010.
Polypterus_palmas_buettikoferi	bony fish	NA	NA	65.14	0.096	Tsuboi, Masahito, et al. "Breakdown of brain–body allometry and the encephalization of birds and mammals." Nature Ecology & Evolution 2.9 (2018): 1492-1500.
Polypterus_palmas_polli	bony fish	NA	NA	75	0.096	Froese, Rainer, and Daniel Pauly. "FishBase." Nov. 2010.
Pomacanthus_imperator	bony fish	NA	NA	663.17	0.515	Stark, Gavin. "Large and expensive brain comes with a short lifespan: The relationship between brain size and longevity among fish taxa." Journal of Fish Biology 101.1 (2022): 92-99.
Pomacanthus_maculosus	bony fish	NA	NA	1006.7	0.82855	Stark, Gavin. "Large and expensive brain comes with a short lifespan: The relationship between brain size and longevity among fish taxa." Journal of Fish Biology 101.1 (2022): 92-99.
Pomacanthus_paru	bony fish	NA	NA	88	0.23	Stark, Gavin. "Large and expensive brain comes with a short lifespan: The relationship between brain size and longevity among fish taxa." Journal of Fish Biology 101.1 (2022): 92-99.
Pomacanthus_semicirculatus	bony fish	NA	NA	1900	0.739	Stark, Gavin. "Large and expensive brain comes with a short lifespan: The relationship between brain size and longevity among fish taxa." Journal of Fish Biology 101.1 (2022): 92-99.
Pomacanthus_sexstriatus	bony fish	NA	NA	430	0.414	Stark, Gavin. "Large and expensive brain comes with a short lifespan: The relationship between brain size and longevity among fish taxa." Journal of Fish Biology 101.1 (2022): 92-99.
Pomacentrus_albicaudatus	bony fish	Ovalentaria	Ovalentaria	25	0.114	Froese, Rainer, and Daniel Pauly. "FishBase." Nov. 2010.
Pomacentrus_coelestis	bony fish	Ovalentaria	Ovalentaria	5.2	0.06	Froese, Rainer, and Daniel Pauly. "FishBase." Nov. 2010.
Pomacentrus_pavo	bony fish	Ovalentaria	Ovalentaria	5.5	0.058	Froese, Rainer, and Daniel Pauly. "FishBase." Nov. 2010.
Pomacentrus_philippinus	bony fish	Ovalentaria	Ovalentaria	23.7	0.154	Tsuboi, Masahito, et al. "Breakdown of brain–body allometry and the encephalization of birds and mammals." Nature Ecology & Evolution 2.9 (2018): 1492-1500.
Pomacentrus_sulfureus	bony fish	Ovalentaria	Ovalentaria	10.5	0.061	Froese, Rainer, and Daniel Pauly. "FishBase." Nov. 2010.
Pomacentrus_trichrourus	bony fish	Ovalentaria	Ovalentaria	10.3333	0.0606667	Froese, Rainer, and Daniel Pauly. "FishBase." Nov. 2010.
Pomacentrus_vaiuli	bony fish	Ovalentaria	Ovalentaria	7.5	0.058	Froese, Rainer, and Daniel Pauly. "FishBase." Nov. 2010.
Pomadasys_hasta	bony fish	Lutjaniformes	Lutjaniformes	510	0.606	Froese, Rainer, and Daniel Pauly. "FishBase." Nov. 2010.
Pomadasys_maculatus	bony fish	Lutjaniformes	Lutjaniformes	12	0.092	Froese, Rainer, and Daniel Pauly. "FishBase." Nov. 2010.
Pomadasys_stridens	bony fish	Lutjaniformes	Lutjaniformes	14.5	0.13	Froese, Rainer, and Daniel Pauly. "FishBase." Nov. 2010.
Pomatoschistus_marmoratus	bony fish	Gobiiformes	Gobiiformes	0.55	0.006	Stark, Gavin. "Large and expensive brain comes with a short lifespan: The relationship between brain size and longevity among fish taxa." Journal of Fish Biology 101.1 (2022): 92-99.
Pomatoschistus_microps	bony fish	Gobiiformes	Gobiiformes	0.93	0.009	Stark, Gavin. "Large and expensive brain comes with a short lifespan: The relationship between brain size and longevity among fish taxa." Journal of Fish Biology 101.1 (2022): 92-99.
Pomatoschistus_minutus	bony fish	Gobiiformes	Gobiiformes	4.46	0.017	Stark, Gavin. "Large and expensive brain comes with a short lifespan: The relationship between brain size and longevity among fish taxa." Journal of Fish Biology 101.1 (2022): 92-99.
Pomatoschistus_pictus	bony fish	Gobiiformes	Gobiiformes	1.43	0.009	Stark, Gavin. "Large and expensive brain comes with a short lifespan: The relationship between brain size and longevity among fish taxa." Journal of Fish Biology 101.1 (2022): 92-99.
Poromitra_crassiceps	bony fish	Berycida	Berycida	31.4333	0.0576	Froese, Rainer, and Daniel Pauly. "FishBase." Nov. 2010.
Priacanthus_hamrur	bony fish	NA	NA	433	0.666	Stark, Gavin. "Large and expensive brain comes with a short lifespan: The relationship between brain size and longevity among fish taxa." Journal of Fish Biology 101.1 (2022): 92-99.
Priolepis_cincta	bony fish	Gobiiformes	Gobiiformes	0.35	0.0021	Froese, Rainer, and Daniel Pauly. "FishBase." Nov. 2010.
Prionobutis_microps	bony fish	Gobiiformes	Gobiiformes	2.8	0.02005	Froese, Rainer, and Daniel Pauly. "FishBase." Nov. 2010.
Pristiapogon_exostigma	bony fish	Kurtiformes	Kurtiformes	14.85	0.084	Froese, Rainer, and Daniel Pauly. "FishBase." Nov. 2010.
Pristiapogon_fraenatus	bony fish	Kurtiformes	Kurtiformes	7.15	0.0585	Froese, Rainer, and Daniel Pauly. "FishBase." Nov. 2010.
Pristiapogon_kallopterus	bony fish	Kurtiformes	Kurtiformes	22.8	0.123333	Froese, Rainer, and Daniel Pauly. "FishBase." Nov. 2010.
Pristiapogon_taeniopterus	bony fish	Kurtiformes	Kurtiformes	73	0.173	Froese, Rainer, and Daniel Pauly. "FishBase." Nov. 2010.
Pristicon_trimaculatus	bony fish	Kurtiformes	Kurtiformes	56	0.146	Froese, Rainer, and Daniel Pauly. "FishBase." Nov. 2010.
Pristigenys_niphonia	bony fish	NA	NA	617	0.665	Froese, Rainer, and Daniel Pauly. "FishBase." Nov. 2010.
Pristipomoides_filamentosus	bony fish	Lutjaniformes	Lutjaniformes	138	0.626	Froese, Rainer, and Daniel Pauly. "FishBase." Nov. 2010.
Pristipomoides_typus	bony fish	Lutjaniformes	Lutjaniformes	3900	1.661	Froese, Rainer, and Daniel Pauly. "FishBase." Nov. 2010.
Proterorhinus_marmoratus	bony fish	Gobiiformes	Gobiiformes	2	0.0101	Froese, Rainer, and Daniel Pauly. "FishBase." Nov. 2010.
Psammogobius_biocellatus	bony fish	Gobiiformes	Gobiiformes	5.6	0.01775	Froese, Rainer, and Daniel Pauly. "FishBase." Nov. 2010.
Pseudanthias_pascalus	bony fish	Perciformes	Perciformes	20.4	0.1025	Froese, Rainer, and Daniel Pauly. "FishBase." Nov. 2010.
Pseudanthias_squamipinnis	bony fish	Perciformes	Perciformes	9.48	0.064	Stark, Gavin. "Large and expensive brain comes with a short lifespan: The relationship between brain size and longevity among fish taxa." Journal of Fish Biology 101.1 (2022): 92-99.
Pseudobalistes_fuscus	bony fish	Tetraodontiformes	Tetraodontiformes	1180	0.9115	Froese, Rainer, and Daniel Pauly. "FishBase." Nov. 2010.
Pseudocheilinus_evanidus	bony fish	Labriformes	wrasses	3	0.0322667	Froese, Rainer, and Daniel Pauly. "FishBase." Nov. 2010.
Pseudocheilinus_hexataenia	bony fish	Labriformes	wrasses	3.8	0.044	Froese, Rainer, and Daniel Pauly. "FishBase." Nov. 2010.
Pseudocheilinus_tetrataenia	bony fish	Labriformes	wrasses	2.6	0.0358	Froese, Rainer, and Daniel Pauly. "FishBase." Nov. 2010.
Pseudocoris_yamashiroi	bony fish	Labriformes	wrasses	2.8	0.0311	Froese, Rainer, and Daniel Pauly. "FishBase." Nov. 2010.
Pseudogramma_polyacantha	bony fish	Perciformes	Perciformes	5.65	0.02575	Froese, Rainer, and Daniel Pauly. "FishBase." Nov. 2010.
Pseudosimochromis_babaulti	bony fish	Ovalentaria	Ovalentaria	10.6981	0.0928381	Tsuboi, Masahito, et al. "Breakdown of brain–body allometry and the encephalization of birds and mammals." Nature Ecology & Evolution 2.9 (2018): 1492-1500.
Pseudosimochromis_curvifrons	bony fish	Ovalentaria	Ovalentaria	32.6083	0.172883	Tsuboi, Masahito, et al. "Breakdown of brain–body allometry and the encephalization of birds and mammals." Nature Ecology & Evolution 2.9 (2018): 1492-1500.
Pseudupeneus_maculatus	bony fish	Syngnathiformes	Mulliformes	167	0.464	Stark, Gavin. "Large and expensive brain comes with a short lifespan: The relationship between brain size and longevity among fish taxa." Journal of Fish Biology 101.1 (2022): 92-99.
Ptereleotris_microlepis	bony fish	Gobiiformes	Gobiiformes	4	0.0209	Froese, Rainer, and Daniel Pauly. "FishBase." Nov. 2010.
Pterocaesio_digramma	bony fish	Lutjaniformes	Lutjaniformes	158	0.575	Froese, Rainer, and Daniel Pauly. "FishBase." Nov. 2010.
Pterocaesio_pisang	bony fish	Lutjaniformes	Lutjaniformes	195	0.728	Froese, Rainer, and Daniel Pauly. "FishBase." Nov. 2010.
Pterocaesio_tile	bony fish	Lutjaniformes	Lutjaniformes	140	0.633333	Froese, Rainer, and Daniel Pauly. "FishBase." Nov. 2010.
Pterogobius_zacalles	bony fish	Gobiiformes	Gobiiformes	0.8	0.0099	Froese, Rainer, and Daniel Pauly. "FishBase." Nov. 2010.
Pterois_antennata	bony fish	Perciformes	Perciformes	282.29	0.15	Stark, Gavin. "Large and expensive brain comes with a short lifespan: The relationship between brain size and longevity among fish taxa." Journal of Fish Biology 101.1 (2022): 92-99.
Pterois_volitans	bony fish	Perciformes	Perciformes	38	0.038	Stark, Gavin. "Large and expensive brain comes with a short lifespan: The relationship between brain size and longevity among fish taxa." Journal of Fish Biology 101.1 (2022): 92-99.
Pungitius_pungitius	bony fish	Perciformes	Perciformes	0.49	0.009	Stark, Gavin. "Large and expensive brain comes with a short lifespan: The relationship between brain size and longevity among fish taxa." Journal of Fish Biology 101.1 (2022): 92-99.
Pycnochromis_hanui	bony fish	Ovalentaria	Ovalentaria	7.4	0.082	Froese, Rainer, and Daniel Pauly. "FishBase." Nov. 2010.
Pycnochromis_leucurus	bony fish	Ovalentaria	Ovalentaria	5.95	0.068	Froese, Rainer, and Daniel Pauly. "FishBase." Nov. 2010.
Pygocentrus_nattereri	bony fish	Otocephala	Otocephala	8.48	0.058	Tsuboi, Masahito, et al. "Breakdown of brain–body allometry and the encephalization of birds and mammals." Nature Ecology & Evolution 2.9 (2018): 1492-1500.
Pygoplites_diacanthus	bony fish	NA	NA	51.4	0.202	Stark, Gavin. "Large and expensive brain comes with a short lifespan: The relationship between brain size and longevity among fish taxa." Journal of Fish Biology 101.1 (2022): 92-99.
Rastrelliger_kanagurta	bony fish	Scombriformes	Scombriformes	165	0.612	Froese, Rainer, and Daniel Pauly. "FishBase." Nov. 2010.
Redigobius_bikolanus	bony fish	Gobiiformes	Gobiiformes	0.15	0.0015	Froese, Rainer, and Daniel Pauly. "FishBase." Nov. 2010.
Redigobius_macrostoma	bony fish	Gobiiformes	Gobiiformes	0.45	0.002425	Froese, Rainer, and Daniel Pauly. "FishBase." Nov. 2010.
Rexea_prometheoides	bony fish	Scombriformes	Scombriformes	50	0.328	Froese, Rainer, and Daniel Pauly. "FishBase." Nov. 2010.
Rhabdoblennius_snowi	bony fish	Ovalentaria	Ovalentaria	1.3	0.0146	Froese, Rainer, and Daniel Pauly. "FishBase." Nov. 2010.
Rhabdosargus_sarba	bony fish	Spariformes	Spariformes	58.54	0.223	Stark, Gavin. "Large and expensive brain comes with a short lifespan: The relationship between brain size and longevity among fish taxa." Journal of Fish Biology 101.1 (2022): 92-99.
Rhinecanthus_aculeatus	bony fish	Tetraodontiformes	Tetraodontiformes	143.68	0.318	Stark, Gavin. "Large and expensive brain comes with a short lifespan: The relationship between brain size and longevity among fish taxa." Journal of Fish Biology 101.1 (2022): 92-99.
Rhinecanthus_rectangulus	bony fish	Tetraodontiformes	Tetraodontiformes	160.7	0.532	Stark, Gavin. "Large and expensive brain comes with a short lifespan: The relationship between brain size and longevity among fish taxa." Journal of Fish Biology 101.1 (2022): 92-99.
Rhinogobius_flumineus	bony fish	Gobiiformes	Gobiiformes	1.1	0.0079	Froese, Rainer, and Daniel Pauly. "FishBase." Nov. 2010.
Rhomboplites_aurorubens	bony fish	Lutjaniformes	Lutjaniformes	202	0.65	Tsuboi, Masahito, et al. "Breakdown of brain–body allometry and the encephalization of birds and mammals." Nature Ecology & Evolution 2.9 (2018): 1492-1500.
Rhyacichthys_aspro	bony fish	Gobiiformes	Gobiiformes	48.7	0.0907	Froese, Rainer, and Daniel Pauly. "FishBase." Nov. 2010.
Salarias_fasciatus	bony fish	Ovalentaria	Ovalentaria	9.87	0.056	Stark, Gavin. "Large and expensive brain comes with a short lifespan: The relationship between brain size and longevity among fish taxa." Journal of Fish Biology 101.1 (2022): 92-99.
Salmo_salar	bony fish	NA	NA	280	0.428	Stark, Gavin. "Large and expensive brain comes with a short lifespan: The relationship between brain size and longevity among fish taxa." Journal of Fish Biology 101.1 (2022): 92-99.
Salmo_trutta_trutta	bony fish	NA	NA	292	0.57	Stark, Gavin. "Large and expensive brain comes with a short lifespan: The relationship between brain size and longevity among fish taxa." Journal of Fish Biology 101.1 (2022): 92-99.
Salvelinus_fontinalis	bony fish	NA	NA	445.033	0.578333	Tsuboi, Masahito, et al. "Breakdown of brain–body allometry and the encephalization of birds and mammals." Nature Ecology & Evolution 2.9 (2018): 1492-1500.
Salvelinus_namaycush	bony fish	NA	NA	2870	1.278	Tsuboi, Masahito, et al. "Breakdown of brain–body allometry and the encephalization of birds and mammals." Nature Ecology & Evolution 2.9 (2018): 1492-1500.
Sardina_pilchardus	bony fish	Otocephala	Otocephala	160	0.354	Stark, Gavin. "Large and expensive brain comes with a short lifespan: The relationship between brain size and longevity among fish taxa." Journal of Fish Biology 101.1 (2022): 92-99.
Sardinops_sagax	bony fish	Otocephala	Otocephala	52.31	0.195	Stark, Gavin. "Large and expensive brain comes with a short lifespan: The relationship between brain size and longevity among fish taxa." Journal of Fish Biology 101.1 (2022): 92-99.
Sargocentron_caudimaculatum	bony fish	Berycida	Berycida	111.05	0.3635	Froese, Rainer, and Daniel Pauly. "FishBase." Nov. 2010.
Sargocentron_diadema	bony fish	Berycida	Berycida	39.7333	0.224667	Froese, Rainer, and Daniel Pauly. "FishBase." Nov. 2010.
Sargocentron_microstoma	bony fish	Berycida	Berycida	40.65	0.275	Stark, Gavin. "Large and expensive brain comes with a short lifespan: The relationship between brain size and longevity among fish taxa." Journal of Fish Biology 101.1 (2022): 92-99.
Sargocentron_punctatissimum	bony fish	Berycida	Berycida	71.6667	0.319667	Froese, Rainer, and Daniel Pauly. "FishBase." Nov. 2010.
Sargocentron_rubrum	bony fish	Berycida	Berycida	60	0.287	Froese, Rainer, and Daniel Pauly. "FishBase." Nov. 2010.
Sargocentron_spiniferum	bony fish	Berycida	Berycida	383.5	0.546	Stark, Gavin. "Large and expensive brain comes with a short lifespan: The relationship between brain size and longevity among fish taxa." Journal of Fish Biology 101.1 (2022): 92-99.
Sargocentron_tiere	bony fish	Berycida	Berycida	205	0.532	Froese, Rainer, and Daniel Pauly. "FishBase." Nov. 2010.
Sargocentron_xantherythrum	bony fish	Berycida	Berycida	34.1	0.252	Froese, Rainer, and Daniel Pauly. "FishBase." Nov. 2010.
Saurida_gracilis	bony fish	NA	NA	42.3	0.067	Froese, Rainer, and Daniel Pauly. "FishBase." Nov. 2010.
Saurida_undosquamis	bony fish	NA	NA	48.7	0.071	Stark, Gavin. "Large and expensive brain comes with a short lifespan: The relationship between brain size and longevity among fish taxa." Journal of Fish Biology 101.1 (2022): 92-99.
Scaphirhynchus_platorynchus	bony fish	NA	NA	510	0.24635	Stark, Gavin. "Large and expensive brain comes with a short lifespan: The relationship between brain size and longevity among fish taxa." Journal of Fish Biology 101.1 (2022): 92-99.
Scartelaos_histophorus	bony fish	Gobiiformes	Gobiiformes	1.5	0.0095	Froese, Rainer, and Daniel Pauly. "FishBase." Nov. 2010.
Scarus_dubius	bony fish	Labriformes	parrotfish	208.875	0.37275	Froese, Rainer, and Daniel Pauly. "FishBase." Nov. 2010.
Scarus_ferrugineus	bony fish	Labriformes	parrotfish	962.5	0.6755	Froese, Rainer, and Daniel Pauly. "FishBase." Nov. 2010.
Scarus_frenatus	bony fish	Labriformes	parrotfish	395	0.455	Stark, Gavin. "Large and expensive brain comes with a short lifespan: The relationship between brain size and longevity among fish taxa." Journal of Fish Biology 101.1 (2022): 92-99.
Scarus_ghobban	bony fish	Labriformes	parrotfish	2095	0.846	Stark, Gavin. "Large and expensive brain comes with a short lifespan: The relationship between brain size and longevity among fish taxa." Journal of Fish Biology 101.1 (2022): 92-99.
Scarus_globiceps	bony fish	Labriformes	parrotfish	620	0.678	Froese, Rainer, and Daniel Pauly. "FishBase." Nov. 2010.
Scarus_niger	bony fish	Labriformes	parrotfish	337.5	0.519	Stark, Gavin. "Large and expensive brain comes with a short lifespan: The relationship between brain size and longevity among fish taxa." Journal of Fish Biology 101.1 (2022): 92-99.
Scarus_oviceps	bony fish	Labriformes	parrotfish	208.5	0.3475	Froese, Rainer, and Daniel Pauly. "FishBase." Nov. 2010.
Scarus_prasiognathos	bony fish	Labriformes	parrotfish	1060	0.686	Froese, Rainer, and Daniel Pauly. "FishBase." Nov. 2010.
Scarus_psittacus	bony fish	Labriformes	parrotfish	513.67	0.571	Stark, Gavin. "Large and expensive brain comes with a short lifespan: The relationship between brain size and longevity among fish taxa." Journal of Fish Biology 101.1 (2022): 92-99.
Scarus_rivulatus	bony fish	Labriformes	parrotfish	220	0.368	Froese, Rainer, and Daniel Pauly. "FishBase." Nov. 2010.
Scarus_rubroviolaceus	bony fish	Labriformes	parrotfish	754.4	0.66	Stark, Gavin. "Large and expensive brain comes with a short lifespan: The relationship between brain size and longevity among fish taxa." Journal of Fish Biology 101.1 (2022): 92-99.
Scarus_taeniopterus	bony fish	Labriformes	parrotfish	57.33	0.179	Stark, Gavin. "Large and expensive brain comes with a short lifespan: The relationship between brain size and longevity among fish taxa." Journal of Fish Biology 101.1 (2022): 92-99.
Scatophagus_argus	bony fish	NA	NA	137	0.242	Stark, Gavin. "Large and expensive brain comes with a short lifespan: The relationship between brain size and longevity among fish taxa." Journal of Fish Biology 101.1 (2022): 92-99.
Schedophilus_medusophagus	bony fish	Scombriformes	Scombriformes	1455	0.348	Froese, Rainer, and Daniel Pauly. "FishBase." Nov. 2010.
Scleropages_formosus	bony fish	NA	NA	11	0.3	Froese, Rainer, and Daniel Pauly. "FishBase." Nov. 2010.
Scleropages_jardinii	bony fish	NA	NA	11.9	0.225667	Froese, Rainer, and Daniel Pauly. "FishBase." Nov. 2010.
Scolopsis_bilineata	bony fish	Spariformes	Spariformes	125	0.457	Froese, Rainer, and Daniel Pauly. "FishBase." Nov. 2010.
Scolopsis_ciliata	bony fish	Spariformes	Spariformes	47	0.251	Froese, Rainer, and Daniel Pauly. "FishBase." Nov. 2010.
Scolopsis_frenata	bony fish	Spariformes	Spariformes	78.2	0.325	Froese, Rainer, and Daniel Pauly. "FishBase." Nov. 2010.
Scolopsis_vosmeri	bony fish	Spariformes	Spariformes	29.5	0.156	Froese, Rainer, and Daniel Pauly. "FishBase." Nov. 2010.
Scomber_scombrus	bony fish	Scombriformes	Scombriformes	318.208	0.733615	Froese, Rainer, and Daniel Pauly. "FishBase." Nov. 2010.
Scomberoides_tol	bony fish	Carangia + Anabantaria	Carangia + Anabantaria	364	0.842	Froese, Rainer, and Daniel Pauly. "FishBase." Nov. 2010.
Scomberomorus_commerson	bony fish	Scombriformes	Scombriformes	3500	1.542	Froese, Rainer, and Daniel Pauly. "FishBase." Nov. 2010.
Scomberomorus_maculatus	bony fish	Scombriformes	Scombriformes	1111	1.125	Tsuboi, Masahito, et al. "Breakdown of brain–body allometry and the encephalization of birds and mammals." Nature Ecology & Evolution 2.9 (2018): 1492-1500.
Scomberomorus_regalis	bony fish	Scombriformes	Scombriformes	2430	2.18	Tsuboi, Masahito, et al. "Breakdown of brain–body allometry and the encephalization of birds and mammals." Nature Ecology & Evolution 2.9 (2018): 1492-1500.
Scorpaena_plumieri	bony fish	Perciformes	Perciformes	190	0.132	Stark, Gavin. "Large and expensive brain comes with a short lifespan: The relationship between brain size and longevity among fish taxa." Journal of Fish Biology 101.1 (2022): 92-99.
Scorpaena_porcus	bony fish	Perciformes	Perciformes	117.81	0.11	Stark, Gavin. "Large and expensive brain comes with a short lifespan: The relationship between brain size and longevity among fish taxa." Journal of Fish Biology 101.1 (2022): 92-99.
Scorpaena_scrofa	bony fish	Perciformes	Perciformes	293.75	0.139	Stark, Gavin. "Large and expensive brain comes with a short lifespan: The relationship between brain size and longevity among fish taxa." Journal of Fish Biology 101.1 (2022): 92-99.
Scorpaenodes_guamensis	bony fish	Perciformes	Perciformes	11.5	0.044	Froese, Rainer, and Daniel Pauly. "FishBase." Nov. 2010.
Scorpaenodes_kelloggi	bony fish	Perciformes	Perciformes	0.9	0.0071	Froese, Rainer, and Daniel Pauly. "FishBase." Nov. 2010.
Scorpaenodes_parvipinnis	bony fish	Perciformes	Perciformes	23	0.0505	Froese, Rainer, and Daniel Pauly. "FishBase." Nov. 2010.
Scorpaenopsis_diabolus	bony fish	Perciformes	Perciformes	278.6	0.142	Stark, Gavin. "Large and expensive brain comes with a short lifespan: The relationship between brain size and longevity among fish taxa." Journal of Fish Biology 101.1 (2022): 92-99.
Scorpis_aequipinnis	bony fish	Otocephala	Otocephala	340	0.709	Froese, Rainer, and Daniel Pauly. "FishBase." Nov. 2010.
Sebastapistes_cyanostigma	bony fish	Perciformes	Perciformes	9.4	0.0475	Froese, Rainer, and Daniel Pauly. "FishBase." Nov. 2010.
Sebastes_marinus	bony fish	Perciformes	Perciformes	871.786	0.453779	Froese, Rainer, and Daniel Pauly. "FishBase." Nov. 2010.
Sebastes_mentella	bony fish	Perciformes	Perciformes	1750	1.062	Stark, Gavin. "Large and expensive brain comes with a short lifespan: The relationship between brain size and longevity among fish taxa." Journal of Fish Biology 101.1 (2022): 92-99.
Sebastes_norvegicus	bony fish	Perciformes	Perciformes	845.667	0.437753	Tsuboi, Masahito, et al. "Breakdown of brain–body allometry and the encephalization of birds and mammals." Nature Ecology & Evolution 2.9 (2018): 1492-1500.
Sebastes_viviparus	bony fish	Perciformes	Perciformes	395	0.447	Stark, Gavin. "Large and expensive brain comes with a short lifespan: The relationship between brain size and longevity among fish taxa." Journal of Fish Biology 101.1 (2022): 92-99.
Selar_crumenophthalmus	bony fish	Carangia + Anabantaria	Carangia + Anabantaria	187	0.816	Stark, Gavin. "Large and expensive brain comes with a short lifespan: The relationship between brain size and longevity among fish taxa." Journal of Fish Biology 101.1 (2022): 92-99.
Selaroides_leptolepis	bony fish	Carangia + Anabantaria	Carangia + Anabantaria	134	0.453	Stark, Gavin. "Large and expensive brain comes with a short lifespan: The relationship between brain size and longevity among fish taxa." Journal of Fish Biology 101.1 (2022): 92-99.
Selenotoca_multifasciata	bony fish	NA	NA	200	0.349	Froese, Rainer, and Daniel Pauly. "FishBase." Nov. 2010.
Seriola_rivoliana	bony fish	Carangia + Anabantaria	Carangia + Anabantaria	5200	3.4755	Froese, Rainer, and Daniel Pauly. "FishBase." Nov. 2010.
Seriolina_nigrofasciata	bony fish	Carangia + Anabantaria	Carangia + Anabantaria	5600	2.554	Froese, Rainer, and Daniel Pauly. "FishBase." Nov. 2010.
Serranus_cabrilla	bony fish	Perciformes	Perciformes	21.16	0.12	Stark, Gavin. "Large and expensive brain comes with a short lifespan: The relationship between brain size and longevity among fish taxa." Journal of Fish Biology 101.1 (2022): 92-99.
Serranus_hepatus	bony fish	Perciformes	Perciformes	21.25	0.13	Stark, Gavin. "Large and expensive brain comes with a short lifespan: The relationship between brain size and longevity among fish taxa." Journal of Fish Biology 101.1 (2022): 92-99.
Serranus_scriba	bony fish	Perciformes	Perciformes	29.5	0.115	Stark, Gavin. "Large and expensive brain comes with a short lifespan: The relationship between brain size and longevity among fish taxa." Journal of Fish Biology 101.1 (2022): 92-99.
Serrivomer_beanii	bony fish	Elopomorpha	Elopomorpha	103.5	0.0298	Froese, Rainer, and Daniel Pauly. "FishBase." Nov. 2010.
Sicyopterus_lagocephalus	bony fish	Gobiiformes	Gobiiformes	0.88	0.00498	Froese, Rainer, and Daniel Pauly. "FishBase." Nov. 2010.
Sicyopterus_pugnans	bony fish	Gobiiformes	Gobiiformes	4.675	0.01785	Froese, Rainer, and Daniel Pauly. "FishBase." Nov. 2010.
Siganus_argenteus	bony fish	NA	NA	239.17	0.386	Stark, Gavin. "Large and expensive brain comes with a short lifespan: The relationship between brain size and longevity among fish taxa." Journal of Fish Biology 101.1 (2022): 92-99.
Siganus_canaliculatus	bony fish	NA	NA	210	0.347	Stark, Gavin. "Large and expensive brain comes with a short lifespan: The relationship between brain size and longevity among fish taxa." Journal of Fish Biology 101.1 (2022): 92-99.
Siganus_doliatus	bony fish	NA	NA	110	0.437	Stark, Gavin. "Large and expensive brain comes with a short lifespan: The relationship between brain size and longevity among fish taxa." Journal of Fish Biology 101.1 (2022): 92-99.
Siganus_luridus	bony fish	NA	NA	391	0.435	Stark, Gavin. "Large and expensive brain comes with a short lifespan: The relationship between brain size and longevity among fish taxa." Journal of Fish Biology 101.1 (2022): 92-99.
Siganus_puellus	bony fish	NA	NA	75	0.334	Froese, Rainer, and Daniel Pauly. "FishBase." Nov. 2010.
Siganus_punctatus	bony fish	NA	NA	169	0.372	Stark, Gavin. "Large and expensive brain comes with a short lifespan: The relationship between brain size and longevity among fish taxa." Journal of Fish Biology 101.1 (2022): 92-99.
Siganus_rivulatus	bony fish	NA	NA	78.4	0.183	Stark, Gavin. "Large and expensive brain comes with a short lifespan: The relationship between brain size and longevity among fish taxa." Journal of Fish Biology 101.1 (2022): 92-99.
Siganus_spinus	bony fish	NA	NA	45	0.215	Froese, Rainer, and Daniel Pauly. "FishBase." Nov. 2010.
Siganus_vulpinus	bony fish	NA	NA	154	0.377	Stark, Gavin. "Large and expensive brain comes with a short lifespan: The relationship between brain size and longevity among fish taxa." Journal of Fish Biology 101.1 (2022): 92-99.
Sigmops_bathyphilus	bony fish	NA	NA	30.5	0.016	Froese, Rainer, and Daniel Pauly. "FishBase." Nov. 2010.
Sillago_maculata	bony fish	NA	NA	60	0.256	Froese, Rainer, and Daniel Pauly. "FishBase." Nov. 2010.
Simenchelys_parasitica	bony fish	Elopomorpha	Elopomorpha	91	0.244	Tsuboi, Masahito, et al. "Breakdown of brain–body allometry and the encephalization of birds and mammals." Nature Ecology & Evolution 2.9 (2018): 1492-1500.
Simochromis_diagramma	bony fish	Ovalentaria	Ovalentaria	29.4385	0.183877	Tsuboi, Masahito, et al. "Breakdown of brain–body allometry and the encephalization of birds and mammals." Nature Ecology & Evolution 2.9 (2018): 1492-1500.
Sparisoma_aurofrenatum	bony fish	Labriformes	parrotfish	237	0.432	Stark, Gavin. "Large and expensive brain comes with a short lifespan: The relationship between brain size and longevity among fish taxa." Journal of Fish Biology 101.1 (2022): 92-99.
Sparisoma_viride	bony fish	Labriformes	parrotfish	621	0.544	Stark, Gavin. "Large and expensive brain comes with a short lifespan: The relationship between brain size and longevity among fish taxa." Journal of Fish Biology 101.1 (2022): 92-99.
Spathodus_erythrodon	bony fish	Ovalentaria	Ovalentaria	2.79	0.03825	Tsuboi, Masahito, et al. "Breakdown of brain–body allometry and the encephalization of birds and mammals." Nature Ecology & Evolution 2.9 (2018): 1492-1500.
Spathodus_marlieri	bony fish	Ovalentaria	Ovalentaria	4.44833	0.0446667	Tsuboi, Masahito, et al. "Breakdown of brain–body allometry and the encephalization of birds and mammals." Nature Ecology & Evolution 2.9 (2018): 1492-1500.
Sphyraena_barracuda	bony fish	Carangia + Anabantaria	Carangia + Anabantaria	1176	0.98	Stark, Gavin. "Large and expensive brain comes with a short lifespan: The relationship between brain size and longevity among fish taxa." Journal of Fish Biology 101.1 (2022): 92-99.
Sphyraena_chrysotaenia	bony fish	Carangia + Anabantaria	Carangia + Anabantaria	11.6	0.105	Froese, Rainer, and Daniel Pauly. "FishBase." Nov. 2010.
Sphyraena_forsteri	bony fish	Carangia + Anabantaria	Carangia + Anabantaria	735	1.1475	Froese, Rainer, and Daniel Pauly. "FishBase." Nov. 2010.
Sphyraena_jello	bony fish	Carangia + Anabantaria	Carangia + Anabantaria	373.5	0.7695	Froese, Rainer, and Daniel Pauly. "FishBase." Nov. 2010.
Sphyraena_obtusata	bony fish	Carangia + Anabantaria	Carangia + Anabantaria	37.7	0.187	Stark, Gavin. "Large and expensive brain comes with a short lifespan: The relationship between brain size and longevity among fish taxa." Journal of Fish Biology 101.1 (2022): 92-99.
Spicara_maena	bony fish	Spariformes	Spariformes	72.98	0.267	Stark, Gavin. "Large and expensive brain comes with a short lifespan: The relationship between brain size and longevity among fish taxa." Journal of Fish Biology 101.1 (2022): 92-99.
Spinachia_spinachia	bony fish	Perciformes	Perciformes	1.43529	0.0205294	Froese, Rainer, and Daniel Pauly. "FishBase." Nov. 2010.
Spondyliosoma_cantharus	bony fish	Spariformes	Spariformes	1499	1.204	Stark, Gavin. "Large and expensive brain comes with a short lifespan: The relationship between brain size and longevity among fish taxa." Journal of Fish Biology 101.1 (2022): 92-99.
Spratelloides_delicatulus	bony fish	Otocephala	Otocephala	1.5	0.013	Stark, Gavin. "Large and expensive brain comes with a short lifespan: The relationship between brain size and longevity among fish taxa." Journal of Fish Biology 101.1 (2022): 92-99.
Sprattus_sprattus	bony fish	Otocephala	Otocephala	15.5	0.098	Stark, Gavin. "Large and expensive brain comes with a short lifespan: The relationship between brain size and longevity among fish taxa." Journal of Fish Biology 101.1 (2022): 92-99.
Steatogenys_duidae	bony fish	Otocephala	Otocephala	5.65	0.078	Tsuboi, Masahito, et al. "Breakdown of brain–body allometry and the encephalization of birds and mammals." Nature Ecology & Evolution 2.9 (2018): 1492-1500.
Steatogenys_elegans	bony fish	Otocephala	Otocephala	11.96	0.093	Froese, Rainer, and Daniel Pauly. "FishBase." Nov. 2010.
Stegastes_nigricans	bony fish	Ovalentaria	Ovalentaria	33.37	0.153	Stark, Gavin. "Large and expensive brain comes with a short lifespan: The relationship between brain size and longevity among fish taxa." Journal of Fish Biology 101.1 (2022): 92-99.
Stenobrachius_leucopsarus	bony fish	NA	NA	3.53	0.024	Stark, Gavin. "Large and expensive brain comes with a short lifespan: The relationship between brain size and longevity among fish taxa." Journal of Fish Biology 101.1 (2022): 92-99.
Stenogobius_genivittatus	bony fish	Gobiiformes	Gobiiformes	9.9	0.01628	Froese, Rainer, and Daniel Pauly. "FishBase." Nov. 2010.
Sternarchella_orthos	bony fish	Otocephala	Otocephala	12.15	0.131	Tsuboi, Masahito, et al. "Breakdown of brain–body allometry and the encephalization of birds and mammals." Nature Ecology & Evolution 2.9 (2018): 1492-1500.
Sternarchorhamphus_muelleri	bony fish	Otocephala	Otocephala	22.1	0.208	Froese, Rainer, and Daniel Pauly. "FishBase." Nov. 2010.
Stethojulis_balteata	bony fish	Labriformes	wrasses	0.8	0.0163	Froese, Rainer, and Daniel Pauly. "FishBase." Nov. 2010.
Stethojulis_bandanensis	bony fish	Labriformes	wrasses	26	0.154	Stark, Gavin. "Large and expensive brain comes with a short lifespan: The relationship between brain size and longevity among fish taxa." Journal of Fish Biology 101.1 (2022): 92-99.
Stethojulis_interrupta	bony fish	Labriformes	wrasses	6.25	0.04785	Froese, Rainer, and Daniel Pauly. "FishBase." Nov. 2010.
Stethojulis_strigiventer	bony fish	Labriformes	wrasses	6.55	0.04635	Froese, Rainer, and Daniel Pauly. "FishBase." Nov. 2010.
Stiphodon_elegans	bony fish	Gobiiformes	Gobiiformes	0.78	0.00544	Froese, Rainer, and Daniel Pauly. "FishBase." Nov. 2010.
Stomias_boa	bony fish	NA	NA	31.25	0.01635	Froese, Rainer, and Daniel Pauly. "FishBase." Nov. 2010.
Strongylura_strongylura	bony fish	Ovalentaria	Ovalentaria	41.75	0.1105	Froese, Rainer, and Daniel Pauly. "FishBase." Nov. 2010.
Suezichthys_gracilis	bony fish	Labriformes	wrasses	2.9	0.035	Froese, Rainer, and Daniel Pauly. "FishBase." Nov. 2010.
Sufflamen_albicaudatum	bony fish	Tetraodontiformes	Tetraodontiformes	177	0.377	Froese, Rainer, and Daniel Pauly. "FishBase." Nov. 2010.
Sufflamen_bursa	bony fish	Tetraodontiformes	Tetraodontiformes	110	0.412	Froese, Rainer, and Daniel Pauly. "FishBase." Nov. 2010.
Sufflamen_chrysopterum	bony fish	Tetraodontiformes	Tetraodontiformes	287.667	0.321667	Froese, Rainer, and Daniel Pauly. "FishBase." Nov. 2010.
Sufflamen_fraenatum	bony fish	Tetraodontiformes	Tetraodontiformes	409.9	0.7175	Froese, Rainer, and Daniel Pauly. "FishBase." Nov. 2010.
Symphodus_bailloni	bony fish	Labriformes	parrotfish	29	0.118	Froese, Rainer, and Daniel Pauly. "FishBase." Nov. 2010.
Symphodus_mediterraneus	bony fish	Labriformes	parrotfish	22.88	0.113	Stark, Gavin. "Large and expensive brain comes with a short lifespan: The relationship between brain size and longevity among fish taxa." Journal of Fish Biology 101.1 (2022): 92-99.
Symphodus_melanocercus	bony fish	Labriformes	parrotfish	7	0.075	Froese, Rainer, and Daniel Pauly. "FishBase." Nov. 2010.
Symphodus_melops	bony fish	Labriformes	parrotfish	27.2475	0.11464	Stark, Gavin. "Large and expensive brain comes with a short lifespan: The relationship between brain size and longevity among fish taxa." Journal of Fish Biology 101.1 (2022): 92-99.
Symphodus_ocellatus	bony fish	Labriformes	parrotfish	25.5	0.151	Stark, Gavin. "Large and expensive brain comes with a short lifespan: The relationship between brain size and longevity among fish taxa." Journal of Fish Biology 101.1 (2022): 92-99.
Symphodus_rostratus	bony fish	Labriformes	parrotfish	12	0.115	Froese, Rainer, and Daniel Pauly. "FishBase." Nov. 2010.
Symphodus_tinca	bony fish	Labriformes	parrotfish	77.24	0.234	Stark, Gavin. "Large and expensive brain comes with a short lifespan: The relationship between brain size and longevity among fish taxa." Journal of Fish Biology 101.1 (2022): 92-99.
Synanceia_verrucosa	bony fish	Perciformes	Perciformes	1100	0.87	Stark, Gavin. "Large and expensive brain comes with a short lifespan: The relationship between brain size and longevity among fish taxa." Journal of Fish Biology 101.1 (2022): 92-99.
Synaphobranchus_kaupii	bony fish	Elopomorpha	Elopomorpha	19.4167	0.0571	Froese, Rainer, and Daniel Pauly. "FishBase." Nov. 2010.
Syngnathoides_biaculeatus	bony fish	Syngnathiformes	Syngnathiformes	5.247	0.0231	Froese, Rainer, and Daniel Pauly. "FishBase." Nov. 2010.
Syngnathus_abaster	bony fish	Syngnathiformes	Syngnathiformes	0.329	0.00324	Froese, Rainer, and Daniel Pauly. "FishBase." Nov. 2010.
Syngnathus_acus	bony fish	Syngnathiformes	Syngnathiformes	11.17	0.020073	Froese, Rainer, and Daniel Pauly. "FishBase." Nov. 2010.
Syngnathus_schlegeli	bony fish	Syngnathiformes	Syngnathiformes	3.39067	0.00864333	Froese, Rainer, and Daniel Pauly. "FishBase." Nov. 2010.
Syngnathus_typhle	bony fish	Syngnathiformes	Syngnathiformes	7.27	0.014	Stark, Gavin. "Large and expensive brain comes with a short lifespan: The relationship between brain size and longevity among fish taxa." Journal of Fish Biology 101.1 (2022): 92-99.
Synodus_binotatus	bony fish	NA	NA	3.9	0.034	Froese, Rainer, and Daniel Pauly. "FishBase." Nov. 2010.
Synodus_dermatogenys	bony fish	NA	NA	291	0.23	Froese, Rainer, and Daniel Pauly. "FishBase." Nov. 2010.
Synodus_indicus	bony fish	NA	NA	245	0.224	Froese, Rainer, and Daniel Pauly. "FishBase." Nov. 2010.
Synodus_saurus	bony fish	NA	NA	45	0.111	Stark, Gavin. "Large and expensive brain comes with a short lifespan: The relationship between brain size and longevity among fish taxa." Journal of Fish Biology 101.1 (2022): 92-99.
Synodus_variegatus	bony fish	NA	NA	73.3333	0.131333	Froese, Rainer, and Daniel Pauly. "FishBase." Nov. 2010.
Taenianotus_triacanthus	bony fish	Perciformes	Perciformes	5.5	0.029	Stark, Gavin. "Large and expensive brain comes with a short lifespan: The relationship between brain size and longevity among fish taxa." Journal of Fish Biology 101.1 (2022): 92-99.
Taenioides_limicola	bony fish	Gobiiformes	Gobiiformes	0.25	0.0014	Froese, Rainer, and Daniel Pauly. "FishBase." Nov. 2010.
Tanganicodus_irsacae	bony fish	Ovalentaria	Ovalentaria	2.195	0.0405	Tsuboi, Masahito, et al. "Breakdown of brain–body allometry and the encephalization of birds and mammals." Nature Ecology & Evolution 2.9 (2018): 1492-1500.
Tarletonbeania_crenularis	bony fish	NA	NA	0.9	0.007575	Froese, Rainer, and Daniel Pauly. "FishBase." Nov. 2010.
Taurulus_bubalis	bony fish	Perciformes	Perciformes	16.126	0.0618219	Froese, Rainer, and Daniel Pauly. "FishBase." Nov. 2010.
Teixeirichthys_jordani	bony fish	Ovalentaria	Ovalentaria	5	0.037	Froese, Rainer, and Daniel Pauly. "FishBase." Nov. 2010.
Telmatochromis_temporalis	bony fish	Ovalentaria	Ovalentaria	5.46375	0.0405917	Tsuboi, Masahito, et al. "Breakdown of brain–body allometry and the encephalization of birds and mammals." Nature Ecology & Evolution 2.9 (2018): 1492-1500.
Terapon_jarbua	bony fish	Otocephala	Otocephala	295	0.435	Stark, Gavin. "Large and expensive brain comes with a short lifespan: The relationship between brain size and longevity among fish taxa." Journal of Fish Biology 101.1 (2022): 92-99.
Terapon_puta	bony fish	Otocephala	Otocephala	12.5	0.12205	Froese, Rainer, and Daniel Pauly. "FishBase." Nov. 2010.
Tetraodon_fluviatilis	bony fish	Tetraodontiformes	Tetraodontiformes	10	0.04	Froese, Rainer, and Daniel Pauly. "FishBase." Nov. 2010.
Tetrapturus_angustirostris	bony fish	Carangia + Anabantaria	Carangia + Anabantaria	21840	2.5	Tsuboi, Masahito, et al. "Breakdown of brain–body allometry and the encephalization of birds and mammals." Nature Ecology & Evolution 2.9 (2018): 1492-1500.
Tetrosomus_gibbosus	bony fish	Tetraodontiformes	Tetraodontiformes	110	0.187	Froese, Rainer, and Daniel Pauly. "FishBase." Nov. 2010.
Thalassoma_amblycephalum	bony fish	Labriformes	wrasses	26.2	0.171	Stark, Gavin. "Large and expensive brain comes with a short lifespan: The relationship between brain size and longevity among fish taxa." Journal of Fish Biology 101.1 (2022): 92-99.
Thalassoma_bifasciatum	bony fish	Labriformes	wrasses	15.2	0.102	Stark, Gavin. "Large and expensive brain comes with a short lifespan: The relationship between brain size and longevity among fish taxa." Journal of Fish Biology 101.1 (2022): 92-99.
Thalassoma_duperrey	bony fish	Labriformes	wrasses	112.333	0.310667	Froese, Rainer, and Daniel Pauly. "FishBase." Nov. 2010.
Thalassoma_hebraicum	bony fish	Labriformes	wrasses	19.1	0.16	Froese, Rainer, and Daniel Pauly. "FishBase." Nov. 2010.
Thalassoma_jansenii	bony fish	Labriformes	wrasses	77	0.265	Froese, Rainer, and Daniel Pauly. "FishBase." Nov. 2010.
Thalassoma_lunare	bony fish	Labriformes	wrasses	21.5	0.12	Stark, Gavin. "Large and expensive brain comes with a short lifespan: The relationship between brain size and longevity among fish taxa." Journal of Fish Biology 101.1 (2022): 92-99.
Thalassoma_lutescens	bony fish	Labriformes	wrasses	40.7	0.1762	Froese, Rainer, and Daniel Pauly. "FishBase." Nov. 2010.
Thalassoma_quinquevittatum	bony fish	Labriformes	wrasses	17.6	0.1369	Froese, Rainer, and Daniel Pauly. "FishBase." Nov. 2010.
Thalassoma_rueppellii	bony fish	Labriformes	wrasses	44	0.1969	Froese, Rainer, and Daniel Pauly. "FishBase." Nov. 2010.
Thryssa_kammalensis	bony fish	Otocephala	Otocephala	10	0.077	Froese, Rainer, and Daniel Pauly. "FishBase." Nov. 2010.
Thunnus_albacares	bony fish	Scombriformes	Scombriformes	7173.33	3.971	Stark, Gavin. "Large and expensive brain comes with a short lifespan: The relationship between brain size and longevity among fish taxa." Journal of Fish Biology 101.1 (2022): 92-99.
Thunnus_thynnus	bony fish	Scombriformes	Scombriformes	5210	3.09	Tsuboi, Masahito, et al. "Breakdown of brain–body allometry and the encephalization of birds and mammals." Nature Ecology & Evolution 2.9 (2018): 1492-1500.
Thyrsitoides_marleyi	bony fish	Scombriformes	Scombriformes	710	0.735	Froese, Rainer, and Daniel Pauly. "FishBase." Nov. 2010.
Torquigener_flavimaculosus	bony fish	Tetraodontiformes	Tetraodontiformes	48	0.153	Froese, Rainer, and Daniel Pauly. "FishBase." Nov. 2010.
Trachinocephalus_myops	bony fish	NA	NA	92.75	0.115	Stark, Gavin. "Large and expensive brain comes with a short lifespan: The relationship between brain size and longevity among fish taxa." Journal of Fish Biology 101.1 (2022): 92-99.
Trachinotus_ovatus	bony fish	Carangia + Anabantaria	Carangia + Anabantaria	8504	3.08	Tsuboi, Masahito, et al. "Breakdown of brain–body allometry and the encephalization of birds and mammals." Nature Ecology & Evolution 2.9 (2018): 1492-1500.
Trachinus_draco	bony fish	Perciformes	Perciformes	173.9	0.221	Stark, Gavin. "Large and expensive brain comes with a short lifespan: The relationship between brain size and longevity among fish taxa." Journal of Fish Biology 101.1 (2022): 92-99.
Trachurus_novaezelandiae	bony fish	Carangia + Anabantaria	Carangia + Anabantaria	22	0.13	Stark, Gavin. "Large and expensive brain comes with a short lifespan: The relationship between brain size and longevity among fish taxa." Journal of Fish Biology 101.1 (2022): 92-99.
Trachurus_trachurus	bony fish	Carangia + Anabantaria	Carangia + Anabantaria	292.4	0.798	Stark, Gavin. "Large and expensive brain comes with a short lifespan: The relationship between brain size and longevity among fish taxa." Journal of Fish Biology 101.1 (2022): 92-99.
Trachyrhamphus_serratus	bony fish	Syngnathiformes	Syngnathiformes	4.025	0.00446667	Froese, Rainer, and Daniel Pauly. "FishBase." Nov. 2010.
Trachyrincus_scabrus	bony fish	Paracanthopterygii	Paracanthopterygii	304.97	0.321	Stark, Gavin. "Large and expensive brain comes with a short lifespan: The relationship between brain size and longevity among fish taxa." Journal of Fish Biology 101.1 (2022): 92-99.
Trachyscorpia_cristulata	bony fish	Perciformes	Perciformes	2087.14	0.225857	Froese, Rainer, and Daniel Pauly. "FishBase." Nov. 2010.
Trematocara_macrostoma	bony fish	Ovalentaria	Ovalentaria	9.4	0.0375	Tsuboi, Masahito, et al. "Breakdown of brain–body allometry and the encephalization of birds and mammals." Nature Ecology & Evolution 2.9 (2018): 1492-1500.
Trematocara_unimaculatum	bony fish	Ovalentaria	Ovalentaria	20.21	0.06198	Tsuboi, Masahito, et al. "Breakdown of brain–body allometry and the encephalization of birds and mammals." Nature Ecology & Evolution 2.9 (2018): 1492-1500.
Triacanthus_biaculeatus	bony fish	Tetraodontiformes	Tetraodontiformes	164	0.295333	Froese, Rainer, and Daniel Pauly. "FishBase." Nov. 2010.
Trichiurus_lepturus	bony fish	Scombriformes	Scombriformes	170	0.2615	Froese, Rainer, and Daniel Pauly. "FishBase." Nov. 2010.
Tridentiger_obscurus	bony fish	Gobiiformes	Gobiiformes	8	0.02025	Froese, Rainer, and Daniel Pauly. "FishBase." Nov. 2010.
Tridentiger_trigonocephalus	bony fish	Gobiiformes	Gobiiformes	0.433333	0.00448333	Froese, Rainer, and Daniel Pauly. "FishBase." Nov. 2010.
Trigla_lyra	bony fish	Perciformes	Perciformes	320	0.354	Stark, Gavin. "Large and expensive brain comes with a short lifespan: The relationship between brain size and longevity among fish taxa." Journal of Fish Biology 101.1 (2022): 92-99.
Triglachromis_otostigma	bony fish	Ovalentaria	Ovalentaria	5.965	0.0455	Tsuboi, Masahito, et al. "Breakdown of brain–body allometry and the encephalization of birds and mammals." Nature Ecology & Evolution 2.9 (2018): 1492-1500.
Trigloporus_lastoviza	bony fish	Perciformes	Perciformes	257.33	0.378	Stark, Gavin. "Large and expensive brain comes with a short lifespan: The relationship between brain size and longevity among fish taxa." Journal of Fish Biology 101.1 (2022): 92-99.
Triglops_murrayi	bony fish	Perciformes	Perciformes	40	0.158667	Froese, Rainer, and Daniel Pauly. "FishBase." Nov. 2010.
Trimma_okinawae	bony fish	Gobiiformes	Gobiiformes	0.15	0.0021	Froese, Rainer, and Daniel Pauly. "FishBase." Nov. 2010.
Trisopterus_esmarkii	bony fish	Paracanthopterygii	Paracanthopterygii	41.5	0.228	Stark, Gavin. "Large and expensive brain comes with a short lifespan: The relationship between brain size and longevity among fish taxa." Journal of Fish Biology 101.1 (2022): 92-99.
Trisopterus_luscus	bony fish	Paracanthopterygii	Paracanthopterygii	169.07	0.348	Stark, Gavin. "Large and expensive brain comes with a short lifespan: The relationship between brain size and longevity among fish taxa." Journal of Fish Biology 101.1 (2022): 92-99.
Trisopterus_minutus	bony fish	Paracanthopterygii	Paracanthopterygii	71.83	0.302	Stark, Gavin. "Large and expensive brain comes with a short lifespan: The relationship between brain size and longevity among fish taxa." Journal of Fish Biology 101.1 (2022): 92-99.
Tropheus_brichardi	bony fish	Ovalentaria	Ovalentaria	14.9575	0.1335	Tsuboi, Masahito, et al. "Breakdown of brain–body allometry and the encephalization of birds and mammals." Nature Ecology & Evolution 2.9 (2018): 1492-1500.
Tropheus_moorii	bony fish	Ovalentaria	Ovalentaria	18.2553	0.112442	Tsuboi, Masahito, et al. "Breakdown of brain–body allometry and the encephalization of birds and mammals." Nature Ecology & Evolution 2.9 (2018): 1492-1500.
Tylochromis_polylepis	bony fish	Ovalentaria	Ovalentaria	12.1143	0.1136	Tsuboi, Masahito, et al. "Breakdown of brain–body allometry and the encephalization of birds and mammals." Nature Ecology & Evolution 2.9 (2018): 1492-1500.
Tylosurus_crocodilus	bony fish	Ovalentaria	Ovalentaria	1305.35	0.5615	Froese, Rainer, and Daniel Pauly. "FishBase." Nov. 2010.
Umbra_krameri	bony fish	NA	NA	3.33333	0.017	Froese, Rainer, and Daniel Pauly. "FishBase." Nov. 2010.
Upeneus_asymmetricus	bony fish	Syngnathiformes	Mulliformes	29	0.183	Froese, Rainer, and Daniel Pauly. "FishBase." Nov. 2010.
Upeneus_sulphureus	bony fish	Syngnathiformes	Mulliformes	18	0.102	Stark, Gavin. "Large and expensive brain comes with a short lifespan: The relationship between brain size and longevity among fish taxa." Journal of Fish Biology 101.1 (2022): 92-99.
Upeneus_taeniopterus	bony fish	Syngnathiformes	Mulliformes	213	0.52	Froese, Rainer, and Daniel Pauly. "FishBase." Nov. 2010.
Upeneus_tragula	bony fish	Syngnathiformes	Mulliformes	43.7	0.203	Stark, Gavin. "Large and expensive brain comes with a short lifespan: The relationship between brain size and longevity among fish taxa." Journal of Fish Biology 101.1 (2022): 92-99.
Upeneus_vittatus	bony fish	Syngnathiformes	Mulliformes	104	0.514	Froese, Rainer, and Daniel Pauly. "FishBase." Nov. 2010.
Valenciennea_puellaris	bony fish	Gobiiformes	Gobiiformes	10.35	0.0318	Froese, Rainer, and Daniel Pauly. "FishBase." Nov. 2010.
Valenciennea_sexguttata	bony fish	Gobiiformes	Gobiiformes	7.23333	0.0213333	Froese, Rainer, and Daniel Pauly. "FishBase." Nov. 2010.
Valenciennea_strigata	bony fish	Gobiiformes	Gobiiformes	7.6	0.05	Stark, Gavin. "Large and expensive brain comes with a short lifespan: The relationship between brain size and longevity among fish taxa." Journal of Fish Biology 101.1 (2022): 92-99.
Variabilichromis_moorii	bony fish	Ovalentaria	Ovalentaria	7.575	0.0736125	Tsuboi, Masahito, et al. "Breakdown of brain–body allometry and the encephalization of birds and mammals." Nature Ecology & Evolution 2.9 (2018): 1492-1500.
Variola_louti	bony fish	Perciformes	Perciformes	297	0.454333	Froese, Rainer, and Daniel Pauly. "FishBase." Nov. 2010.
Xenodermichthys_copei	bony fish	Otocephala	Otocephala	24.15	0.07035	Froese, Rainer, and Daniel Pauly. "FishBase." Nov. 2010.
Xenotilapia_boulengeri	bony fish	Ovalentaria	Ovalentaria	15.2	0.1237	Tsuboi, Masahito, et al. "Breakdown of brain–body allometry and the encephalization of birds and mammals." Nature Ecology & Evolution 2.9 (2018): 1492-1500.
Xenotilapia_flavipinnis	bony fish	Ovalentaria	Ovalentaria	5.49308	0.0498	Tsuboi, Masahito, et al. "Breakdown of brain–body allometry and the encephalization of birds and mammals." Nature Ecology & Evolution 2.9 (2018): 1492-1500.
Xenotilapia_melanogenys	bony fish	Ovalentaria	Ovalentaria	16.9805	0.0932474	Tsuboi, Masahito, et al. "Breakdown of brain–body allometry and the encephalization of birds and mammals." Nature Ecology & Evolution 2.9 (2018): 1492-1500.
Xenotilapia_ochrogenys	bony fish	Ovalentaria	Ovalentaria	7.356	0.065	Tsuboi, Masahito, et al. "Breakdown of brain–body allometry and the encephalization of birds and mammals." Nature Ecology & Evolution 2.9 (2018): 1492-1500.
Xenotilapia_spiloptera	bony fish	Ovalentaria	Ovalentaria	6.355	0.0586667	Tsuboi, Masahito, et al. "Breakdown of brain–body allometry and the encephalization of birds and mammals." Nature Ecology & Evolution 2.9 (2018): 1492-1500.
Xiphias_gladius	bony fish	Carangia + Anabantaria	Carangia + Anabantaria	8800	1.93	Tsuboi, Masahito, et al. "Breakdown of brain–body allometry and the encephalization of birds and mammals." Nature Ecology & Evolution 2.9 (2018): 1492-1500.
Zanclorhynchus_spinifer	bony fish	Perciformes	Perciformes	169.5	0.222	Froese, Rainer, and Daniel Pauly. "FishBase." Nov. 2010.
Zanclus_cornutus	bony fish	Acanthuriformes	Acanthuriformes	132.2	0.503	Stark, Gavin. "Large and expensive brain comes with a short lifespan: The relationship between brain size and longevity among fish taxa." Journal of Fish Biology 101.1 (2022): 92-99.
Zebrasoma_desjardinii	bony fish	Acanthuriformes	Acanthuriformes	680	0.655	Froese, Rainer, and Daniel Pauly. "FishBase." Nov. 2010.
Zebrasoma_flavescens	bony fish	Acanthuriformes	Acanthuriformes	79.25	0.265	Stark, Gavin. "Large and expensive brain comes with a short lifespan: The relationship between brain size and longevity among fish taxa." Journal of Fish Biology 101.1 (2022): 92-99.
Zebrasoma_scopas	bony fish	Acanthuriformes	Acanthuriformes	57.85	0.248	Stark, Gavin. "Large and expensive brain comes with a short lifespan: The relationship between brain size and longevity among fish taxa." Journal of Fish Biology 101.1 (2022): 92-99.
Zebrasoma_velifer	bony fish	Acanthuriformes	Acanthuriformes	448.63	0.539	Stark, Gavin. "Large and expensive brain comes with a short lifespan: The relationship between brain size and longevity among fish taxa." Journal of Fish Biology 101.1 (2022): 92-99.
Zeus_faber	bony fish	Paracanthopterygii	Paracanthopterygii	1217	0.43	Stark, Gavin. "Large and expensive brain comes with a short lifespan: The relationship between brain size and longevity among fish taxa." Journal of Fish Biology 101.1 (2022): 92-99.
Cathartes_aura	birds	Accipitriformes	Accipitriformes	1425	10.3393	Griesser, Michael, et al. "Parental provisioning drives brain size in birds." Proceedings of the National Academy of Sciences 120.2 (2023): e2121467120.
Clanga_clanga	birds	Accipitriformes	Accipitriformes	2000	11.8	Griesser, Michael, et al. "Parental provisioning drives brain size in birds." Proceedings of the National Academy of Sciences 120.2 (2023): e2121467120.
Gymnogyps_californianus	birds	Accipitriformes	Accipitriformes	11000	28.231	Griesser, Michael, et al. "Parental provisioning drives brain size in birds." Proceedings of the National Academy of Sciences 120.2 (2023): e2121467120.
Vultur_gryphus	birds	Accipitriformes	Accipitriformes	13000	32.6962	Griesser, Michael, et al. "Parental provisioning drives brain size in birds." Proceedings of the National Academy of Sciences 120.2 (2023): e2121467120.
Buteo_platypterus	birds	Accipitriformes	Accipitriformes	412.5	5.30432	Griesser, Michael, et al. "Parental provisioning drives brain size in birds." Proceedings of the National Academy of Sciences 120.2 (2023): e2121467120.
Sagittarius_serpentarius	birds	Accipitriformes	Accipitriformes	3285	15.54	Griesser, Michael, et al. "Parental provisioning drives brain size in birds." Proceedings of the National Academy of Sciences 120.2 (2023): e2121467120.
Aquila_chrysaetos	birds	Accipitriformes	Accipitriformes	4421.25	17.8088	Griesser, Michael, et al. "Parental provisioning drives brain size in birds." Proceedings of the National Academy of Sciences 120.2 (2023): e2121467120.
Coragyps_atratus	birds	Accipitriformes	Accipitriformes	2160	12.4216	Griesser, Michael, et al. "Parental provisioning drives brain size in birds." Proceedings of the National Academy of Sciences 120.2 (2023): e2121467120.
Milvus_milvus	birds	Accipitriformes	Accipitriformes	989	8	Griesser, Michael, et al. "Parental provisioning drives brain size in birds." Proceedings of the National Academy of Sciences 120.2 (2023): e2121467120.
Milvus_migrans	birds	Accipitriformes	Accipitriformes	754	6.02952	Griesser, Michael, et al. "Parental provisioning drives brain size in birds." Proceedings of the National Academy of Sciences 120.2 (2023): e2121467120.
Haliaeetus_albicilla	birds	Accipitriformes	Accipitriformes	4800	19.684	Griesser, Michael, et al. "Parental provisioning drives brain size in birds." Proceedings of the National Academy of Sciences 120.2 (2023): e2121467120.
Sarcoramphus_papa	birds	Accipitriformes	Accipitriformes	3375	19.2282	Griesser, Michael, et al. "Parental provisioning drives brain size in birds." Proceedings of the National Academy of Sciences 120.2 (2023): e2121467120.
Gypaetus_barbatus	birds	Accipitriformes	Accipitriformes	5800	23.9501	Griesser, Michael, et al. "Parental provisioning drives brain size in birds." Proceedings of the National Academy of Sciences 120.2 (2023): e2121467120.
Neophron_percnopterus	birds	Accipitriformes	Accipitriformes	1900	11	Griesser, Michael, et al. "Parental provisioning drives brain size in birds." Proceedings of the National Academy of Sciences 120.2 (2023): e2121467120.
Gyps	birds	Accipitriformes	Accipitriformes	5675	18.907	Griesser, Michael, et al. "Parental provisioning drives brain size in birds." Proceedings of the National Academy of Sciences 120.2 (2023): e2121467120.
Aegypius_monachus	birds	Accipitriformes	Accipitriformes	9750	27.6934	Griesser, Michael, et al. "Parental provisioning drives brain size in birds." Proceedings of the National Academy of Sciences 120.2 (2023): e2121467120.
Circaetus_gallicus	birds	Accipitriformes	Accipitriformes	1600	13.468	Griesser, Michael, et al. "Parental provisioning drives brain size in birds." Proceedings of the National Academy of Sciences 120.2 (2023): e2121467120.
Spilornis_cheela	birds	Accipitriformes	Accipitriformes	1110	8	Griesser, Michael, et al. "Parental provisioning drives brain size in birds." Proceedings of the National Academy of Sciences 120.2 (2023): e2121467120.
Circus_aeruginosus	birds	Accipitriformes	Accipitriformes	603	5.76653	Griesser, Michael, et al. "Parental provisioning drives brain size in birds." Proceedings of the National Academy of Sciences 120.2 (2023): e2121467120.
Circus_cyaneus	birds	Accipitriformes	Accipitriformes	440	4.95208	Griesser, Michael, et al. "Parental provisioning drives brain size in birds." Proceedings of the National Academy of Sciences 120.2 (2023): e2121467120.
Accipiter_brevipes	birds	Accipitriformes	Accipitriformes	184.411	3.3	Griesser, Michael, et al. "Parental provisioning drives brain size in birds." Proceedings of the National Academy of Sciences 120.2 (2023): e2121467120.
Accipiter_gentilis	birds	Accipitriformes	Accipitriformes	1004	8.16368	Griesser, Michael, et al. "Parental provisioning drives brain size in birds." Proceedings of the National Academy of Sciences 120.2 (2023): e2121467120.
Geranospiza_caerulescens	birds	Accipitriformes	Accipitriformes	196.782	5.8016	Griesser, Michael, et al. "Parental provisioning drives brain size in birds." Proceedings of the National Academy of Sciences 120.2 (2023): e2121467120.
Pseudastur_albicollis	birds	Accipitriformes	Accipitriformes	703.75	8.1844	Griesser, Michael, et al. "Parental provisioning drives brain size in birds." Proceedings of the National Academy of Sciences 120.2 (2023): e2121467120.
Buteogallus_anthracinus	birds	Accipitriformes	Accipitriformes	996	7.42812	Griesser, Michael, et al. "Parental provisioning drives brain size in birds." Proceedings of the National Academy of Sciences 120.2 (2023): e2121467120.
Buteogallus_urubitinga	birds	Accipitriformes	Accipitriformes	999.75	10.5361	Griesser, Michael, et al. "Parental provisioning drives brain size in birds." Proceedings of the National Academy of Sciences 120.2 (2023): e2121467120.
Buteogallus_meridionalis	birds	Accipitriformes	Accipitriformes	947	8.12224	Griesser, Michael, et al. "Parental provisioning drives brain size in birds." Proceedings of the National Academy of Sciences 120.2 (2023): e2121467120.
Parabuteo_unicinctus	birds	Accipitriformes	Accipitriformes	883	8.26728	Griesser, Michael, et al. "Parental provisioning drives brain size in birds." Proceedings of the National Academy of Sciences 120.2 (2023): e2121467120.
Buteo_lineatus	birds	Accipitriformes	Accipitriformes	625.5	7.44884	Griesser, Michael, et al. "Parental provisioning drives brain size in birds." Proceedings of the National Academy of Sciences 120.2 (2023): e2121467120.
Circus_approximans	birds	Accipitriformes	Accipitriformes	740	5.67728	Herberstein, Marie E., et al. "AnimalTraits-a curated animal trait database for body mass, metabolic rate and brain size." Scientific Data 9.1 (2022): 265.
Buteo_swainsoni	birds	Accipitriformes	Accipitriformes	412.5	7.62496	Griesser, Michael, et al. "Parental provisioning drives brain size in birds." Proceedings of the National Academy of Sciences 120.2 (2023): e2121467120.
Geranoaetus_albicaudatus	birds	Accipitriformes	Accipitriformes	867	15	Griesser, Michael, et al. "Parental provisioning drives brain size in birds." Proceedings of the National Academy of Sciences 120.2 (2023): e2121467120.
Buteo_jamaicensis	birds	Accipitriformes	Accipitriformes	1087.5	9.51048	Griesser, Michael, et al. "Parental provisioning drives brain size in birds." Proceedings of the National Academy of Sciences 120.2 (2023): e2121467120.
Buteo_buteo	birds	Accipitriformes	Accipitriformes	924.25	8.22584	Griesser, Michael, et al. "Parental provisioning drives brain size in birds." Proceedings of the National Academy of Sciences 120.2 (2023): e2121467120.
Buteo_rufinus	birds	Accipitriformes	Accipitriformes	1144	9.842	Griesser, Michael, et al. "Parental provisioning drives brain size in birds." Proceedings of the National Academy of Sciences 120.2 (2023): e2121467120.
Buteo_regalis	birds	Accipitriformes	Accipitriformes	1505	9.842	Griesser, Michael, et al. "Parental provisioning drives brain size in birds." Proceedings of the National Academy of Sciences 120.2 (2023): e2121467120.
Buteo_lagopus	birds	Accipitriformes	Accipitriformes	1105	9.5312	Griesser, Michael, et al. "Parental provisioning drives brain size in birds." Proceedings of the National Academy of Sciences 120.2 (2023): e2121467120.
Clanga_pomarina	birds	Accipitriformes	Accipitriformes	1550	11.3	Griesser, Michael, et al. "Parental provisioning drives brain size in birds." Proceedings of the National Academy of Sciences 120.2 (2023): e2121467120.
Aquila_heliaca	birds	Accipitriformes	Accipitriformes	3490	15.5	Griesser, Michael, et al. "Parental provisioning drives brain size in birds." Proceedings of the National Academy of Sciences 120.2 (2023): e2121467120.
Ictinia_mississippiensis	birds	Accipitriformes	Accipitriformes	305	3.82284	Griesser, Michael, et al. "Parental provisioning drives brain size in birds." Proceedings of the National Academy of Sciences 120.2 (2023): e2121467120.
Aquila_fasciata	birds	Accipitriformes	Accipitriformes	2000	10.878	Griesser, Michael, et al. "Parental provisioning drives brain size in birds." Proceedings of the National Academy of Sciences 120.2 (2023): e2121467120.
Hieraaetus_morphnoides	birds	Accipitriformes	Accipitriformes	833.75	8.09116	Griesser, Michael, et al. "Parental provisioning drives brain size in birds." Proceedings of the National Academy of Sciences 120.2 (2023): e2121467120.
Pandion_haliaetus	birds	Accipitriformes	Accipitriformes	1400	9.71768	Griesser, Michael, et al. "Parental provisioning drives brain size in birds." Proceedings of the National Academy of Sciences 120.2 (2023): e2121467120.
Pernis	birds	Accipitriformes	Accipitriformes	745	7.2	Griesser, Michael, et al. "Parental provisioning drives brain size in birds." Proceedings of the National Academy of Sciences 120.2 (2023): e2121467120.
Elanus	birds	Accipitriformes	Accipitriformes	273	3.49132	Griesser, Michael, et al. "Parental provisioning drives brain size in birds." Proceedings of the National Academy of Sciences 120.2 (2023): e2121467120.
Rostrhamus_sociabilis	birds	Accipitriformes	Accipitriformes	376.5	5.27324	Griesser, Michael, et al. "Parental provisioning drives brain size in birds." Proceedings of the National Academy of Sciences 120.2 (2023): e2121467120.
Haliaeetus_leucocephalus	birds	Accipitriformes	Accipitriformes	4650	18.6894	Griesser, Michael, et al. "Parental provisioning drives brain size in birds." Proceedings of the National Academy of Sciences 120.2 (2023): e2121467120.
Bubulcus_ibis	birds	Other waterbirds	Other waterbirds	365	3.94716	Griesser, Michael, et al. "Parental provisioning drives brain size in birds." Proceedings of the National Academy of Sciences 120.2 (2023): e2121467120.
Pelecanus_occidentalis	birds	Other waterbirds	Other waterbirds	3438	21.5	Griesser, Michael, et al. "Parental provisioning drives brain size in birds." Proceedings of the National Academy of Sciences 120.2 (2023): e2121467120.
Threskiornis	birds	Other waterbirds	Other waterbirds	1500	9	Griesser, Michael, et al. "Parental provisioning drives brain size in birds." Proceedings of the National Academy of Sciences 120.2 (2023): e2121467120.
Ardeola	birds	Other waterbirds	Other waterbirds	250	2.4	Griesser, Michael, et al. "Parental provisioning drives brain size in birds." Proceedings of the National Academy of Sciences 120.2 (2023): e2121467120.
Ardea_cinerea	birds	Other waterbirds	Other waterbirds	1546.5	8.1325	Griesser, Michael, et al. "Parental provisioning drives brain size in birds." Proceedings of the National Academy of Sciences 120.2 (2023): e2121467120.
Balaeniceps_rex	birds	Other waterbirds	Other waterbirds	5554.4	23.1857	Griesser, Michael, et al. "Parental provisioning drives brain size in birds." Proceedings of the National Academy of Sciences 120.2 (2023): e2121467120.
Phaethon_rubricauda	birds	Other waterbirds	Other waterbirds	717.5	4.68272	Griesser, Michael, et al. "Parental provisioning drives brain size in birds." Proceedings of the National Academy of Sciences 120.2 (2023): e2121467120.
Pelagodroma_marina	birds	Other waterbirds	Other waterbirds	60	1.00492	Griesser, Michael, et al. "Parental provisioning drives brain size in birds." Proceedings of the National Academy of Sciences 120.2 (2023): e2121467120.
Morus_serrator	birds	Other waterbirds	Other waterbirds	2350	5.00388	Griesser, Michael, et al. "Parental provisioning drives brain size in birds." Proceedings of the National Academy of Sciences 120.2 (2023): e2121467120.
Plegadis_falcinellus	birds	Other waterbirds	Other waterbirds	532.5	5.30432	Griesser, Michael, et al. "Parental provisioning drives brain size in birds." Proceedings of the National Academy of Sciences 120.2 (2023): e2121467120.
Plegadis_chihi	birds	Other waterbirds	Other waterbirds	618.119	5.22144	Griesser, Michael, et al. "Parental provisioning drives brain size in birds." Proceedings of the National Academy of Sciences 120.2 (2023): e2121467120.
Botaurus	birds	Other waterbirds	Other waterbirds	471.5	4.68272	Griesser, Michael, et al. "Parental provisioning drives brain size in birds." Proceedings of the National Academy of Sciences 120.2 (2023): e2121467120.
Eudocimus_ruber	birds	Other waterbirds	Other waterbirds	646.286	8.5	Griesser, Michael, et al. "Parental provisioning drives brain size in birds." Proceedings of the National Academy of Sciences 120.2 (2023): e2121467120.
Platalea_alba	birds	Other waterbirds	Other waterbirds	1790	11.3455	Griesser, Michael, et al. "Parental provisioning drives brain size in birds." Proceedings of the National Academy of Sciences 120.2 (2023): e2121467120.
Egretta_novaehollandiae	birds	Other waterbirds	Other waterbirds	550	4.05076	Griesser, Michael, et al. "Parental provisioning drives brain size in birds." Proceedings of the National Academy of Sciences 120.2 (2023): e2121467120.
Macronectes_giganteus	birds	Other waterbirds	Other waterbirds	4400	18.5858	Griesser, Michael, et al. "Parental provisioning drives brain size in birds." Proceedings of the National Academy of Sciences 120.2 (2023): e2121467120.
Ardea_alba	birds	Other waterbirds	Other waterbirds	1100	5.22144	Griesser, Michael, et al. "Parental provisioning drives brain size in birds." Proceedings of the National Academy of Sciences 120.2 (2023): e2121467120.
Aphrodroma_brevirostris	birds	Other waterbirds	Other waterbirds	344	4.41336	Griesser, Michael, et al. "Parental provisioning drives brain size in birds." Proceedings of the National Academy of Sciences 120.2 (2023): e2121467120.
Procellaria_aequinoctialis	birds	Other waterbirds	Other waterbirds	1220	9.31364	Griesser, Michael, et al. "Parental provisioning drives brain size in birds." Proceedings of the National Academy of Sciences 120.2 (2023): e2121467120.
Eudocimus_albus	birds	Other waterbirds	Other waterbirds	880.571	6.58896	Griesser, Michael, et al. "Parental provisioning drives brain size in birds." Proceedings of the National Academy of Sciences 120.2 (2023): e2121467120.
Calonectris_diomedea	birds	Other waterbirds	Other waterbirds	645	5.09712	Griesser, Michael, et al. "Parental provisioning drives brain size in birds." Proceedings of the National Academy of Sciences 120.2 (2023): e2121467120.
Puffinus	birds	Other waterbirds	Other waterbirds	435	4.11292	Griesser, Michael, et al. "Parental provisioning drives brain size in birds." Proceedings of the National Academy of Sciences 120.2 (2023): e2121467120.
Ixobrychus	birds	Other waterbirds	Other waterbirds	104.5	1.61216	Griesser, Michael, et al. "Parental provisioning drives brain size in birds." Proceedings of the National Academy of Sciences 120.2 (2023): e2121467120.
Diomedea_exulans	birds	Other waterbirds	Other waterbirds	8775	29.267	Griesser, Michael, et al. "Parental provisioning drives brain size in birds." Proceedings of the National Academy of Sciences 120.2 (2023): e2121467120.
Platalea_leucorodia	birds	Other waterbirds	Other waterbirds	1545	11.1888	Griesser, Michael, et al. "Parental provisioning drives brain size in birds." Proceedings of the National Academy of Sciences 120.2 (2023): e2121467120.
Nycticorax_nycticorax	birds	Other waterbirds	Other waterbirds	662.5	6.89976	Griesser, Michael, et al. "Parental provisioning drives brain size in birds." Proceedings of the National Academy of Sciences 120.2 (2023): e2121467120.
Thalassarche_chrysostoma	birds	Other waterbirds	Other waterbirds	3375	19.8394	Griesser, Michael, et al. "Parental provisioning drives brain size in birds." Proceedings of the National Academy of Sciences 120.2 (2023): e2121467120.
Phoebetria	birds	Other waterbirds	Other waterbirds	2950	17.5498	Griesser, Michael, et al. "Parental provisioning drives brain size in birds." Proceedings of the National Academy of Sciences 120.2 (2023): e2121467120.
Oceanites_oceanicus	birds	Other waterbirds	Other waterbirds	39.5	0.73556	Griesser, Michael, et al. "Parental provisioning drives brain size in birds." Proceedings of the National Academy of Sciences 120.2 (2023): e2121467120.
Morus_bassanus	birds	Other waterbirds	Other waterbirds	2950	19.2	Griesser, Michael, et al. "Parental provisioning drives brain size in birds." Proceedings of the National Academy of Sciences 120.2 (2023): e2121467120.
Oceanodroma_leucorhoa	birds	Other waterbirds	Other waterbirds	45	0.92204	Griesser, Michael, et al. "Parental provisioning drives brain size in birds." Proceedings of the National Academy of Sciences 120.2 (2023): e2121467120.
Eurypyga_helias	birds	Other waterbirds	Other waterbirds	188.5	2.56928	Griesser, Michael, et al. "Parental provisioning drives brain size in birds." Proceedings of the National Academy of Sciences 120.2 (2023): e2121467120.
Phalacrocoracidae	birds	Other waterbirds	Other waterbirds	682.5	4.69308	Griesser, Michael, et al. "Parental provisioning drives brain size in birds." Proceedings of the National Academy of Sciences 120.2 (2023): e2121467120.
Rhynochetos_jubatus	birds	Other waterbirds	Other waterbirds	900	6.9412	Griesser, Michael, et al. "Parental provisioning drives brain size in birds." Proceedings of the National Academy of Sciences 120.2 (2023): e2121467120.
Pelecanoides	birds	Other waterbirds	Other waterbirds	120	1.52292	Griesser, Michael, et al. "Parental provisioning drives brain size in birds." Proceedings of the National Academy of Sciences 120.2 (2023): e2121467120.
Ciconia_nigra	birds	Other waterbirds	Other waterbirds	3000	11.8	Griesser, Michael, et al. "Parental provisioning drives brain size in birds." Proceedings of the National Academy of Sciences 120.2 (2023): e2121467120.
Phoebastria_nigripes	birds	Other waterbirds	Other waterbirds	3200	16.3688	Griesser, Michael, et al. "Parental provisioning drives brain size in birds." Proceedings of the National Academy of Sciences 120.2 (2023): e2121467120.
Thalassarche_melanophris	birds	Other waterbirds	Other waterbirds	4000	18.5237	Griesser, Michael, et al. "Parental provisioning drives brain size in birds." Proceedings of the National Academy of Sciences 120.2 (2023): e2121467120.
Ephippiorhynchus_senegalensis	birds	Other waterbirds	Other waterbirds	6000	20.7	Griesser, Michael, et al. "Parental provisioning drives brain size in birds." Proceedings of the National Academy of Sciences 120.2 (2023): e2121467120.
Leptoptilos_crumeniferus	birds	Other waterbirds	Other waterbirds	6325	28.1481	Griesser, Michael, et al. "Parental provisioning drives brain size in birds." Proceedings of the National Academy of Sciences 120.2 (2023): e2121467120.
Fregata	birds	Other waterbirds	Other waterbirds	1343.5	9.2	Griesser, Michael, et al. "Parental provisioning drives brain size in birds." Proceedings of the National Academy of Sciences 120.2 (2023): e2121467120.
Butorides_striata	birds	Other waterbirds	Other waterbirds	192.5	2.56928	Griesser, Michael, et al. "Parental provisioning drives brain size in birds." Proceedings of the National Academy of Sciences 120.2 (2023): e2121467120.
Ardenna	birds	Other waterbirds	Other waterbirds	585	4.662	Herberstein, Marie E., et al. "AnimalTraits-a curated animal trait database for body mass, metabolic rate and brain size." Scientific Data 9.1 (2022): 265.
Sula_leucogaster	birds	Other waterbirds	Other waterbirds	1137	9.36544	Griesser, Michael, et al. "Parental provisioning drives brain size in birds." Proceedings of the National Academy of Sciences 120.2 (2023): e2121467120.
Anhinga	birds	Other waterbirds	Other waterbirds	1350	4.6	Griesser, Michael, et al. "Parental provisioning drives brain size in birds." Proceedings of the National Academy of Sciences 120.2 (2023): e2121467120.
Spheniscus_humboldti	birds	Other waterbirds	Other waterbirds	4427.42	16.5553	Griesser, Michael, et al. "Parental provisioning drives brain size in birds." Proceedings of the National Academy of Sciences 120.2 (2023): e2121467120.
Eudyptes_chrysolophus	birds	Other waterbirds	Other waterbirds	4457.56	13	Griesser, Michael, et al. "Parental provisioning drives brain size in birds." Proceedings of the National Academy of Sciences 120.2 (2023): e2121467120.
Cochlearius	birds	Other waterbirds	Other waterbirds	655.667	6.05992	Griesser, Michael, et al. "Parental provisioning drives brain size in birds." Proceedings of the National Academy of Sciences 120.2 (2023): e2121467120.
Spheniscus_demersus	birds	Other waterbirds	Other waterbirds	3135	13.8	Griesser, Michael, et al. "Parental provisioning drives brain size in birds." Proceedings of the National Academy of Sciences 120.2 (2023): e2121467120.
Gavia_immer	birds	Other waterbirds	Other waterbirds	3630	10.4636	Griesser, Michael, et al. "Parental provisioning drives brain size in birds." Proceedings of the National Academy of Sciences 120.2 (2023): e2121467120.
Nyctanassa_violacea	birds	Other waterbirds	Other waterbirds	652	6.19528	Griesser, Michael, et al. "Parental provisioning drives brain size in birds." Proceedings of the National Academy of Sciences 120.2 (2023): e2121467120.
Gavia_stellata	birds	Other waterbirds	Other waterbirds	1724	5.73944	Griesser, Michael, et al. "Parental provisioning drives brain size in birds." Proceedings of the National Academy of Sciences 120.2 (2023): e2121467120.
Gavia_arctica	birds	Other waterbirds	Other waterbirds	2350	7.5	Griesser, Michael, et al. "Parental provisioning drives brain size in birds." Proceedings of the National Academy of Sciences 120.2 (2023): e2121467120.
Pygoscelis_adeliae	birds	Other waterbirds	Other waterbirds	4880	20.3678	Griesser, Michael, et al. "Parental provisioning drives brain size in birds." Proceedings of the National Academy of Sciences 120.2 (2023): e2121467120.
Eudyptes_chrysocome_chrysocome	birds	Other waterbirds	Other waterbirds	2349.51	12.8671	Griesser, Michael, et al. "Parental provisioning drives brain size in birds." Proceedings of the National Academy of Sciences 120.2 (2023): e2121467120.
Fulmarus_glacialis	birds	Other waterbirds	Other waterbirds	767.5	6.55788	Griesser, Michael, et al. "Parental provisioning drives brain size in birds." Proceedings of the National Academy of Sciences 120.2 (2023): e2121467120.
Pygoscelis_papua	birds	Other waterbirds	Other waterbirds	5950	18.5	Griesser, Michael, et al. "Parental provisioning drives brain size in birds." Proceedings of the National Academy of Sciences 120.2 (2023): e2121467120.
Mycteria_americana	birds	Other waterbirds	Other waterbirds	2500	15.4157	Griesser, Michael, et al. "Parental provisioning drives brain size in birds." Proceedings of the National Academy of Sciences 120.2 (2023): e2121467120.
Eudyptula_minor	birds	Other waterbirds	Other waterbirds	1000	7.62496	Griesser, Michael, et al. "Parental provisioning drives brain size in birds." Proceedings of the National Academy of Sciences 120.2 (2023): e2121467120.
Ciconia_ciconia	birds	Other waterbirds	Other waterbirds	3350	15.1981	Griesser, Michael, et al. "Parental provisioning drives brain size in birds." Proceedings of the National Academy of Sciences 120.2 (2023): e2121467120.
Eudyptes_schlegeli	birds	Other waterbirds	Other waterbirds	4250	19.166	Griesser, Michael, et al. "Parental provisioning drives brain size in birds." Proceedings of the National Academy of Sciences 120.2 (2023): e2121467120.
Spheniscus_magellanicus	birds	Other waterbirds	Other waterbirds	4120	17.3	Griesser, Michael, et al. "Parental provisioning drives brain size in birds." Proceedings of the National Academy of Sciences 120.2 (2023): e2121467120.
Tigrisoma_lineatum	birds	Other waterbirds	Other waterbirds	813	7.10696	Griesser, Michael, et al. "Parental provisioning drives brain size in birds." Proceedings of the National Academy of Sciences 120.2 (2023): e2121467120.
Ciconia_boyciana	birds	Other waterbirds	Other waterbirds	4839.6	20.9	Griesser, Michael, et al. "Parental provisioning drives brain size in birds." Proceedings of the National Academy of Sciences 120.2 (2023): e2121467120.
Scopus_umbretta	birds	Other waterbirds	Other waterbirds	317.5	3.93	Herberstein, Marie E., et al. "AnimalTraits-a curated animal trait database for body mass, metabolic rate and brain size." Scientific Data 9.1 (2022): 265.
Aptenodytes_patagonicus	birds	Other waterbirds	Other waterbirds	12000	28.9044	Griesser, Michael, et al. "Parental provisioning drives brain size in birds." Proceedings of the National Academy of Sciences 120.2 (2023): e2121467120.
Turnix_varia	birds	Charadriiformes	Lari	88.25	1.07744	Griesser, Michael, et al. "Parental provisioning drives brain size in birds." Proceedings of the National Academy of Sciences 120.2 (2023): e2121467120.
Turnix_sylvaticus	birds	Charadriiformes	Lari	42.25	0.6	Griesser, Michael, et al. "Parental provisioning drives brain size in birds." Proceedings of the National Academy of Sciences 120.2 (2023): e2121467120.
Charadrius_alexandrinus	birds	Charadriiformes	Charadrii	44	0.938218	Griesser, Michael, et al. "Parental provisioning drives brain size in birds." Proceedings of the National Academy of Sciences 120.2 (2023): e2121467120.
Charadrius_ruficapillus	birds	Charadriiformes	Charadrii	40.5	0.84952	Griesser, Michael, et al. "Parental provisioning drives brain size in birds." Proceedings of the National Academy of Sciences 120.2 (2023): e2121467120.
Pluvialis_fulva	birds	Charadriiformes	Charadrii	146	1.83372	Griesser, Michael, et al. "Parental provisioning drives brain size in birds." Proceedings of the National Academy of Sciences 120.2 (2023): e2121467120.
Pluvialis_dominica	birds	Charadriiformes	Charadrii	158	1.88552	Griesser, Michael, et al. "Parental provisioning drives brain size in birds." Proceedings of the National Academy of Sciences 120.2 (2023): e2121467120.
Dromas	birds	Charadriiformes	Lari	277.5	3.9	Griesser, Michael, et al. "Parental provisioning drives brain size in birds." Proceedings of the National Academy of Sciences 120.2 (2023): e2121467120.
Pluvialis_apricaria	birds	Charadriiformes	Charadrii	234.5	2.31028	Griesser, Michael, et al. "Parental provisioning drives brain size in birds." Proceedings of the National Academy of Sciences 120.2 (2023): e2121467120.
Charadrius_melodus	birds	Charadriiformes	Charadrii	53.5	1.02046	Griesser, Michael, et al. "Parental provisioning drives brain size in birds." Proceedings of the National Academy of Sciences 120.2 (2023): e2121467120.
Charadrius_falklandicus	birds	Charadriiformes	Charadrii	65	1.14996	Griesser, Michael, et al. "Parental provisioning drives brain size in birds." Proceedings of the National Academy of Sciences 120.2 (2023): e2121467120.
Rhinoptilus	birds	Charadriiformes	Lari	144.5	1.5	Griesser, Michael, et al. "Parental provisioning drives brain size in birds." Proceedings of the National Academy of Sciences 120.2 (2023): e2121467120.
Charadrius_hiaticula	birds	Charadriiformes	Charadrii	60	1.2	Griesser, Michael, et al. "Parental provisioning drives brain size in birds." Proceedings of the National Academy of Sciences 120.2 (2023): e2121467120.
Charadrius_bicinctus	birds	Charadriiformes	Charadrii	61.5	1.14996	Griesser, Michael, et al. "Parental provisioning drives brain size in birds." Proceedings of the National Academy of Sciences 120.2 (2023): e2121467120.
Vanellus_chilensis	birds	Charadriiformes	Charadrii	327	2.55	Griesser, Michael, et al. "Parental provisioning drives brain size in birds." Proceedings of the National Academy of Sciences 120.2 (2023): e2121467120.
Charadrius_mongolus	birds	Charadriiformes	Charadrii	74.5	1.17068	Griesser, Michael, et al. "Parental provisioning drives brain size in birds." Proceedings of the National Academy of Sciences 120.2 (2023): e2121467120.
Charadrius_semipalmatus	birds	Charadriiformes	Charadrii	48.5	0.99456	Griesser, Michael, et al. "Parental provisioning drives brain size in birds." Proceedings of the National Academy of Sciences 120.2 (2023): e2121467120.
Chroicocephalus_ridibundus	birds	Charadriiformes	Lari	260	3.1598	Griesser, Michael, et al. "Parental provisioning drives brain size in birds." Proceedings of the National Academy of Sciences 120.2 (2023): e2121467120.
Larus_glaucoides	birds	Charadriiformes	Lari	710	7.5	Griesser, Michael, et al. "Parental provisioning drives brain size in birds." Proceedings of the National Academy of Sciences 120.2 (2023): e2121467120.
Leucophaeus_atricilla	birds	Charadriiformes	Lari	320	3.22486	Griesser, Michael, et al. "Parental provisioning drives brain size in birds." Proceedings of the National Academy of Sciences 120.2 (2023): e2121467120.
Chroicocephalus_novaehollandiae	birds	Charadriiformes	Lari	305	3.23232	Griesser, Michael, et al. "Parental provisioning drives brain size in birds." Proceedings of the National Academy of Sciences 120.2 (2023): e2121467120.
Charadrius_modestus	birds	Charadriiformes	Charadrii	82.5	1.28464	Griesser, Michael, et al. "Parental provisioning drives brain size in birds." Proceedings of the National Academy of Sciences 120.2 (2023): e2121467120.
Larus_philadelphia	birds	Charadriiformes	Lari	200	2.3755	Griesser, Michael, et al. "Parental provisioning drives brain size in birds." Proceedings of the National Academy of Sciences 120.2 (2023): e2121467120.
Charadrius_wilsonia	birds	Charadriiformes	Charadrii	55	1.09816	Griesser, Michael, et al. "Parental provisioning drives brain size in birds." Proceedings of the National Academy of Sciences 120.2 (2023): e2121467120.
Charadrius_leschenaultii	birds	Charadriiformes	Charadrii	88	1.30536	Griesser, Michael, et al. "Parental provisioning drives brain size in birds." Proceedings of the National Academy of Sciences 120.2 (2023): e2121467120.
Vanellus_miles	birds	Charadriiformes	Charadrii	335	2.9526	Griesser, Michael, et al. "Parental provisioning drives brain size in birds." Proceedings of the National Academy of Sciences 120.2 (2023): e2121467120.
Thalasseus_bergii	birds	Charadriiformes	Lari	360	3.48096	Griesser, Michael, et al. "Parental provisioning drives brain size in birds." Proceedings of the National Academy of Sciences 120.2 (2023): e2121467120.
Thalasseus_sandvicensis_sandvicensis	birds	Charadriiformes	Lari	201	2.58832	Griesser, Michael, et al. "Parental provisioning drives brain size in birds." Proceedings of the National Academy of Sciences 120.2 (2023): e2121467120.
Sterna_dougallii	birds	Charadriiformes	Lari	113	1.58508	Griesser, Michael, et al. "Parental provisioning drives brain size in birds." Proceedings of the National Academy of Sciences 120.2 (2023): e2121467120.
Charadrius_collaris	birds	Charadriiformes	Charadrii	28.5	0.79772	Griesser, Michael, et al. "Parental provisioning drives brain size in birds." Proceedings of the National Academy of Sciences 120.2 (2023): e2121467120.
Sterna_hirundo	birds	Charadriiformes	Lari	116	1.94768	Griesser, Michael, et al. "Parental provisioning drives brain size in birds." Proceedings of the National Academy of Sciences 120.2 (2023): e2121467120.
Sterna_paradisaea	birds	Charadriiformes	Lari	106.5	1.6058	Griesser, Michael, et al. "Parental provisioning drives brain size in birds." Proceedings of the National Academy of Sciences 120.2 (2023): e2121467120.
Pluvialis_squatarola	birds	Charadriiformes	Charadrii	247	2.65216	Griesser, Michael, et al. "Parental provisioning drives brain size in birds." Proceedings of the National Academy of Sciences 120.2 (2023): e2121467120.
Pagophila_eburnea	birds	Charadriiformes	Lari	610	5.00388	Griesser, Michael, et al. "Parental provisioning drives brain size in birds." Proceedings of the National Academy of Sciences 120.2 (2023): e2121467120.
Peltohyas_australis	birds	Charadriiformes	Charadrii	85.5	1.1914	Griesser, Michael, et al. "Parental provisioning drives brain size in birds." Proceedings of the National Academy of Sciences 120.2 (2023): e2121467120.
Elseyornis_melanops	birds	Charadriiformes	Charadrii	34.5	0.87024	Griesser, Michael, et al. "Parental provisioning drives brain size in birds." Proceedings of the National Academy of Sciences 120.2 (2023): e2121467120.
Charadrius_vociferus	birds	Charadriiformes	Charadrii	82.5	1.16032	Griesser, Michael, et al. "Parental provisioning drives brain size in birds." Proceedings of the National Academy of Sciences 120.2 (2023): e2121467120.
Charadrius_pecuarius	birds	Charadriiformes	Charadrii	40	0.84952	Griesser, Michael, et al. "Parental provisioning drives brain size in birds." Proceedings of the National Academy of Sciences 120.2 (2023): e2121467120.
Onychoprion_fuscatus	birds	Charadriiformes	Lari	193.5	2.40352	Griesser, Michael, et al. "Parental provisioning drives brain size in birds." Proceedings of the National Academy of Sciences 120.2 (2023): e2121467120.
Chlidonias_hybrida	birds	Charadriiformes	Lari	80.5	1.53328	Griesser, Michael, et al. "Parental provisioning drives brain size in birds." Proceedings of the National Academy of Sciences 120.2 (2023): e2121467120.
Chlidonias_leucopterus	birds	Charadriiformes	Lari	60.5	1.4504	Griesser, Michael, et al. "Parental provisioning drives brain size in birds." Proceedings of the National Academy of Sciences 120.2 (2023): e2121467120.
Cursorius	birds	Charadriiformes	Lari	110.5	1.49184	Griesser, Michael, et al. "Parental provisioning drives brain size in birds." Proceedings of the National Academy of Sciences 120.2 (2023): e2121467120.
Anous_minutus	birds	Charadriiformes	Lari	121	1.56436	Griesser, Michael, et al. "Parental provisioning drives brain size in birds." Proceedings of the National Academy of Sciences 120.2 (2023): e2121467120.
Stercorarius_longicaudus	birds	Charadriiformes	Lari	290	3.06656	Griesser, Michael, et al. "Parental provisioning drives brain size in birds." Proceedings of the National Academy of Sciences 120.2 (2023): e2121467120.
Sterna_vittata	birds	Charadriiformes	Lari	165	2.08236	Griesser, Michael, et al. "Parental provisioning drives brain size in birds." Proceedings of the National Academy of Sciences 120.2 (2023): e2121467120.
Sterna_forsteri	birds	Charadriiformes	Lari	149	2.04092	Griesser, Michael, et al. "Parental provisioning drives brain size in birds." Proceedings of the National Academy of Sciences 120.2 (2023): e2121467120.
Rhodostethia	birds	Charadriiformes	Lari	185	2.2274	Griesser, Michael, et al. "Parental provisioning drives brain size in birds." Proceedings of the National Academy of Sciences 120.2 (2023): e2121467120.
Charadrius_dubius	birds	Charadriiformes	Charadrii	39.5	1	Griesser, Michael, et al. "Parental provisioning drives brain size in birds." Proceedings of the National Academy of Sciences 120.2 (2023): e2121467120.
Vanellus_vanellus	birds	Charadriiformes	Charadrii	229	2.20605	Griesser, Michael, et al. "Parental provisioning drives brain size in birds." Proceedings of the National Academy of Sciences 120.2 (2023): e2121467120.
Hydroprogne_caspia	birds	Charadriiformes	Lari	645	4.85884	Griesser, Michael, et al. "Parental provisioning drives brain size in birds." Proceedings of the National Academy of Sciences 120.2 (2023): e2121467120.
Onychoprion_anaethetus	birds	Charadriiformes	Lari	122.5	2.03056	Griesser, Michael, et al. "Parental provisioning drives brain size in birds." Proceedings of the National Academy of Sciences 120.2 (2023): e2121467120.
Brachyramphus_marmoratus	birds	Charadriiformes	Lari	232.5	2.4346	Griesser, Michael, et al. "Parental provisioning drives brain size in birds." Proceedings of the National Academy of Sciences 120.2 (2023): e2121467120.
Synthliboramphus_antiquus	birds	Charadriiformes	Lari	213	2.51748	Griesser, Michael, et al. "Parental provisioning drives brain size in birds." Proceedings of the National Academy of Sciences 120.2 (2023): e2121467120.
Ptychoramphus_aleuticus	birds	Charadriiformes	Lari	175	2.13416	Griesser, Michael, et al. "Parental provisioning drives brain size in birds." Proceedings of the National Academy of Sciences 120.2 (2023): e2121467120.
Aethia_cristatella	birds	Charadriiformes	Lari	260	2.55892	Griesser, Michael, et al. "Parental provisioning drives brain size in birds." Proceedings of the National Academy of Sciences 120.2 (2023): e2121467120.
Aethia_pusilla	birds	Charadriiformes	Lari	85	1.53328	Griesser, Michael, et al. "Parental provisioning drives brain size in birds." Proceedings of the National Academy of Sciences 120.2 (2023): e2121467120.
Cerorhinca_monocerata	birds	Charadriiformes	Lari	533	4.79668	Griesser, Michael, et al. "Parental provisioning drives brain size in birds." Proceedings of the National Academy of Sciences 120.2 (2023): e2121467120.
Fratercula_arctica	birds	Charadriiformes	Lari	460	4.1958	Griesser, Michael, et al. "Parental provisioning drives brain size in birds." Proceedings of the National Academy of Sciences 120.2 (2023): e2121467120.
Hydrocoloeus_minutus	birds	Charadriiformes	Lari	125	1.68122	Griesser, Michael, et al. "Parental provisioning drives brain size in birds." Proceedings of the National Academy of Sciences 120.2 (2023): e2121467120.
Sterna_trudeaui	birds	Charadriiformes	Lari	153	2.15488	Griesser, Michael, et al. "Parental provisioning drives brain size in birds." Proceedings of the National Academy of Sciences 120.2 (2023): e2121467120.
Sternula_albifrons	birds	Charadriiformes	Lari	55	1.0367	Griesser, Michael, et al. "Parental provisioning drives brain size in birds." Proceedings of the National Academy of Sciences 120.2 (2023): e2121467120.
Rissa_tridactyla	birds	Charadriiformes	Lari	408.5	4.46516	Griesser, Michael, et al. "Parental provisioning drives brain size in birds." Proceedings of the National Academy of Sciences 120.2 (2023): e2121467120.
Onychoprion_lunatus	birds	Charadriiformes	Lari	146	2.11344	Griesser, Michael, et al. "Parental provisioning drives brain size in birds." Proceedings of the National Academy of Sciences 120.2 (2023): e2121467120.
Cepphus_columba	birds	Charadriiformes	Lari	500	4.0404	Griesser, Michael, et al. "Parental provisioning drives brain size in birds." Proceedings of the National Academy of Sciences 120.2 (2023): e2121467120.
Thalasseus_maximus	birds	Charadriiformes	Lari	350	3.97824	Griesser, Michael, et al. "Parental provisioning drives brain size in birds." Proceedings of the National Academy of Sciences 120.2 (2023): e2121467120.
Actitis_macularius	birds	Charadriiformes	Scolopacii	41.5	0.679091	Griesser, Michael, et al. "Parental provisioning drives brain size in birds." Proceedings of the National Academy of Sciences 120.2 (2023): e2121467120.
Tringa_brevipes	birds	Charadriiformes	Scolopacii	121	1.38824	Griesser, Michael, et al. "Parental provisioning drives brain size in birds." Proceedings of the National Academy of Sciences 120.2 (2023): e2121467120.
Tringa_incana	birds	Charadriiformes	Scolopacii	142.5	1.29175	Griesser, Michael, et al. "Parental provisioning drives brain size in birds." Proceedings of the National Academy of Sciences 120.2 (2023): e2121467120.
Tringa_semipalmata	birds	Charadriiformes	Scolopacii	274	2.41388	Griesser, Michael, et al. "Parental provisioning drives brain size in birds." Proceedings of the National Academy of Sciences 120.2 (2023): e2121467120.
Arenaria_interpres	birds	Charadriiformes	Scolopacii	137	1.38824	Griesser, Michael, et al. "Parental provisioning drives brain size in birds." Proceedings of the National Academy of Sciences 120.2 (2023): e2121467120.
Limnodromus_scolopaceus	birds	Charadriiformes	Scolopacii	112.5	1.41932	Griesser, Michael, et al. "Parental provisioning drives brain size in birds." Proceedings of the National Academy of Sciences 120.2 (2023): e2121467120.
Calidris_canutus	birds	Charadriiformes	Scolopacii	152.5	1.36752	Griesser, Michael, et al. "Parental provisioning drives brain size in birds." Proceedings of the National Academy of Sciences 120.2 (2023): e2121467120.
Fratercula_cirrhata	birds	Charadriiformes	Lari	773	6.12276	Griesser, Michael, et al. "Parental provisioning drives brain size in birds." Proceedings of the National Academy of Sciences 120.2 (2023): e2121467120.
Tringa_solitaria	birds	Charadriiformes	Scolopacii	53.5	0.84952	Griesser, Michael, et al. "Parental provisioning drives brain size in birds." Proceedings of the National Academy of Sciences 120.2 (2023): e2121467120.
Onychoprion_aleuticus	birds	Charadriiformes	Lari	120	1.78192	Griesser, Michael, et al. "Parental provisioning drives brain size in birds." Proceedings of the National Academy of Sciences 120.2 (2023): e2121467120.
Tringa_glareola	birds	Charadriiformes	Scolopacii	66	1.07744	Griesser, Michael, et al. "Parental provisioning drives brain size in birds." Proceedings of the National Academy of Sciences 120.2 (2023): e2121467120.
Xenus_cinereus	birds	Charadriiformes	Scolopacii	88	1.06708	Griesser, Michael, et al. "Parental provisioning drives brain size in birds." Proceedings of the National Academy of Sciences 120.2 (2023): e2121467120.
Calidris_maritima	birds	Charadriiformes	Scolopacii	77.75	1.09	Griesser, Michael, et al. "Parental provisioning drives brain size in birds." Proceedings of the National Academy of Sciences 120.2 (2023): e2121467120.
Calidris_alpina	birds	Charadriiformes	Scolopacii	59	1.036	Griesser, Michael, et al. "Parental provisioning drives brain size in birds." Proceedings of the National Academy of Sciences 120.2 (2023): e2121467120.
Calidris_himantopus	birds	Charadriiformes	Scolopacii	54	0.95312	Griesser, Michael, et al. "Parental provisioning drives brain size in birds." Proceedings of the National Academy of Sciences 120.2 (2023): e2121467120.
Tryngites	birds	Charadriiformes	Scolopacii	74.25	1.06708	Griesser, Michael, et al. "Parental provisioning drives brain size in birds." Proceedings of the National Academy of Sciences 120.2 (2023): e2121467120.
Anous_stolidus	birds	Charadriiformes	Lari	211	2.31028	Griesser, Michael, et al. "Parental provisioning drives brain size in birds." Proceedings of the National Academy of Sciences 120.2 (2023): e2121467120.
Philomachus	birds	Charadriiformes	Scolopacii	156	1.61616	Griesser, Michael, et al. "Parental provisioning drives brain size in birds." Proceedings of the National Academy of Sciences 120.2 (2023): e2121467120.
Phalaropus_lobatus	birds	Charadriiformes	Scolopacii	34	0.4662	Griesser, Michael, et al. "Parental provisioning drives brain size in birds." Proceedings of the National Academy of Sciences 120.2 (2023): e2121467120.
Phalaropus_fulicarius	birds	Charadriiformes	Scolopacii	57	0.58016	Griesser, Michael, et al. "Parental provisioning drives brain size in birds." Proceedings of the National Academy of Sciences 120.2 (2023): e2121467120.
Calidris_mauri	birds	Charadriiformes	Scolopacii	30	0.659932	Griesser, Michael, et al. "Parental provisioning drives brain size in birds." Proceedings of the National Academy of Sciences 120.2 (2023): e2121467120.
Calidris_minuta	birds	Charadriiformes	Scolopacii	30.5	0.54908	Griesser, Michael, et al. "Parental provisioning drives brain size in birds." Proceedings of the National Academy of Sciences 120.2 (2023): e2121467120.
Xema	birds	Charadriiformes	Lari	180	2.28956	Griesser, Michael, et al. "Parental provisioning drives brain size in birds." Proceedings of the National Academy of Sciences 120.2 (2023): e2121467120.
Calidris_fuscicollis	birds	Charadriiformes	Scolopacii	45	0.80808	Griesser, Michael, et al. "Parental provisioning drives brain size in birds." Proceedings of the National Academy of Sciences 120.2 (2023): e2121467120.
Calidris_melanotos	birds	Charadriiformes	Scolopacii	74.75	1.05672	Griesser, Michael, et al. "Parental provisioning drives brain size in birds." Proceedings of the National Academy of Sciences 120.2 (2023): e2121467120.
Burhinus_capensis	birds	Charadriiformes	Charadrii	492.5	3.8	Griesser, Michael, et al. "Parental provisioning drives brain size in birds." Proceedings of the National Academy of Sciences 120.2 (2023): e2121467120.
Burhinus_grallarius	birds	Charadriiformes	Charadrii	647.5	4.46516	Griesser, Michael, et al. "Parental provisioning drives brain size in birds." Proceedings of the National Academy of Sciences 120.2 (2023): e2121467120.
Haematopus_ostralegus	birds	Charadriiformes	Charadrii	623.75	4.31745	Griesser, Michael, et al. "Parental provisioning drives brain size in birds." Proceedings of the National Academy of Sciences 120.2 (2023): e2121467120.
Haematopus_palliatus	birds	Charadriiformes	Charadrii	602.5	4.68272	Griesser, Michael, et al. "Parental provisioning drives brain size in birds." Proceedings of the National Academy of Sciences 120.2 (2023): e2121467120.
Haematopus_ater	birds	Charadriiformes	Charadrii	646.5	5.3354	Griesser, Michael, et al. "Parental provisioning drives brain size in birds." Proceedings of the National Academy of Sciences 120.2 (2023): e2121467120.
Cladorhynchus	birds	Charadriiformes	Charadrii	240	1.66796	Griesser, Michael, et al. "Parental provisioning drives brain size in birds." Proceedings of the National Academy of Sciences 120.2 (2023): e2121467120.
Recurvirostra	birds	Charadriiformes	Charadrii	311	1.89588	Griesser, Michael, et al. "Parental provisioning drives brain size in birds." Proceedings of the National Academy of Sciences 120.2 (2023): e2121467120.
Tringa_stagnatilis	birds	Charadriiformes	Scolopacii	81.5	1.05672	Griesser, Michael, et al. "Parental provisioning drives brain size in birds." Proceedings of the National Academy of Sciences 120.2 (2023): e2121467120.
Tringa_nebularia	birds	Charadriiformes	Scolopacii	207.5	2.01212	Griesser, Michael, et al. "Parental provisioning drives brain size in birds." Proceedings of the National Academy of Sciences 120.2 (2023): e2121467120.
Tringa_melanoleuca	birds	Charadriiformes	Scolopacii	173	1.85444	Griesser, Michael, et al. "Parental provisioning drives brain size in birds." Proceedings of the National Academy of Sciences 120.2 (2023): e2121467120.
Calidris_minutilla	birds	Charadriiformes	Scolopacii	25.75	0.5698	Griesser, Michael, et al. "Parental provisioning drives brain size in birds." Proceedings of the National Academy of Sciences 120.2 (2023): e2121467120.
Fratercula_corniculata	birds	Charadriiformes	Lari	612	5.37684	Griesser, Michael, et al. "Parental provisioning drives brain size in birds." Proceedings of the National Academy of Sciences 120.2 (2023): e2121467120.
Cepphus_grylle	birds	Charadriiformes	Lari	500	3.73996	Griesser, Michael, et al. "Parental provisioning drives brain size in birds." Proceedings of the National Academy of Sciences 120.2 (2023): e2121467120.
Chionis_minor	birds	Charadriiformes	Charadrii	531.158	3.5806	Griesser, Michael, et al. "Parental provisioning drives brain size in birds." Proceedings of the National Academy of Sciences 120.2 (2023): e2121467120.
Actitis_hypoleucos	birds	Charadriiformes	Scolopacii	58.5	0.8	Griesser, Michael, et al. "Parental provisioning drives brain size in birds." Proceedings of the National Academy of Sciences 120.2 (2023): e2121467120.
Numenius_phaeopus	birds	Charadriiformes	Scolopacii	433.25	3.24268	Griesser, Michael, et al. "Parental provisioning drives brain size in birds." Proceedings of the National Academy of Sciences 120.2 (2023): e2121467120.
Numenius_arquata	birds	Charadriiformes	Scolopacii	813.75	4.53178	Griesser, Michael, et al. "Parental provisioning drives brain size in birds." Proceedings of the National Academy of Sciences 120.2 (2023): e2121467120.
Thinornis_rubricollis	birds	Charadriiformes	Charadrii	100.8	1.17068	Herberstein, Marie E., et al. "AnimalTraits-a curated animal trait database for body mass, metabolic rate and brain size." Scientific Data 9.1 (2022): 265.
Sterna_sumatrana	birds	Charadriiformes	Lari	99	1.48573	Griesser, Michael, et al. "Parental provisioning drives brain size in birds." Proceedings of the National Academy of Sciences 120.2 (2023): e2121467120.
Stiltia_isabella	birds	Charadriiformes	Lari	65	1.0878	Griesser, Michael, et al. "Parental provisioning drives brain size in birds." Proceedings of the National Academy of Sciences 120.2 (2023): e2121467120.
Anous_ceruleus	birds	Charadriiformes	Lari	55	1.16032	Griesser, Michael, et al. "Parental provisioning drives brain size in birds." Proceedings of the National Academy of Sciences 120.2 (2023): e2121467120.
Rostratula_benghalensis	birds	Charadriiformes	Scolopacii	145	1.47112	Griesser, Michael, et al. "Parental provisioning drives brain size in birds." Proceedings of the National Academy of Sciences 120.2 (2023): e2121467120.
Tringa_flavipes	birds	Charadriiformes	Scolopacii	81	1.10852	Griesser, Michael, et al. "Parental provisioning drives brain size in birds." Proceedings of the National Academy of Sciences 120.2 (2023): e2121467120.
Irediparra	birds	Charadriiformes	Scolopacii	115.5	1.17068	Griesser, Michael, et al. "Parental provisioning drives brain size in birds." Proceedings of the National Academy of Sciences 120.2 (2023): e2121467120.
Tringa_ochropus	birds	Charadriiformes	Scolopacii	86	1.21512	Griesser, Michael, et al. "Parental provisioning drives brain size in birds." Proceedings of the National Academy of Sciences 120.2 (2023): e2121467120.
Jacana	birds	Charadriiformes	Scolopacii	126	1.42968	Griesser, Michael, et al. "Parental provisioning drives brain size in birds." Proceedings of the National Academy of Sciences 120.2 (2023): e2121467120.
Larus_canus	birds	Charadriiformes	Lari	421	4.13478	Griesser, Michael, et al. "Parental provisioning drives brain size in birds." Proceedings of the National Academy of Sciences 120.2 (2023): e2121467120.
Limosa_lapponica	birds	Charadriiformes	Scolopacii	370.5	2.86972	Griesser, Michael, et al. "Parental provisioning drives brain size in birds." Proceedings of the National Academy of Sciences 120.2 (2023): e2121467120.
Alca_torda	birds	Charadriiformes	Lari	707	5.57368	Griesser, Michael, et al. "Parental provisioning drives brain size in birds." Proceedings of the National Academy of Sciences 120.2 (2023): e2121467120.
Uria_lomvia	birds	Charadriiformes	Lari	945	5.4908	Griesser, Michael, et al. "Parental provisioning drives brain size in birds." Proceedings of the National Academy of Sciences 120.2 (2023): e2121467120.
Bartramia_longicauda	birds	Charadriiformes	Scolopacii	162	1.3468	Griesser, Michael, et al. "Parental provisioning drives brain size in birds." Proceedings of the National Academy of Sciences 120.2 (2023): e2121467120.
Tringa_totanus	birds	Charadriiformes	Scolopacii	120	1.59498	Griesser, Michael, et al. "Parental provisioning drives brain size in birds." Proceedings of the National Academy of Sciences 120.2 (2023): e2121467120.
Thinocorus_orbignyianus	birds	Charadriiformes	Scolopacii	125	1.2	Griesser, Michael, et al. "Parental provisioning drives brain size in birds." Proceedings of the National Academy of Sciences 120.2 (2023): e2121467120.
Limicola_falcinellus	birds	Charadriiformes	Scolopacii	48	0.74592	Griesser, Michael, et al. "Parental provisioning drives brain size in birds." Proceedings of the National Academy of Sciences 120.2 (2023): e2121467120.
Stercorarius_parasiticus	birds	Charadriiformes	Lari	470	4.03004	Griesser, Michael, et al. "Parental provisioning drives brain size in birds." Proceedings of the National Academy of Sciences 120.2 (2023): e2121467120.
Stercorarius_pomarinus	birds	Charadriiformes	Lari	700	4.96244	Griesser, Michael, et al. "Parental provisioning drives brain size in birds." Proceedings of the National Academy of Sciences 120.2 (2023): e2121467120.
Stercorarius_skua	birds	Charadriiformes	Lari	1400	7.77	Griesser, Michael, et al. "Parental provisioning drives brain size in birds." Proceedings of the National Academy of Sciences 120.2 (2023): e2121467120.
Gallinago_stenura	birds	Charadriiformes	Scolopacii	127	1.554	Griesser, Michael, et al. "Parental provisioning drives brain size in birds." Proceedings of the National Academy of Sciences 120.2 (2023): e2121467120.
Rynchops_niger	birds	Charadriiformes	Lari	295.24	2.65337	Griesser, Michael, et al. "Parental provisioning drives brain size in birds." Proceedings of the National Academy of Sciences 120.2 (2023): e2121467120.
Limosa_limosa	birds	Charadriiformes	Scolopacii	336	2.9	Griesser, Michael, et al. "Parental provisioning drives brain size in birds." Proceedings of the National Academy of Sciences 120.2 (2023): e2121467120.
Lymnocryptes_minimus	birds	Charadriiformes	Scolopacii	67	1.00151	Griesser, Michael, et al. "Parental provisioning drives brain size in birds." Proceedings of the National Academy of Sciences 120.2 (2023): e2121467120.
Uria_aalge	birds	Charadriiformes	Lari	994.5	5.93628	Griesser, Michael, et al. "Parental provisioning drives brain size in birds." Proceedings of the National Academy of Sciences 120.2 (2023): e2121467120.
Erythrogonys_cinctus	birds	Charadriiformes	Charadrii	47.95	1.04636	Herberstein, Marie E., et al. "AnimalTraits-a curated animal trait database for body mass, metabolic rate and brain size." Scientific Data 9.1 (2022): 265.
Tringa_erythropus	birds	Charadriiformes	Scolopacii	163.5	1.8	Griesser, Michael, et al. "Parental provisioning drives brain size in birds." Proceedings of the National Academy of Sciences 120.2 (2023): e2121467120.
Pedionomus_torquatus	birds	Charadriiformes	Scolopacii	67.5	0.79772	Griesser, Michael, et al. "Parental provisioning drives brain size in birds." Proceedings of the National Academy of Sciences 120.2 (2023): e2121467120.
Himantopus_himantopus	birds	Charadriiformes	Charadrii	185	1.9684	Griesser, Michael, et al. "Parental provisioning drives brain size in birds." Proceedings of the National Academy of Sciences 120.2 (2023): e2121467120.
Scolopax	birds	Charadriiformes	Scolopacii	282	2.55805	Griesser, Michael, et al. "Parental provisioning drives brain size in birds." Proceedings of the National Academy of Sciences 120.2 (2023): e2121467120.
Gallinago_gallinago	birds	Charadriiformes	Scolopacii	126.5	1.46076	Griesser, Michael, et al. "Parental provisioning drives brain size in birds." Proceedings of the National Academy of Sciences 120.2 (2023): e2121467120.
Gallinago_media	birds	Charadriiformes	Scolopacii	200	1.95888	Griesser, Michael, et al. "Parental provisioning drives brain size in birds." Proceedings of the National Academy of Sciences 120.2 (2023): e2121467120.
Gygis_alba	birds	Charadriiformes	Lari	115.5	1.99948	Griesser, Michael, et al. "Parental provisioning drives brain size in birds." Proceedings of the National Academy of Sciences 120.2 (2023): e2121467120.
Actophilornis_africanus	birds	Charadriiformes	Scolopacii	199	1.5	Griesser, Michael, et al. "Parental provisioning drives brain size in birds." Proceedings of the National Academy of Sciences 120.2 (2023): e2121467120.
Columbina_picui	birds	Columbimorphes	Columbimorphes	52	0.777	Griesser, Michael, et al. "Parental provisioning drives brain size in birds." Proceedings of the National Academy of Sciences 120.2 (2023): e2121467120.
Columba_leuconota	birds	Columbimorphes	Columbimorphes	281	2.03056	Griesser, Michael, et al. "Parental provisioning drives brain size in birds." Proceedings of the National Academy of Sciences 120.2 (2023): e2121467120.
Columba_guinea	birds	Columbimorphes	Columbimorphes	304.5	2.19632	Griesser, Michael, et al. "Parental provisioning drives brain size in birds." Proceedings of the National Academy of Sciences 120.2 (2023): e2121467120.
Columbina_passerina	birds	Columbimorphes	Columbimorphes	32	0.66304	Griesser, Michael, et al. "Parental provisioning drives brain size in birds." Proceedings of the National Academy of Sciences 120.2 (2023): e2121467120.
Columbina_minuta	birds	Columbimorphes	Columbimorphes	34	0.58016	Griesser, Michael, et al. "Parental provisioning drives brain size in birds." Proceedings of the National Academy of Sciences 120.2 (2023): e2121467120.
Ptilinopus_superbus	birds	Columbimorphes	Columbimorphes	112.5	1.12924	Griesser, Michael, et al. "Parental provisioning drives brain size in birds." Proceedings of the National Academy of Sciences 120.2 (2023): e2121467120.
Columba_livia	birds	Columbimorphes	Columbimorphes	267.5	2.26815	Griesser, Michael, et al. "Parental provisioning drives brain size in birds." Proceedings of the National Academy of Sciences 120.2 (2023): e2121467120.
Claravis_pretiosa	birds	Columbimorphes	Columbimorphes	66.5	0.9324	Griesser, Michael, et al. "Parental provisioning drives brain size in birds." Proceedings of the National Academy of Sciences 120.2 (2023): e2121467120.
Ducula_badia	birds	Columbimorphes	Columbimorphes	622.5	3.1598	Griesser, Michael, et al. "Parental provisioning drives brain size in birds." Proceedings of the National Academy of Sciences 120.2 (2023): e2121467120.
Ducula_bicolor	birds	Columbimorphes	Columbimorphes	437.5	3.1598	Griesser, Michael, et al. "Parental provisioning drives brain size in birds." Proceedings of the National Academy of Sciences 120.2 (2023): e2121467120.
Hemiphaga_novaeseelandiae	birds	Columbimorphes	Columbimorphes	700	3.07692	Griesser, Michael, et al. "Parental provisioning drives brain size in birds." Proceedings of the National Academy of Sciences 120.2 (2023): e2121467120.
Otidiphaps_nobilis	birds	Columbimorphes	Columbimorphes	500	2.6936	Griesser, Michael, et al. "Parental provisioning drives brain size in birds." Proceedings of the National Academy of Sciences 120.2 (2023): e2121467120.
Goura_cristata	birds	Columbimorphes	Columbimorphes	2100	5.5	Griesser, Michael, et al. "Parental provisioning drives brain size in birds." Proceedings of the National Academy of Sciences 120.2 (2023): e2121467120.
Syrrhaptes_paradoxus	birds	Columbimorphes	Columbimorphes	275	1.6	Griesser, Michael, et al. "Parental provisioning drives brain size in birds." Proceedings of the National Academy of Sciences 120.2 (2023): e2121467120.
Lopholaimus	birds	Columbimorphes	Columbimorphes	537.5	2.80756	Griesser, Michael, et al. "Parental provisioning drives brain size in birds." Proceedings of the National Academy of Sciences 120.2 (2023): e2121467120.
Chalcophaps	birds	Columbimorphes	Columbimorphes	134	1.295	Griesser, Michael, et al. "Parental provisioning drives brain size in birds." Proceedings of the National Academy of Sciences 120.2 (2023): e2121467120.
Leucosarcia_melanoleuca	birds	Columbimorphes	Columbimorphes	415	2.49676	Griesser, Michael, et al. "Parental provisioning drives brain size in birds." Proceedings of the National Academy of Sciences 120.2 (2023): e2121467120.
Treron_vernans	birds	Columbimorphes	Columbimorphes	132.5	1.295	Griesser, Michael, et al. "Parental provisioning drives brain size in birds." Proceedings of the National Academy of Sciences 120.2 (2023): e2121467120.
Zenaida_auriculata	birds	Columbimorphes	Columbimorphes	104.25	1.23284	Griesser, Michael, et al. "Parental provisioning drives brain size in birds." Proceedings of the National Academy of Sciences 120.2 (2023): e2121467120.
Ptilinopus_regina	birds	Columbimorphes	Columbimorphes	105	1.25356	Griesser, Michael, et al. "Parental provisioning drives brain size in birds." Proceedings of the National Academy of Sciences 120.2 (2023): e2121467120.
Ducula_aenea	birds	Columbimorphes	Columbimorphes	504.5	3.17016	Griesser, Michael, et al. "Parental provisioning drives brain size in birds." Proceedings of the National Academy of Sciences 120.2 (2023): e2121467120.
Columbina_inca	birds	Columbimorphes	Columbimorphes	44	0.75628	Griesser, Michael, et al. "Parental provisioning drives brain size in birds." Proceedings of the National Academy of Sciences 120.2 (2023): e2121467120.
Goura_victoria	birds	Columbimorphes	Columbimorphes	1375.4	5.89915	Kverková, Kristina, et al. "The evolution of brain neuron numbers in amniotes." Proceedings of the National Academy of Sciences 119.11 (2022): e2121624119.
Turtur_tympanistria	birds	Columbimorphes	Columbimorphes	68	1.0202	Griesser, Michael, et al. "Parental provisioning drives brain size in birds." Proceedings of the National Academy of Sciences 120.2 (2023): e2121467120.
Columbina_talpacoti	birds	Columbimorphes	Columbimorphes	45.625	0.74592	Griesser, Michael, et al. "Parental provisioning drives brain size in birds." Proceedings of the National Academy of Sciences 120.2 (2023): e2121467120.
Oena_capensis	birds	Columbimorphes	Columbimorphes	41	0.63196	Griesser, Michael, et al. "Parental provisioning drives brain size in birds." Proceedings of the National Academy of Sciences 120.2 (2023): e2121467120.
Monias_benschi	birds	Columbimorphes	Columbimorphes	140	2.072	Griesser, Michael, et al. "Parental provisioning drives brain size in birds." Proceedings of the National Academy of Sciences 120.2 (2023): e2121467120.
Leptotila_verreauxi	birds	Columbimorphes	Columbimorphes	126.5	1.47112	Griesser, Michael, et al. "Parental provisioning drives brain size in birds." Proceedings of the National Academy of Sciences 120.2 (2023): e2121467120.
Caloenas_nicobarica	birds	Columbimorphes	Columbimorphes	518.75	3.17016	Griesser, Michael, et al. "Parental provisioning drives brain size in birds." Proceedings of the National Academy of Sciences 120.2 (2023): e2121467120.
Columba_arquatrix	birds	Columbimorphes	Columbimorphes	352.75	2.331	Griesser, Michael, et al. "Parental provisioning drives brain size in birds." Proceedings of the National Academy of Sciences 120.2 (2023): e2121467120.
Patagioenas_leucocephala	birds	Columbimorphes	Columbimorphes	246.5	1.80264	Griesser, Michael, et al. "Parental provisioning drives brain size in birds." Proceedings of the National Academy of Sciences 120.2 (2023): e2121467120.
Streptopelia_orientalis	birds	Columbimorphes	Columbimorphes	439	1.54364	Griesser, Michael, et al. "Parental provisioning drives brain size in birds." Proceedings of the National Academy of Sciences 120.2 (2023): e2121467120.
Zenaida_aurita	birds	Columbimorphes	Columbimorphes	148.5	1.5022	Griesser, Michael, et al. "Parental provisioning drives brain size in birds." Proceedings of the National Academy of Sciences 120.2 (2023): e2121467120.
Streptopelia_tranquebarica	birds	Columbimorphes	Columbimorphes	104	1.09816	Griesser, Michael, et al. "Parental provisioning drives brain size in birds." Proceedings of the National Academy of Sciences 120.2 (2023): e2121467120.
Streptopelia_semitorquata	birds	Columbimorphes	Columbimorphes	236	1.64724	Griesser, Michael, et al. "Parental provisioning drives brain size in birds." Proceedings of the National Academy of Sciences 120.2 (2023): e2121467120.
Streptopelia_decaocto	birds	Columbimorphes	Columbimorphes	166.75	1.576	Griesser, Michael, et al. "Parental provisioning drives brain size in birds." Proceedings of the National Academy of Sciences 120.2 (2023): e2121467120.
Columba_oenas	birds	Columbimorphes	Columbimorphes	311	2.12808	Griesser, Michael, et al. "Parental provisioning drives brain size in birds." Proceedings of the National Academy of Sciences 120.2 (2023): e2121467120.
Geotrygon_montana	birds	Columbimorphes	Columbimorphes	121.5	1.18104	Griesser, Michael, et al. "Parental provisioning drives brain size in birds." Proceedings of the National Academy of Sciences 120.2 (2023): e2121467120.
Petrophassa	birds	Columbimorphes	Columbimorphes	140.167	1.1396	Griesser, Michael, et al. "Parental provisioning drives brain size in birds." Proceedings of the National Academy of Sciences 120.2 (2023): e2121467120.
Geopelia_striata	birds	Columbimorphes	Columbimorphes	56.6	0.785842	Griesser, Michael, et al. "Parental provisioning drives brain size in birds." Proceedings of the National Academy of Sciences 120.2 (2023): e2121467120.
Zenaida_macroura	birds	Columbimorphes	Columbimorphes	134	1.23284	Griesser, Michael, et al. "Parental provisioning drives brain size in birds." Proceedings of the National Academy of Sciences 120.2 (2023): e2121467120.
Streptopelia_turtur	birds	Columbimorphes	Columbimorphes	134.5	1.44004	Griesser, Michael, et al. "Parental provisioning drives brain size in birds." Proceedings of the National Academy of Sciences 120.2 (2023): e2121467120.
Ocyphaps_lophotes	birds	Columbimorphes	Columbimorphes	200	1.7612	Griesser, Michael, et al. "Parental provisioning drives brain size in birds." Proceedings of the National Academy of Sciences 120.2 (2023): e2121467120.
Zenaida_asiatica	birds	Columbimorphes	Columbimorphes	156	1.5022	Griesser, Michael, et al. "Parental provisioning drives brain size in birds." Proceedings of the National Academy of Sciences 120.2 (2023): e2121467120.
Ptilinopus_magnificus	birds	Columbimorphes	Columbimorphes	335	2.24812	Herberstein, Marie E., et al. "AnimalTraits-a curated animal trait database for body mass, metabolic rate and brain size." Scientific Data 9.1 (2022): 265.
Phaps	birds	Columbimorphes	Columbimorphes	332.5	1.84408	Griesser, Michael, et al. "Parental provisioning drives brain size in birds." Proceedings of the National Academy of Sciences 120.2 (2023): e2121467120.
Columba_palumbus	birds	Columbimorphes	Columbimorphes	487	2.6	Griesser, Michael, et al. "Parental provisioning drives brain size in birds." Proceedings of the National Academy of Sciences 120.2 (2023): e2121467120.
Spilopelia_senegalensis	birds	Columbimorphes	Columbimorphes	81.5	1.28464	Griesser, Michael, et al. "Parental provisioning drives brain size in birds." Proceedings of the National Academy of Sciences 120.2 (2023): e2121467120.
Picoides_borealis	birds	Coraciimorphae	Coraciimorphae	48	1.71976	Griesser, Michael, et al. "Parental provisioning drives brain size in birds." Proceedings of the National Academy of Sciences 120.2 (2023): e2121467120.
Sphyrapicus_varius	birds	Coraciimorphae	Coraciimorphae	51.5	1.3468	Griesser, Michael, et al. "Parental provisioning drives brain size in birds." Proceedings of the National Academy of Sciences 120.2 (2023): e2121467120.
Dendrocopos_major	birds	Coraciimorphae	Coraciimorphae	84	2.8	Griesser, Michael, et al. "Parental provisioning drives brain size in birds." Proceedings of the National Academy of Sciences 120.2 (2023): e2121467120.
Dryobates_pubescens	birds	Coraciimorphae	Coraciimorphae	26.45	1.25356	Griesser, Michael, et al. "Parental provisioning drives brain size in birds." Proceedings of the National Academy of Sciences 120.2 (2023): e2121467120.
Picus_viridis	birds	Coraciimorphae	Coraciimorphae	194	4.39167	Griesser, Michael, et al. "Parental provisioning drives brain size in birds." Proceedings of the National Academy of Sciences 120.2 (2023): e2121467120.
Dryobates_minor	birds	Coraciimorphae	Coraciimorphae	22.5	1.2	Griesser, Michael, et al. "Parental provisioning drives brain size in birds." Proceedings of the National Academy of Sciences 120.2 (2023): e2121467120.
Dryobates_scalaris	birds	Coraciimorphae	Coraciimorphae	34.5	1.42968	Griesser, Michael, et al. "Parental provisioning drives brain size in birds." Proceedings of the National Academy of Sciences 120.2 (2023): e2121467120.
Dendropicos_fuscescens	birds	Coraciimorphae	Coraciimorphae	33	1.26392	Griesser, Michael, et al. "Parental provisioning drives brain size in birds." Proceedings of the National Academy of Sciences 120.2 (2023): e2121467120.
Sasia_abnormis	birds	Coraciimorphae	Coraciimorphae	9.2	0.60088	Griesser, Michael, et al. "Parental provisioning drives brain size in birds." Proceedings of the National Academy of Sciences 120.2 (2023): e2121467120.
Melanerpes_lewis	birds	Coraciimorphae	Coraciimorphae	134	2.29992	Griesser, Michael, et al. "Parental provisioning drives brain size in birds." Proceedings of the National Academy of Sciences 120.2 (2023): e2121467120.
Dendrocoptes_medius	birds	Coraciimorphae	Coraciimorphae	67.5	2.3	Griesser, Michael, et al. "Parental provisioning drives brain size in birds." Proceedings of the National Academy of Sciences 120.2 (2023): e2121467120.
Jynx_torquilla	birds	Coraciimorphae	Coraciimorphae	40	0.97384	Griesser, Michael, et al. "Parental provisioning drives brain size in birds." Proceedings of the National Academy of Sciences 120.2 (2023): e2121467120.
Melanerpes_aurifrons	birds	Coraciimorphae	Coraciimorphae	81.25	2.2792	Griesser, Michael, et al. "Parental provisioning drives brain size in birds." Proceedings of the National Academy of Sciences 120.2 (2023): e2121467120.
Piculus_flavigula	birds	Coraciimorphae	Coraciimorphae	53.5	1.68868	Griesser, Michael, et al. "Parental provisioning drives brain size in birds." Proceedings of the National Academy of Sciences 120.2 (2023): e2121467120.
Picoides_villosus	birds	Coraciimorphae	Coraciimorphae	69.5	3.0562	Griesser, Michael, et al. "Parental provisioning drives brain size in birds." Proceedings of the National Academy of Sciences 120.2 (2023): e2121467120.
Picoides_tridactylus	birds	Coraciimorphae	Coraciimorphae	64.75	2.72468	Griesser, Michael, et al. "Parental provisioning drives brain size in birds." Proceedings of the National Academy of Sciences 120.2 (2023): e2121467120.
Dryocopus_martius	birds	Coraciimorphae	Coraciimorphae	310	7.7	Griesser, Michael, et al. "Parental provisioning drives brain size in birds." Proceedings of the National Academy of Sciences 120.2 (2023): e2121467120.
Corythornis_cristatus	birds	Coraciimorphae	Coraciimorphae	15.5	0.34	Griesser, Michael, et al. "Parental provisioning drives brain size in birds." Proceedings of the National Academy of Sciences 120.2 (2023): e2121467120.
Megaceryle_torquata	birds	Coraciimorphae	Coraciimorphae	295.75	3.69852	Griesser, Michael, et al. "Parental provisioning drives brain size in birds." Proceedings of the National Academy of Sciences 120.2 (2023): e2121467120.
Picus_canus	birds	Coraciimorphae	Coraciimorphae	145	3.81248	Griesser, Michael, et al. "Parental provisioning drives brain size in birds." Proceedings of the National Academy of Sciences 120.2 (2023): e2121467120.
Dacelo_leachii	birds	Coraciimorphae	Coraciimorphae	300	4.38228	Griesser, Michael, et al. "Parental provisioning drives brain size in birds." Proceedings of the National Academy of Sciences 120.2 (2023): e2121467120.
Dacelo_gaudichaud	birds	Coraciimorphae	Coraciimorphae	144.75	2.2274	Griesser, Michael, et al. "Parental provisioning drives brain size in birds." Proceedings of the National Academy of Sciences 120.2 (2023): e2121467120.
Halcyon_smyrnensis	birds	Coraciimorphae	Coraciimorphae	98.25	1.8	Griesser, Michael, et al. "Parental provisioning drives brain size in birds." Proceedings of the National Academy of Sciences 120.2 (2023): e2121467120.
Melanerpes_erythrocephalus	birds	Coraciimorphae	Coraciimorphae	76.5	1.84408	Griesser, Michael, et al. "Parental provisioning drives brain size in birds." Proceedings of the National Academy of Sciences 120.2 (2023): e2121467120.
Melanerpes_formicivorus	birds	Coraciimorphae	Coraciimorphae	79	2.06164	Griesser, Michael, et al. "Parental provisioning drives brain size in birds." Proceedings of the National Academy of Sciences 120.2 (2023): e2121467120.
Picoides_arcticus	birds	Coraciimorphae	Coraciimorphae	74.5	3.2634	Griesser, Michael, et al. "Parental provisioning drives brain size in birds." Proceedings of the National Academy of Sciences 120.2 (2023): e2121467120.
Eurystomus_orientalis	birds	Coraciimorphae	Coraciimorphae	146.75	2.05128	Griesser, Michael, et al. "Parental provisioning drives brain size in birds." Proceedings of the National Academy of Sciences 120.2 (2023): e2121467120.
Colaptes_auratus	birds	Coraciimorphae	Coraciimorphae	135	3.17016	Griesser, Michael, et al. "Parental provisioning drives brain size in birds." Proceedings of the National Academy of Sciences 120.2 (2023): e2121467120.
Campethera_nivosa	birds	Coraciimorphae	Coraciimorphae	39.5	1.63688	Griesser, Michael, et al. "Parental provisioning drives brain size in birds." Proceedings of the National Academy of Sciences 120.2 (2023): e2121467120.
Ceyx_azureus	birds	Coraciimorphae	Coraciimorphae	31.75	1.01528	Griesser, Michael, et al. "Parental provisioning drives brain size in birds." Proceedings of the National Academy of Sciences 120.2 (2023): e2121467120.
Megaceryle_alcyon	birds	Coraciimorphae	Coraciimorphae	150.5	2.54856	Griesser, Michael, et al. "Parental provisioning drives brain size in birds." Proceedings of the National Academy of Sciences 120.2 (2023): e2121467120.
Tockus_nasutus	birds	Coraciimorphae	Coraciimorphae	202	4.1958	Griesser, Michael, et al. "Parental provisioning drives brain size in birds." Proceedings of the National Academy of Sciences 120.2 (2023): e2121467120.
Buceros_bicornis	birds	Coraciimorphae	Coraciimorphae	2876.25	18.907	Griesser, Michael, et al. "Parental provisioning drives brain size in birds." Proceedings of the National Academy of Sciences 120.2 (2023): e2121467120.
Rhyticeros_undulatus	birds	Coraciimorphae	Coraciimorphae	2343.75	18.5	Griesser, Michael, et al. "Parental provisioning drives brain size in birds." Proceedings of the National Academy of Sciences 120.2 (2023): e2121467120.
Chrysocolaptes_lucidus_guttacristatus	birds	Coraciimorphae	Coraciimorphae	142	4.921	Griesser, Michael, et al. "Parental provisioning drives brain size in birds." Proceedings of the National Academy of Sciences 120.2 (2023): e2121467120.
Phoeniculus_purpureus	birds	Coraciimorphae	Coraciimorphae	74	2.0202	Griesser, Michael, et al. "Parental provisioning drives brain size in birds." Proceedings of the National Academy of Sciences 120.2 (2023): e2121467120.
Halcyon_leucocephala	birds	Coraciimorphae	Coraciimorphae	48	1.11888	Griesser, Michael, et al. "Parental provisioning drives brain size in birds." Proceedings of the National Academy of Sciences 120.2 (2023): e2121467120.
Halcyon_senegalensis	birds	Coraciimorphae	Coraciimorphae	55	1.5022	Griesser, Michael, et al. "Parental provisioning drives brain size in birds." Proceedings of the National Academy of Sciences 120.2 (2023): e2121467120.
Melanerpes_carolinus	birds	Coraciimorphae	Coraciimorphae	60	2.23776	Griesser, Michael, et al. "Parental provisioning drives brain size in birds." Proceedings of the National Academy of Sciences 120.2 (2023): e2121467120.
Todiramphus_pyrrhopygius	birds	Coraciimorphae	Coraciimorphae	54.5	1.17068	Griesser, Michael, et al. "Parental provisioning drives brain size in birds." Proceedings of the National Academy of Sciences 120.2 (2023): e2121467120.
Momotus_momota	birds	Coraciimorphae	Coraciimorphae	140	2.26884	Griesser, Michael, et al. "Parental provisioning drives brain size in birds." Proceedings of the National Academy of Sciences 120.2 (2023): e2121467120.
Dryocopus_pileatus	birds	Coraciimorphae	Coraciimorphae	285	7.0448	Griesser, Michael, et al. "Parental provisioning drives brain size in birds." Proceedings of the National Academy of Sciences 120.2 (2023): e2121467120.
Tanysiptera_galatea	birds	Coraciimorphae	Coraciimorphae	61.75	1.48148	Griesser, Michael, et al. "Parental provisioning drives brain size in birds." Proceedings of the National Academy of Sciences 120.2 (2023): e2121467120.
Malacoptila_panamensis	birds	Coraciimorphae	Coraciimorphae	39.5	1.1914	Griesser, Michael, et al. "Parental provisioning drives brain size in birds." Proceedings of the National Academy of Sciences 120.2 (2023): e2121467120.
Tockus_alboterminatus	birds	Coraciimorphae	Coraciimorphae	238	4.5605	Griesser, Michael, et al. "Parental provisioning drives brain size in birds." Proceedings of the National Academy of Sciences 120.2 (2023): e2121467120.
Apaloderma_narina	birds	Coraciimorphae	Coraciimorphae	73	1.57472	Griesser, Michael, et al. "Parental provisioning drives brain size in birds." Proceedings of the National Academy of Sciences 120.2 (2023): e2121467120.
Ceryle_rudis	birds	Coraciimorphae	Coraciimorphae	84.4	1.64724	Griesser, Michael, et al. "Parental provisioning drives brain size in birds." Proceedings of the National Academy of Sciences 120.2 (2023): e2121467120.
Upupa_epops	birds	Coraciimorphae	Coraciimorphae	68	1.18748	Griesser, Michael, et al. "Parental provisioning drives brain size in birds." Proceedings of the National Academy of Sciences 120.2 (2023): e2121467120.
Ispidina_picta	birds	Coraciimorphae	Coraciimorphae	12.75	0.44548	Griesser, Michael, et al. "Parental provisioning drives brain size in birds." Proceedings of the National Academy of Sciences 120.2 (2023): e2121467120.
Todiramphus_chloris_chloris	birds	Coraciimorphae	Coraciimorphae	73.75	1.4	Griesser, Michael, et al. "Parental provisioning drives brain size in birds." Proceedings of the National Academy of Sciences 120.2 (2023): e2121467120.
Trogon_violaceus	birds	Coraciimorphae	Coraciimorphae	47.5	1.46076	Griesser, Michael, et al. "Parental provisioning drives brain size in birds." Proceedings of the National Academy of Sciences 120.2 (2023): e2121467120.
Todiramphus_macleayii	birds	Coraciimorphae	Coraciimorphae	43	1.10852	Griesser, Michael, et al. "Parental provisioning drives brain size in birds." Proceedings of the National Academy of Sciences 120.2 (2023): e2121467120.
Coracias	birds	Coraciimorphae	Coraciimorphae	142.75	2.40352	Griesser, Michael, et al. "Parental provisioning drives brain size in birds." Proceedings of the National Academy of Sciences 120.2 (2023): e2121467120.
Ramphastos_toco	birds	Coraciimorphae	Coraciimorphae	680	6.36909	Griesser, Michael, et al. "Parental provisioning drives brain size in birds." Proceedings of the National Academy of Sciences 120.2 (2023): e2121467120.
Sphyrapicus_nuchalis	birds	Coraciimorphae	Coraciimorphae	48.5	1.31572	Griesser, Michael, et al. "Parental provisioning drives brain size in birds." Proceedings of the National Academy of Sciences 120.2 (2023): e2121467120.
Tockus_erythrorhynchus	birds	Coraciimorphae	Coraciimorphae	158.5	3.65708	Griesser, Michael, et al. "Parental provisioning drives brain size in birds." Proceedings of the National Academy of Sciences 120.2 (2023): e2121467120.
Ramphastos_vitellinus	birds	Coraciimorphae	Coraciimorphae	370	4.98316	Griesser, Michael, et al. "Parental provisioning drives brain size in birds." Proceedings of the National Academy of Sciences 120.2 (2023): e2121467120.
Dinopium_javanense	birds	Coraciimorphae	Coraciimorphae	78.5	2.76612	Griesser, Michael, et al. "Parental provisioning drives brain size in birds." Proceedings of the National Academy of Sciences 120.2 (2023): e2121467120.
Syma_torotoro	birds	Coraciimorphae	Coraciimorphae	39.5	1.14996	Herberstein, Marie E., et al. "AnimalTraits-a curated animal trait database for body mass, metabolic rate and brain size." Scientific Data 9.1 (2022): 265.
Bucorvus_leadbeateri	birds	Coraciimorphae	Coraciimorphae	2150	26.25	Herberstein, Marie E., et al. "AnimalTraits-a curated animal trait database for body mass, metabolic rate and brain size." Scientific Data 9.1 (2022): 265.
Dacelo_novaeguineae	birds	Coraciimorphae	Coraciimorphae	325	4.46516	Griesser, Michael, et al. "Parental provisioning drives brain size in birds." Proceedings of the National Academy of Sciences 120.2 (2023): e2121467120.
Megalaima_lineata	birds	Coraciimorphae	Coraciimorphae	160	2.08236	Griesser, Michael, et al. "Parental provisioning drives brain size in birds." Proceedings of the National Academy of Sciences 120.2 (2023): e2121467120.
Urocolius	birds	Coraciimorphae	Coraciimorphae	45.5	1.036	Griesser, Michael, et al. "Parental provisioning drives brain size in birds." Proceedings of the National Academy of Sciences 120.2 (2023): e2121467120.
Todiramphus_sanctus_sanctus	birds	Coraciimorphae	Coraciimorphae	43.25	1.06708	Griesser, Michael, et al. "Parental provisioning drives brain size in birds." Proceedings of the National Academy of Sciences 120.2 (2023): e2121467120.
Harpactes_erythrocephalus	birds	Coraciimorphae	Coraciimorphae	92.5	1.98912	Griesser, Michael, et al. "Parental provisioning drives brain size in birds." Proceedings of the National Academy of Sciences 120.2 (2023): e2121467120.
Ramphastos_sulfuratus	birds	Coraciimorphae	Coraciimorphae	411.154	5.03496	Griesser, Michael, et al. "Parental provisioning drives brain size in birds." Proceedings of the National Academy of Sciences 120.2 (2023): e2121467120.
Tanysiptera_sylvia	birds	Coraciimorphae	Coraciimorphae	47	1.18104	Herberstein, Marie E., et al. "AnimalTraits-a curated animal trait database for body mass, metabolic rate and brain size." Scientific Data 9.1 (2022): 265.
Chloroceryle_americana	birds	Coraciimorphae	Coraciimorphae	39.25	0.95312	Griesser, Michael, et al. "Parental provisioning drives brain size in birds." Proceedings of the National Academy of Sciences 120.2 (2023): e2121467120.
Alcedo_atthis	birds	Coraciimorphae	Coraciimorphae	30.75	0.76664	Griesser, Michael, et al. "Parental provisioning drives brain size in birds." Proceedings of the National Academy of Sciences 120.2 (2023): e2121467120.
Megalaima_virens	birds	Coraciimorphae	Coraciimorphae	229.5	2.2	Griesser, Michael, et al. "Parental provisioning drives brain size in birds." Proceedings of the National Academy of Sciences 120.2 (2023): e2121467120.
Colius	birds	Coraciimorphae	Coraciimorphae	51.1	1.18104	Griesser, Michael, et al. "Parental provisioning drives brain size in birds." Proceedings of the National Academy of Sciences 120.2 (2023): e2121467120.
Pteroglossus_bailloni	birds	Coraciimorphae	Coraciimorphae	146	3.04584	Griesser, Michael, et al. "Parental provisioning drives brain size in birds." Proceedings of the National Academy of Sciences 120.2 (2023): e2121467120.
Falco_subniger	birds	Falconiformes	Falconiformes	707.5	6.734	Griesser, Michael, et al. "Parental provisioning drives brain size in birds." Proceedings of the National Academy of Sciences 120.2 (2023): e2121467120.
Falco_mexicanus	birds	Falconiformes	Falconiformes	706.25	7.10696	Griesser, Michael, et al. "Parental provisioning drives brain size in birds." Proceedings of the National Academy of Sciences 120.2 (2023): e2121467120.
Falco_tinnunculus	birds	Falconiformes	Falconiformes	214	4.00932	Griesser, Michael, et al. "Parental provisioning drives brain size in birds." Proceedings of the National Academy of Sciences 120.2 (2023): e2121467120.
Falco_biarmicus	birds	Falconiformes	Falconiformes	675	6.3	Griesser, Michael, et al. "Parental provisioning drives brain size in birds." Proceedings of the National Academy of Sciences 120.2 (2023): e2121467120.
Falco_rusticolus	birds	Falconiformes	Falconiformes	1411	8	Griesser, Michael, et al. "Parental provisioning drives brain size in birds." Proceedings of the National Academy of Sciences 120.2 (2023): e2121467120.
Phalcoboenus_australis	birds	Falconiformes	Falconiformes	1187	10.878	Griesser, Michael, et al. "Parental provisioning drives brain size in birds." Proceedings of the National Academy of Sciences 120.2 (2023): e2121467120.
Falco_longipennis	birds	Falconiformes	Falconiformes	241.75	3.4706	Griesser, Michael, et al. "Parental provisioning drives brain size in birds." Proceedings of the National Academy of Sciences 120.2 (2023): e2121467120.
Falco_cenchroides	birds	Falconiformes	Falconiformes	188	3.25304	Griesser, Michael, et al. "Parental provisioning drives brain size in birds." Proceedings of the National Academy of Sciences 120.2 (2023): e2121467120.
Microhierax_erythrogenys	birds	Falconiformes	Falconiformes	44.5	1.4504	Griesser, Michael, et al. "Parental provisioning drives brain size in birds." Proceedings of the National Academy of Sciences 120.2 (2023): e2121467120.
Falco_berigora	birds	Falconiformes	Falconiformes	549	6.46464	Griesser, Michael, et al. "Parental provisioning drives brain size in birds." Proceedings of the National Academy of Sciences 120.2 (2023): e2121467120.
Cariama_cristata	birds	Falconiformes	NA	1500	11.5514	Griesser, Michael, et al. "Parental provisioning drives brain size in birds." Proceedings of the National Academy of Sciences 120.2 (2023): e2121467120.
Polihierax_semitorquatus	birds	Falconiformes	Falconiformes	60.5	1.52292	Griesser, Michael, et al. "Parental provisioning drives brain size in birds." Proceedings of the National Academy of Sciences 120.2 (2023): e2121467120.
Falco_peregrinus	birds	Falconiformes	Falconiformes	1025	6.41284	Griesser, Michael, et al. "Parental provisioning drives brain size in birds." Proceedings of the National Academy of Sciences 120.2 (2023): e2121467120.
Falco_sparverius	birds	Falconiformes	Falconiformes	118	2.57964	Griesser, Michael, et al. "Parental provisioning drives brain size in birds." Proceedings of the National Academy of Sciences 120.2 (2023): e2121467120.
Falco_rupicoloides	birds	Falconiformes	Falconiformes	257.5	3.9	Griesser, Michael, et al. "Parental provisioning drives brain size in birds." Proceedings of the National Academy of Sciences 120.2 (2023): e2121467120.
Chunga_burmeisteri	birds	Falconiformes	NA	1200	7.5	Griesser, Michael, et al. "Parental provisioning drives brain size in birds." Proceedings of the National Academy of Sciences 120.2 (2023): e2121467120.
Falco_eleonorae	birds	Falconiformes	Falconiformes	369	4.18544	Griesser, Michael, et al. "Parental provisioning drives brain size in birds." Proceedings of the National Academy of Sciences 120.2 (2023): e2121467120.
Falco_columbarius	birds	Falconiformes	Falconiformes	201	3.20124	Griesser, Michael, et al. "Parental provisioning drives brain size in birds." Proceedings of the National Academy of Sciences 120.2 (2023): e2121467120.
Falco_rufigularis	birds	Falconiformes	Falconiformes	168.75	3.29448	Griesser, Michael, et al. "Parental provisioning drives brain size in birds." Proceedings of the National Academy of Sciences 120.2 (2023): e2121467120.
Falco_subbuteo	birds	Falconiformes	Falconiformes	211	3.71924	Griesser, Michael, et al. "Parental provisioning drives brain size in birds." Proceedings of the National Academy of Sciences 120.2 (2023): e2121467120.
Caracara_plancus	birds	Falconiformes	Falconiformes	893.5	10.4222	Griesser, Michael, et al. "Parental provisioning drives brain size in birds." Proceedings of the National Academy of Sciences 120.2 (2023): e2121467120.
Caracara_cheriway	birds	Falconiformes	Falconiformes	1168	9.59336	Griesser, Michael, et al. "Parental provisioning drives brain size in birds." Proceedings of the National Academy of Sciences 120.2 (2023): e2121467120.
Herpetotheres_cachinnans	birds	Falconiformes	Falconiformes	669.75	6.7858	Griesser, Michael, et al. "Parental provisioning drives brain size in birds." Proceedings of the National Academy of Sciences 120.2 (2023): e2121467120.
Falco_naumanni	birds	Falconiformes	Falconiformes	152	2.80756	Griesser, Michael, et al. "Parental provisioning drives brain size in birds." Proceedings of the National Academy of Sciences 120.2 (2023): e2121467120.
Falco_vespertinus	birds	Falconiformes	Falconiformes	163.5	2.7972	Griesser, Michael, et al. "Parental provisioning drives brain size in birds." Proceedings of the National Academy of Sciences 120.2 (2023): e2121467120.
Falco_cherrug	birds	Falconiformes	Falconiformes	1006	7.315	Kverková, Kristina, et al. "The evolution of brain neuron numbers in amniotes." Proceedings of the National Academy of Sciences 119.11 (2022): e2121624119.
Tetraogallus_himalayensis	birds	Galloanserae	Galloanserae	2814.5	6.2	Griesser, Michael, et al. "Parental provisioning drives brain size in birds." Proceedings of the National Academy of Sciences 120.2 (2023): e2121467120.
Penelope_superciliaris	birds	Galloanserae	Galloanserae	920	4.6	Griesser, Michael, et al. "Parental provisioning drives brain size in birds." Proceedings of the National Academy of Sciences 120.2 (2023): e2121467120.
Alectoris_barbara	birds	Galloanserae	Galloanserae	418.5	2.8	Griesser, Michael, et al. "Parental provisioning drives brain size in birds." Proceedings of the National Academy of Sciences 120.2 (2023): e2121467120.
Ammoperdix_heyi	birds	Galloanserae	Galloanserae	181	1.5	Griesser, Michael, et al. "Parental provisioning drives brain size in birds." Proceedings of the National Academy of Sciences 120.2 (2023): e2121467120.
Penelope_purpurascens	birds	Galloanserae	Galloanserae	2050	6.475	Griesser, Michael, et al. "Parental provisioning drives brain size in birds." Proceedings of the National Academy of Sciences 120.2 (2023): e2121467120.
Ortalis_canicollis	birds	Galloanserae	Galloanserae	545	3.495	Griesser, Michael, et al. "Parental provisioning drives brain size in birds." Proceedings of the National Academy of Sciences 120.2 (2023): e2121467120.
Alectoris_graeca	birds	Galloanserae	Galloanserae	649	2.1756	Griesser, Michael, et al. "Parental provisioning drives brain size in birds." Proceedings of the National Academy of Sciences 120.2 (2023): e2121467120.
Galloperdix	birds	Galloanserae	Galloanserae	369	2	Griesser, Michael, et al. "Parental provisioning drives brain size in birds." Proceedings of the National Academy of Sciences 120.2 (2023): e2121467120.
Coturnix_pectoralis	birds	Galloanserae	Galloanserae	100	0.99456	Griesser, Michael, et al. "Parental provisioning drives brain size in birds." Proceedings of the National Academy of Sciences 120.2 (2023): e2121467120.
Rollulus_rouloul	birds	Galloanserae	Galloanserae	217	1.9166	Griesser, Michael, et al. "Parental provisioning drives brain size in birds." Proceedings of the National Academy of Sciences 120.2 (2023): e2121467120.
Ortalis_vetula	birds	Galloanserae	Galloanserae	600	3.34628	Griesser, Michael, et al. "Parental provisioning drives brain size in birds." Proceedings of the National Academy of Sciences 120.2 (2023): e2121467120.
Crax_alector	birds	Galloanserae	Galloanserae	3106.25	7	Griesser, Michael, et al. "Parental provisioning drives brain size in birds." Proceedings of the National Academy of Sciences 120.2 (2023): e2121467120.
Alectoris_rufa	birds	Galloanserae	Galloanserae	480	2	Griesser, Michael, et al. "Parental provisioning drives brain size in birds." Proceedings of the National Academy of Sciences 120.2 (2023): e2121467120.
Francolinus_pondicerianus	birds	Galloanserae	Galloanserae	334	1.7	Griesser, Michael, et al. "Parental provisioning drives brain size in birds." Proceedings of the National Academy of Sciences 120.2 (2023): e2121467120.
Crax_rubra	birds	Galloanserae	Galloanserae	4133	9.90416	Griesser, Michael, et al. "Parental provisioning drives brain size in birds." Proceedings of the National Academy of Sciences 120.2 (2023): e2121467120.
Leipoa_ocellata	birds	Galloanserae	Galloanserae	1910	4.662	Griesser, Michael, et al. "Parental provisioning drives brain size in birds." Proceedings of the National Academy of Sciences 120.2 (2023): e2121467120.
Coturnix_coturnix	birds	Galloanserae	Galloanserae	95	0.97384	Griesser, Michael, et al. "Parental provisioning drives brain size in birds." Proceedings of the National Academy of Sciences 120.2 (2023): e2121467120.
Crossoptilon_auritum	birds	Galloanserae	Galloanserae	1785	5.9	Griesser, Michael, et al. "Parental provisioning drives brain size in birds." Proceedings of the National Academy of Sciences 120.2 (2023): e2121467120.
Syrmaticus_reevesii	birds	Galloanserae	Galloanserae	1239	4.53768	Griesser, Michael, et al. "Parental provisioning drives brain size in birds." Proceedings of the National Academy of Sciences 120.2 (2023): e2121467120.
Phasianus_colchicus	birds	Galloanserae	Galloanserae	1189.5	3.99896	Griesser, Michael, et al. "Parental provisioning drives brain size in birds." Proceedings of the National Academy of Sciences 120.2 (2023): e2121467120.
Chrysolophus_pictus	birds	Galloanserae	Galloanserae	675	3.43952	Griesser, Michael, et al. "Parental provisioning drives brain size in birds." Proceedings of the National Academy of Sciences 120.2 (2023): e2121467120.
Chrysolophus_amherstiae	birds	Galloanserae	Galloanserae	738.25	3.89536	Griesser, Michael, et al. "Parental provisioning drives brain size in birds." Proceedings of the National Academy of Sciences 120.2 (2023): e2121467120.
Polyplectron_bicalcaratum	birds	Galloanserae	Galloanserae	462.857	3.1	Griesser, Michael, et al. "Parental provisioning drives brain size in birds." Proceedings of the National Academy of Sciences 120.2 (2023): e2121467120.
Dendroperdix_sephaena	birds	Galloanserae	Galloanserae	325.75	2.331	Griesser, Michael, et al. "Parental provisioning drives brain size in birds." Proceedings of the National Academy of Sciences 120.2 (2023): e2121467120.
Scleroptila_levaillantii	birds	Galloanserae	Galloanserae	436	2.59	Griesser, Michael, et al. "Parental provisioning drives brain size in birds." Proceedings of the National Academy of Sciences 120.2 (2023): e2121467120.
Alectura_lathami	birds	Galloanserae	Galloanserae	2330	5.88448	Griesser, Michael, et al. "Parental provisioning drives brain size in birds." Proceedings of the National Academy of Sciences 120.2 (2023): e2121467120.
Megapodius_freycinet	birds	Galloanserae	Galloanserae	641.857	3.91608	Griesser, Michael, et al. "Parental provisioning drives brain size in birds." Proceedings of the National Academy of Sciences 120.2 (2023): e2121467120.
Megapodius_eremita	birds	Galloanserae	Galloanserae	607.5	3.32556	Griesser, Michael, et al. "Parental provisioning drives brain size in birds." Proceedings of the National Academy of Sciences 120.2 (2023): e2121467120.
Melanoperdix_niger	birds	Galloanserae	Galloanserae	260	1.97876	Griesser, Michael, et al. "Parental provisioning drives brain size in birds." Proceedings of the National Academy of Sciences 120.2 (2023): e2121467120.
Crossoptilon_crossoptilon	birds	Galloanserae	Galloanserae	2137.5	6.09168	Griesser, Michael, et al. "Parental provisioning drives brain size in birds." Proceedings of the National Academy of Sciences 120.2 (2023): e2121467120.
Lyrurus_tetrix	birds	Galloanserae	Galloanserae	1115	3.72631	Griesser, Michael, et al. "Parental provisioning drives brain size in birds." Proceedings of the National Academy of Sciences 120.2 (2023): e2121467120.
Tetrao_urogallus	birds	Galloanserae	Galloanserae	3020	6.36104	Griesser, Michael, et al. "Parental provisioning drives brain size in birds." Proceedings of the National Academy of Sciences 120.2 (2023): e2121467120.
Bonasa_umbellus	birds	Galloanserae	Galloanserae	585	2.54856	Griesser, Michael, et al. "Parental provisioning drives brain size in birds." Proceedings of the National Academy of Sciences 120.2 (2023): e2121467120.
Alectoris_chukar	birds	Galloanserae	Galloanserae	680	2.56928	Griesser, Michael, et al. "Parental provisioning drives brain size in birds." Proceedings of the National Academy of Sciences 120.2 (2023): e2121467120.
Tympanuchus_phasianellus	birds	Galloanserae	Galloanserae	882.5	2.98368	Griesser, Michael, et al. "Parental provisioning drives brain size in birds." Proceedings of the National Academy of Sciences 120.2 (2023): e2121467120.
Meleagris_gallopavo	birds	Galloanserae	Galloanserae	5810	8.50556	Griesser, Michael, et al. "Parental provisioning drives brain size in birds." Proceedings of the National Academy of Sciences 120.2 (2023): e2121467120.
Argusianus_argus	birds	Galloanserae	Galloanserae	2013.75	5.88448	Griesser, Michael, et al. "Parental provisioning drives brain size in birds." Proceedings of the National Academy of Sciences 120.2 (2023): e2121467120.
Pavo_cristatus	birds	Galloanserae	Galloanserae	4187.5	7.10696	Griesser, Michael, et al. "Parental provisioning drives brain size in birds." Proceedings of the National Academy of Sciences 120.2 (2023): e2121467120.
Pternistis_leucoscepus	birds	Galloanserae	Galloanserae	635.869	3.3152	Griesser, Michael, et al. "Parental provisioning drives brain size in birds." Proceedings of the National Academy of Sciences 120.2 (2023): e2121467120.
Pternistis_swainsonii	birds	Galloanserae	Galloanserae	600.211	3.8	Griesser, Michael, et al. "Parental provisioning drives brain size in birds." Proceedings of the National Academy of Sciences 120.2 (2023): e2121467120.
Perdix_perdix	birds	Galloanserae	Galloanserae	380	1.85424	Griesser, Michael, et al. "Parental provisioning drives brain size in birds." Proceedings of the National Academy of Sciences 120.2 (2023): e2121467120.
Lophura_swinhoii	birds	Galloanserae	Galloanserae	1100	4.403	Griesser, Michael, et al. "Parental provisioning drives brain size in birds." Proceedings of the National Academy of Sciences 120.2 (2023): e2121467120.
Lagopus_muta	birds	Galloanserae	Galloanserae	535	2.59	Griesser, Michael, et al. "Parental provisioning drives brain size in birds." Proceedings of the National Academy of Sciences 120.2 (2023): e2121467120.
Colinus_virginianus	birds	Galloanserae	Galloanserae	229.75	1.3468	Griesser, Michael, et al. "Parental provisioning drives brain size in birds." Proceedings of the National Academy of Sciences 120.2 (2023): e2121467120.
Cyrtonyx_montezumae	birds	Galloanserae	Galloanserae	193.25	1.51256	Griesser, Michael, et al. "Parental provisioning drives brain size in birds." Proceedings of the National Academy of Sciences 120.2 (2023): e2121467120.
Anhima_cornuta	birds	Galloanserae	Galloanserae	3075	8.5	Griesser, Michael, et al. "Parental provisioning drives brain size in birds." Proceedings of the National Academy of Sciences 120.2 (2023): e2121467120.
Bambusicola_thoracicus	birds	Galloanserae	Galloanserae	271	1.90028	Griesser, Michael, et al. "Parental provisioning drives brain size in birds." Proceedings of the National Academy of Sciences 120.2 (2023): e2121467120.
Anseranas_semipalmata	birds	Galloanserae	Galloanserae	2418	9.1168	Griesser, Michael, et al. "Parental provisioning drives brain size in birds." Proceedings of the National Academy of Sciences 120.2 (2023): e2121467120.
Ithaginis_cruentus	birds	Galloanserae	Galloanserae	532.5	3.29448	Griesser, Michael, et al. "Parental provisioning drives brain size in birds." Proceedings of the National Academy of Sciences 120.2 (2023): e2121467120.
Numida_meleagris	birds	Galloanserae	Galloanserae	1385	4.22688	Griesser, Michael, et al. "Parental provisioning drives brain size in birds." Proceedings of the National Academy of Sciences 120.2 (2023): e2121467120.
Guttera_pucherani	birds	Galloanserae	Galloanserae	1200	4.8073	Griesser, Michael, et al. "Parental provisioning drives brain size in birds." Proceedings of the National Academy of Sciences 120.2 (2023): e2121467120.
Pavo_muticus	birds	Galloanserae	Galloanserae	4425	6.5	Griesser, Michael, et al. "Parental provisioning drives brain size in birds." Proceedings of the National Academy of Sciences 120.2 (2023): e2121467120.
Falcipennis_canadensis	birds	Galloanserae	Galloanserae	425	2.52784	Griesser, Michael, et al. "Parental provisioning drives brain size in birds." Proceedings of the National Academy of Sciences 120.2 (2023): e2121467120.
Dendragapus_obscurus	birds	Galloanserae	Galloanserae	1070	3.18052	Griesser, Michael, et al. "Parental provisioning drives brain size in birds." Proceedings of the National Academy of Sciences 120.2 (2023): e2121467120.
Lagopus_lagopus	birds	Galloanserae	Galloanserae	630	2.46568	Griesser, Michael, et al. "Parental provisioning drives brain size in birds." Proceedings of the National Academy of Sciences 120.2 (2023): e2121467120.
Callipepla_gambelii	birds	Galloanserae	Galloanserae	169	1.36752	Griesser, Michael, et al. "Parental provisioning drives brain size in birds." Proceedings of the National Academy of Sciences 120.2 (2023): e2121467120.
Cygnus_melancoryphus	birds	Galloanserae	Galloanserae	5100	10.7	Griesser, Michael, et al. "Parental provisioning drives brain size in birds." Proceedings of the National Academy of Sciences 120.2 (2023): e2121467120.
Coscoroba_coscoroba	birds	Galloanserae	Galloanserae	3600	9.48976	Griesser, Michael, et al. "Parental provisioning drives brain size in birds." Proceedings of the National Academy of Sciences 120.2 (2023): e2121467120.
Acryllium_vulturinum	birds	Galloanserae	Galloanserae	1335.5	4.7138	Griesser, Michael, et al. "Parental provisioning drives brain size in birds." Proceedings of the National Academy of Sciences 120.2 (2023): e2121467120.
Oreortyx_pictus	birds	Galloanserae	Galloanserae	245	1.74048	Griesser, Michael, et al. "Parental provisioning drives brain size in birds." Proceedings of the National Academy of Sciences 120.2 (2023): e2121467120.
Callipepla_squamata	birds	Galloanserae	Galloanserae	176.5	1.5	Griesser, Michael, et al. "Parental provisioning drives brain size in birds." Proceedings of the National Academy of Sciences 120.2 (2023): e2121467120.
Callipepla_californica	birds	Galloanserae	Galloanserae	186	1.37788	Griesser, Michael, et al. "Parental provisioning drives brain size in birds." Proceedings of the National Academy of Sciences 120.2 (2023): e2121467120.
Branta_bernicla	birds	Galloanserae	Galloanserae	1095	6.3196	Griesser, Michael, et al. "Parental provisioning drives brain size in birds." Proceedings of the National Academy of Sciences 120.2 (2023): e2121467120.
Branta_ruficollis	birds	Galloanserae	Galloanserae	1387.5	5.1	Griesser, Michael, et al. "Parental provisioning drives brain size in birds." Proceedings of the National Academy of Sciences 120.2 (2023): e2121467120.
Cereopsis_novaehollandiae	birds	Galloanserae	Galloanserae	4985	9.14788	Griesser, Michael, et al. "Parental provisioning drives brain size in birds." Proceedings of the National Academy of Sciences 120.2 (2023): e2121467120.
Sarkidiornis_melanotos	birds	Galloanserae	Galloanserae	1920	7.24164	Griesser, Michael, et al. "Parental provisioning drives brain size in birds." Proceedings of the National Academy of Sciences 120.2 (2023): e2121467120.
Centrocercus_urophasianus	birds	Galloanserae	Galloanserae	2150	4.144	Griesser, Michael, et al. "Parental provisioning drives brain size in birds." Proceedings of the National Academy of Sciences 120.2 (2023): e2121467120.
Tadorna_tadornoides	birds	Galloanserae	Galloanserae	1429	6.03988	Griesser, Michael, et al. "Parental provisioning drives brain size in birds." Proceedings of the National Academy of Sciences 120.2 (2023): e2121467120.
Tadorna_tadorna	birds	Galloanserae	Galloanserae	1125.5	5.52188	Griesser, Michael, et al. "Parental provisioning drives brain size in birds." Proceedings of the National Academy of Sciences 120.2 (2023): e2121467120.
Tadorna_radjah	birds	Galloanserae	Galloanserae	865	5.36648	Griesser, Michael, et al. "Parental provisioning drives brain size in birds." Proceedings of the National Academy of Sciences 120.2 (2023): e2121467120.
Anser_anser	birds	Galloanserae	Galloanserae	3500	11.7551	Griesser, Michael, et al. "Parental provisioning drives brain size in birds." Proceedings of the National Academy of Sciences 120.2 (2023): e2121467120.
Anser_rossii	birds	Galloanserae	Galloanserae	1540	7.0966	Griesser, Michael, et al. "Parental provisioning drives brain size in birds." Proceedings of the National Academy of Sciences 120.2 (2023): e2121467120.
Branta_sandvicensis	birds	Galloanserae	Galloanserae	1930	8.52628	Griesser, Michael, et al. "Parental provisioning drives brain size in birds." Proceedings of the National Academy of Sciences 120.2 (2023): e2121467120.
Branta_leucopsis	birds	Galloanserae	Galloanserae	1687	8	Griesser, Michael, et al. "Parental provisioning drives brain size in birds." Proceedings of the National Academy of Sciences 120.2 (2023): e2121467120.
Tachyeres_leucocephalus	birds	Galloanserae	Galloanserae	3375	10.196	Griesser, Michael, et al. "Parental provisioning drives brain size in birds." Proceedings of the National Academy of Sciences 120.2 (2023): e2121467120.
Tachyeres_patachonicus	birds	Galloanserae	Galloanserae	2806.5	9.40688	Griesser, Michael, et al. "Parental provisioning drives brain size in birds." Proceedings of the National Academy of Sciences 120.2 (2023): e2121467120.
Pteronetta_hartlaubii	birds	Galloanserae	Galloanserae	870	5.93628	Griesser, Michael, et al. "Parental provisioning drives brain size in birds." Proceedings of the National Academy of Sciences 120.2 (2023): e2121467120.
Cairina_moschata	birds	Galloanserae	Galloanserae	2550	7.6146	Griesser, Michael, et al. "Parental provisioning drives brain size in birds." Proceedings of the National Academy of Sciences 120.2 (2023): e2121467120.
Aix_sponsa	birds	Galloanserae	Galloanserae	680.5	4.403	Griesser, Michael, et al. "Parental provisioning drives brain size in birds." Proceedings of the National Academy of Sciences 120.2 (2023): e2121467120.
Aix_galericulata	birds	Galloanserae	Galloanserae	472	4.37192	Griesser, Michael, et al. "Parental provisioning drives brain size in birds." Proceedings of the National Academy of Sciences 120.2 (2023): e2121467120.
Tragopan_temminckii	birds	Galloanserae	Galloanserae	1184.75	4.84848	Griesser, Michael, et al. "Parental provisioning drives brain size in birds." Proceedings of the National Academy of Sciences 120.2 (2023): e2121467120.
Malacorhynchus_membranaceus	birds	Galloanserae	Galloanserae	376	2.9526	Griesser, Michael, et al. "Parental provisioning drives brain size in birds." Proceedings of the National Academy of Sciences 120.2 (2023): e2121467120.
Alopochen_aegyptiaca	birds	Galloanserae	Galloanserae	1875	7.64	Griesser, Michael, et al. "Parental provisioning drives brain size in birds." Proceedings of the National Academy of Sciences 120.2 (2023): e2121467120.
Chloephaga_picta	birds	Galloanserae	Galloanserae	2960.5	6.5	Griesser, Michael, et al. "Parental provisioning drives brain size in birds." Proceedings of the National Academy of Sciences 120.2 (2023): e2121467120.
Tachyeres_pteneres	birds	Galloanserae	Galloanserae	4904.5	11.0127	Griesser, Michael, et al. "Parental provisioning drives brain size in birds." Proceedings of the National Academy of Sciences 120.2 (2023): e2121467120.
Mareca_americana	birds	Galloanserae	Galloanserae	725	4.1958	Griesser, Michael, et al. "Parental provisioning drives brain size in birds." Proceedings of the National Academy of Sciences 120.2 (2023): e2121467120.
Mareca_sibilatrix	birds	Galloanserae	Galloanserae	883.5	4.3	Griesser, Michael, et al. "Parental provisioning drives brain size in birds." Proceedings of the National Academy of Sciences 120.2 (2023): e2121467120.
Anas_platyrhynchos	birds	Galloanserae	Galloanserae	1162.5	5.63584	Griesser, Michael, et al. "Parental provisioning drives brain size in birds." Proceedings of the National Academy of Sciences 120.2 (2023): e2121467120.
Anas_poecilorhyncha	birds	Galloanserae	Galloanserae	1125	6.216	Griesser, Michael, et al. "Parental provisioning drives brain size in birds." Proceedings of the National Academy of Sciences 120.2 (2023): e2121467120.
Anas_superciliosa	birds	Galloanserae	Galloanserae	1020	5.52188	Griesser, Michael, et al. "Parental provisioning drives brain size in birds." Proceedings of the National Academy of Sciences 120.2 (2023): e2121467120.
Anas_luzonica	birds	Galloanserae	Galloanserae	851	5.1	Griesser, Michael, et al. "Parental provisioning drives brain size in birds." Proceedings of the National Academy of Sciences 120.2 (2023): e2121467120.
Anas_undulata	birds	Galloanserae	Galloanserae	919	5.5	Griesser, Michael, et al. "Parental provisioning drives brain size in birds." Proceedings of the National Academy of Sciences 120.2 (2023): e2121467120.
Spatula_discors	birds	Galloanserae	Galloanserae	338	3.03548	Griesser, Michael, et al. "Parental provisioning drives brain size in birds." Proceedings of the National Academy of Sciences 120.2 (2023): e2121467120.
Anas_cyanoptera	birds	Galloanserae	Galloanserae	400	3.37736	Griesser, Michael, et al. "Parental provisioning drives brain size in birds." Proceedings of the National Academy of Sciences 120.2 (2023): e2121467120.
Anas_smithii	birds	Galloanserae	Galloanserae	707	3.90572	Griesser, Michael, et al. "Parental provisioning drives brain size in birds." Proceedings of the National Academy of Sciences 120.2 (2023): e2121467120.
Anas_platalea	birds	Galloanserae	Galloanserae	565.5	3.626	Griesser, Michael, et al. "Parental provisioning drives brain size in birds." Proceedings of the National Academy of Sciences 120.2 (2023): e2121467120.
Anas_rhynchotis	birds	Galloanserae	Galloanserae	698.5	3.66744	Griesser, Michael, et al. "Parental provisioning drives brain size in birds." Proceedings of the National Academy of Sciences 120.2 (2023): e2121467120.
Lophura_nycthemera	birds	Galloanserae	Galloanserae	1395	4.91064	Griesser, Michael, et al. "Parental provisioning drives brain size in birds." Proceedings of the National Academy of Sciences 120.2 (2023): e2121467120.
Anas_castanea	birds	Galloanserae	Galloanserae	650	3.86428	Griesser, Michael, et al. "Parental provisioning drives brain size in birds." Proceedings of the National Academy of Sciences 120.2 (2023): e2121467120.
Anas_bahamensis	birds	Galloanserae	Galloanserae	503.5	3.9	Griesser, Michael, et al. "Parental provisioning drives brain size in birds." Proceedings of the National Academy of Sciences 120.2 (2023): e2121467120.
Anas_erythrorhyncha	birds	Galloanserae	Galloanserae	649.5	4.5584	Griesser, Michael, et al. "Parental provisioning drives brain size in birds." Proceedings of the National Academy of Sciences 120.2 (2023): e2121467120.
Anas_flavirostris	birds	Galloanserae	Galloanserae	715	3.68816	Griesser, Michael, et al. "Parental provisioning drives brain size in birds." Proceedings of the National Academy of Sciences 120.2 (2023): e2121467120.
Anas_acuta	birds	Galloanserae	Galloanserae	850	4.88992	Griesser, Michael, et al. "Parental provisioning drives brain size in birds." Proceedings of the National Academy of Sciences 120.2 (2023): e2121467120.
Anas_georgica	birds	Galloanserae	Galloanserae	560	4.3	Griesser, Michael, et al. "Parental provisioning drives brain size in birds." Proceedings of the National Academy of Sciences 120.2 (2023): e2121467120.
Anas_crecca	birds	Galloanserae	Galloanserae	350	2.86329	Griesser, Michael, et al. "Parental provisioning drives brain size in birds." Proceedings of the National Academy of Sciences 120.2 (2023): e2121467120.
Anas_versicolor	birds	Galloanserae	Galloanserae	407.5	3.76068	Griesser, Michael, et al. "Parental provisioning drives brain size in birds." Proceedings of the National Academy of Sciences 120.2 (2023): e2121467120.
Anas_hottentota	birds	Galloanserae	Galloanserae	249	3.11836	Griesser, Michael, et al. "Parental provisioning drives brain size in birds." Proceedings of the National Academy of Sciences 120.2 (2023): e2121467120.
Netta_rufina	birds	Galloanserae	Galloanserae	1075	5.55296	Griesser, Michael, et al. "Parental provisioning drives brain size in birds." Proceedings of the National Academy of Sciences 120.2 (2023): e2121467120.
Aythya_ferina	birds	Galloanserae	Galloanserae	1000	5.3	Griesser, Michael, et al. "Parental provisioning drives brain size in birds." Proceedings of the National Academy of Sciences 120.2 (2023): e2121467120.
Aythya_americana	birds	Galloanserae	Galloanserae	1055	5.65656	Griesser, Michael, et al. "Parental provisioning drives brain size in birds." Proceedings of the National Academy of Sciences 120.2 (2023): e2121467120.
Spatula_clypeata	birds	Galloanserae	Galloanserae	755	3.68816	Griesser, Michael, et al. "Parental provisioning drives brain size in birds." Proceedings of the National Academy of Sciences 120.2 (2023): e2121467120.
Aythya_australis	birds	Galloanserae	Galloanserae	812.5	5.06604	Griesser, Michael, et al. "Parental provisioning drives brain size in birds." Proceedings of the National Academy of Sciences 120.2 (2023): e2121467120.
Aythya_fuligula	birds	Galloanserae	Galloanserae	1200	4.2	Griesser, Michael, et al. "Parental provisioning drives brain size in birds." Proceedings of the National Academy of Sciences 120.2 (2023): e2121467120.
Aythya_marila	birds	Galloanserae	Galloanserae	1075	5.1	Griesser, Michael, et al. "Parental provisioning drives brain size in birds." Proceedings of the National Academy of Sciences 120.2 (2023): e2121467120.
Aythya_affinis	birds	Galloanserae	Galloanserae	825	4.33048	Griesser, Michael, et al. "Parental provisioning drives brain size in birds." Proceedings of the National Academy of Sciences 120.2 (2023): e2121467120.
Somateria_mollissima	birds	Galloanserae	Galloanserae	2066.5	7.95425	Griesser, Michael, et al. "Parental provisioning drives brain size in birds." Proceedings of the National Academy of Sciences 120.2 (2023): e2121467120.
Somateria_spectabilis	birds	Galloanserae	Galloanserae	1755	7.65604	Griesser, Michael, et al. "Parental provisioning drives brain size in birds." Proceedings of the National Academy of Sciences 120.2 (2023): e2121467120.
Histrionicus_histrionicus	birds	Galloanserae	Galloanserae	610	5.03496	Griesser, Michael, et al. "Parental provisioning drives brain size in birds." Proceedings of the National Academy of Sciences 120.2 (2023): e2121467120.
Clangula_hyemalis	birds	Galloanserae	Galloanserae	725	5.05568	Griesser, Michael, et al. "Parental provisioning drives brain size in birds." Proceedings of the National Academy of Sciences 120.2 (2023): e2121467120.
Melanitta_nigra	birds	Galloanserae	Galloanserae	1033	6.0606	Griesser, Michael, et al. "Parental provisioning drives brain size in birds." Proceedings of the National Academy of Sciences 120.2 (2023): e2121467120.
Pucrasia_macrolopha	birds	Galloanserae	Galloanserae	1153.75	3.459	Griesser, Michael, et al. "Parental provisioning drives brain size in birds." Proceedings of the National Academy of Sciences 120.2 (2023): e2121467120.
Lophophorus_impejanus	birds	Galloanserae	Galloanserae	2090	6.4232	Griesser, Michael, et al. "Parental provisioning drives brain size in birds." Proceedings of the National Academy of Sciences 120.2 (2023): e2121467120.
Gallus_gallus	birds	Galloanserae	Galloanserae	914.25	3.28838	Griesser, Michael, et al. "Parental provisioning drives brain size in birds." Proceedings of the National Academy of Sciences 120.2 (2023): e2121467120.
Aythya_nyroca	birds	Galloanserae	Galloanserae	530	5.6	Griesser, Michael, et al. "Parental provisioning drives brain size in birds." Proceedings of the National Academy of Sciences 120.2 (2023): e2121467120.
Mareca_penelope	birds	Galloanserae	Galloanserae	692.5	4.2	Griesser, Michael, et al. "Parental provisioning drives brain size in birds." Proceedings of the National Academy of Sciences 120.2 (2023): e2121467120.
Mergellus_albellus	birds	Galloanserae	Galloanserae	725	4.4	Griesser, Michael, et al. "Parental provisioning drives brain size in birds." Proceedings of the National Academy of Sciences 120.2 (2023): e2121467120.
Lophodytes_cucullatus	birds	Galloanserae	Galloanserae	666	4.77596	Griesser, Michael, et al. "Parental provisioning drives brain size in birds." Proceedings of the National Academy of Sciences 120.2 (2023): e2121467120.
Mergus_serrator	birds	Galloanserae	Galloanserae	1065	5.00388	Griesser, Michael, et al. "Parental provisioning drives brain size in birds." Proceedings of the National Academy of Sciences 120.2 (2023): e2121467120.
Mergus_merganser	birds	Galloanserae	Galloanserae	1529	5.03496	Griesser, Michael, et al. "Parental provisioning drives brain size in birds." Proceedings of the National Academy of Sciences 120.2 (2023): e2121467120.
Lophonetta_specularioides	birds	Galloanserae	Galloanserae	1000	4.53579	Griesser, Michael, et al. "Parental provisioning drives brain size in birds." Proceedings of the National Academy of Sciences 120.2 (2023): e2121467120.
Anas_carolinensis	birds	Galloanserae	Galloanserae	305	3.116	Herberstein, Marie E., et al. "AnimalTraits-a curated animal trait database for body mass, metabolic rate and brain size." Scientific Data 9.1 (2022): 265.
Tadorna_ferruginea	birds	Galloanserae	Galloanserae	1282.5	4.8	Griesser, Michael, et al. "Parental provisioning drives brain size in birds." Proceedings of the National Academy of Sciences 120.2 (2023): e2121467120.
Chauna_torquata	birds	Galloanserae	Galloanserae	4400	9	Griesser, Michael, et al. "Parental provisioning drives brain size in birds." Proceedings of the National Academy of Sciences 120.2 (2023): e2121467120.
Marmaronetta_angustirostris	birds	Galloanserae	Galloanserae	452.2	3.50268	Kverková, Kristina, et al. "The evolution of brain neuron numbers in amniotes." Proceedings of the National Academy of Sciences 119.11 (2022): e2121624119.
Bucephala_albeola	birds	Galloanserae	Galloanserae	390	4.2476	Griesser, Michael, et al. "Parental provisioning drives brain size in birds." Proceedings of the National Academy of Sciences 120.2 (2023): e2121467120.
Melanitta_fusca	birds	Galloanserae	Galloanserae	1497	6.92048	Griesser, Michael, et al. "Parental provisioning drives brain size in birds." Proceedings of the National Academy of Sciences 120.2 (2023): e2121467120.
Bucephala_clangula	birds	Galloanserae	Galloanserae	883	6.1642	Griesser, Michael, et al. "Parental provisioning drives brain size in birds." Proceedings of the National Academy of Sciences 120.2 (2023): e2121467120.
Amazonetta_brasiliensis	birds	Galloanserae	Galloanserae	415	4.0404	Griesser, Michael, et al. "Parental provisioning drives brain size in birds." Proceedings of the National Academy of Sciences 120.2 (2023): e2121467120.
Gallus_sonneratii	birds	Galloanserae	Galloanserae	855.25	3.325	Griesser, Michael, et al. "Parental provisioning drives brain size in birds." Proceedings of the National Academy of Sciences 120.2 (2023): e2121467120.
Cygnus_olor	birds	Galloanserae	Galloanserae	10800	22.5	Griesser, Michael, et al. "Parental provisioning drives brain size in birds." Proceedings of the National Academy of Sciences 120.2 (2023): e2121467120.
Crax_daubentoni	birds	Galloanserae	Galloanserae	2448.6	9.02018	Kverková, Kristina, et al. "The evolution of brain neuron numbers in amniotes." Proceedings of the National Academy of Sciences 119.11 (2022): e2121624119.
Oxyura_jamaicensis	birds	Galloanserae	Galloanserae	552.5	3.64672	Griesser, Michael, et al. "Parental provisioning drives brain size in birds." Proceedings of the National Academy of Sciences 120.2 (2023): e2121467120.
Speculanas_specularis	birds	Galloanserae	Galloanserae	960	6.3196	Griesser, Michael, et al. "Parental provisioning drives brain size in birds." Proceedings of the National Academy of Sciences 120.2 (2023): e2121467120.
Melanitta_perspicillata	birds	Galloanserae	Galloanserae	725	5.9052	Griesser, Michael, et al. "Parental provisioning drives brain size in birds." Proceedings of the National Academy of Sciences 120.2 (2023): e2121467120.
Anas_gracilis	birds	Galloanserae	Galloanserae	532.5	3.64672	Griesser, Michael, et al. "Parental provisioning drives brain size in birds." Proceedings of the National Academy of Sciences 120.2 (2023): e2121467120.
Mareca_strepera	birds	Galloanserae	Galloanserae	920	4.0404	Griesser, Michael, et al. "Parental provisioning drives brain size in birds." Proceedings of the National Academy of Sciences 120.2 (2023): e2121467120.
Chenonetta_jubata	birds	Galloanserae	Galloanserae	823	4.22688	Griesser, Michael, et al. "Parental provisioning drives brain size in birds." Proceedings of the National Academy of Sciences 120.2 (2023): e2121467120.
Bucephala_islandica	birds	Galloanserae	Galloanserae	1020.5	6.03988	Griesser, Michael, et al. "Parental provisioning drives brain size in birds." Proceedings of the National Academy of Sciences 120.2 (2023): e2121467120.
Dendrocygna_viduata	birds	Galloanserae	Galloanserae	625	4.9	Griesser, Michael, et al. "Parental provisioning drives brain size in birds." Proceedings of the National Academy of Sciences 120.2 (2023): e2121467120.
Biziura_lobata	birds	Galloanserae	Galloanserae	2465.5	9.03392	Griesser, Michael, et al. "Parental provisioning drives brain size in birds." Proceedings of the National Academy of Sciences 120.2 (2023): e2121467120.
Excalfactoria_chinensis	birds	Galloanserae	Galloanserae	40.1	0.58016	Herberstein, Marie E., et al. "AnimalTraits-a curated animal trait database for body mass, metabolic rate and brain size." Scientific Data 9.1 (2022): 265.
Callonetta_leucophrys	birds	Galloanserae	Galloanserae	275	3.367	Griesser, Michael, et al. "Parental provisioning drives brain size in birds." Proceedings of the National Academy of Sciences 120.2 (2023): e2121467120.
Grus_leucogeranus	birds	Gruiformes	Gruiformes	6083	20.5	Griesser, Michael, et al. "Parental provisioning drives brain size in birds." Proceedings of the National Academy of Sciences 120.2 (2023): e2121467120.
Aramides_cajaneus	birds	Gruiformes	Gruiformes	408	4.13364	Griesser, Michael, et al. "Parental provisioning drives brain size in birds." Proceedings of the National Academy of Sciences 120.2 (2023): e2121467120.
Tribonyx_mortierii	birds	Gruiformes	Gruiformes	400	4.2	Griesser, Michael, et al. "Parental provisioning drives brain size in birds." Proceedings of the National Academy of Sciences 120.2 (2023): e2121467120.
Fulica_americana	birds	Gruiformes	Gruiformes	619.75	3.03548	Griesser, Michael, et al. "Parental provisioning drives brain size in birds." Proceedings of the National Academy of Sciences 120.2 (2023): e2121467120.
Gallinula_tenebrosa	birds	Gruiformes	Gruiformes	528	2.80756	Griesser, Michael, et al. "Parental provisioning drives brain size in birds." Proceedings of the National Academy of Sciences 120.2 (2023): e2121467120.
Balearica_pavonina	birds	Gruiformes	Gruiformes	3500	13.3437	Griesser, Michael, et al. "Parental provisioning drives brain size in birds." Proceedings of the National Academy of Sciences 120.2 (2023): e2121467120.
Porzana_fluminea	birds	Gruiformes	Gruiformes	59	1.06708	Griesser, Michael, et al. "Parental provisioning drives brain size in birds." Proceedings of the National Academy of Sciences 120.2 (2023): e2121467120.
Amaurornis_flavirostra	birds	Gruiformes	Gruiformes	94	1.52292	Griesser, Michael, et al. "Parental provisioning drives brain size in birds." Proceedings of the National Academy of Sciences 120.2 (2023): e2121467120.
Porzana_pusilla	birds	Gruiformes	Gruiformes	35	0.777	Griesser, Michael, et al. "Parental provisioning drives brain size in birds." Proceedings of the National Academy of Sciences 120.2 (2023): e2121467120.
Gallicrex_cinerea	birds	Gruiformes	Gruiformes	396	2.65216	Griesser, Michael, et al. "Parental provisioning drives brain size in birds." Proceedings of the National Academy of Sciences 120.2 (2023): e2121467120.
Porphyrio_porphyrio	birds	Gruiformes	Gruiformes	795	4.8692	Griesser, Michael, et al. "Parental provisioning drives brain size in birds." Proceedings of the National Academy of Sciences 120.2 (2023): e2121467120.
Porzana_carolina	birds	Gruiformes	Gruiformes	88.5	1.20176	Griesser, Michael, et al. "Parental provisioning drives brain size in birds." Proceedings of the National Academy of Sciences 120.2 (2023): e2121467120.
Gallinula_chloropus	birds	Gruiformes	Gruiformes	324.71	2.4864	Griesser, Michael, et al. "Parental provisioning drives brain size in birds." Proceedings of the National Academy of Sciences 120.2 (2023): e2121467120.
Amaurornis_moluccana	birds	Gruiformes	Gruiformes	168.5	2.20668	Herberstein, Marie E., et al. "AnimalTraits-a curated animal trait database for body mass, metabolic rate and brain size." Scientific Data 9.1 (2022): 265.
Tribonyx_ventralis	birds	Gruiformes	Gruiformes	390	2.86972	Herberstein, Marie E., et al. "AnimalTraits-a curated animal trait database for body mass, metabolic rate and brain size." Scientific Data 9.1 (2022): 265.
Fulica_atra	birds	Gruiformes	Gruiformes	892.5	2.9526	Griesser, Michael, et al. "Parental provisioning drives brain size in birds." Proceedings of the National Academy of Sciences 120.2 (2023): e2121467120.
Amaurornis_phoenicurus	birds	Gruiformes	Gruiformes	230.5	2.42424	Griesser, Michael, et al. "Parental provisioning drives brain size in birds." Proceedings of the National Academy of Sciences 120.2 (2023): e2121467120.
Aramus_guarauna	birds	Gruiformes	Gruiformes	1180	6.85832	Griesser, Michael, et al. "Parental provisioning drives brain size in birds." Proceedings of the National Academy of Sciences 120.2 (2023): e2121467120.
Heliornis_fulica	birds	Gruiformes	Gruiformes	135	1.4	Griesser, Michael, et al. "Parental provisioning drives brain size in birds." Proceedings of the National Academy of Sciences 120.2 (2023): e2121467120.
Psophia_leucoptera	birds	Gruiformes	Gruiformes	1300	5.2	Griesser, Michael, et al. "Parental provisioning drives brain size in birds." Proceedings of the National Academy of Sciences 120.2 (2023): e2121467120.
Porzana_porzana	birds	Gruiformes	Gruiformes	102	1.2	Griesser, Michael, et al. "Parental provisioning drives brain size in birds." Proceedings of the National Academy of Sciences 120.2 (2023): e2121467120.
Pardirallus_maculatus	birds	Gruiformes	Gruiformes	171.75	1.95804	Griesser, Michael, et al. "Parental provisioning drives brain size in birds." Proceedings of the National Academy of Sciences 120.2 (2023): e2121467120.
Antigone_antigone	birds	Gruiformes	Gruiformes	5857.29	20.7822	Griesser, Michael, et al. "Parental provisioning drives brain size in birds." Proceedings of the National Academy of Sciences 120.2 (2023): e2121467120.
Gallirallus_australis	birds	Gruiformes	Gruiformes	880.5	5.29396	Griesser, Michael, et al. "Parental provisioning drives brain size in birds." Proceedings of the National Academy of Sciences 120.2 (2023): e2121467120.
Porphyrio_hochstetteri	birds	Gruiformes	Gruiformes	2470	8.7024	Griesser, Michael, et al. "Parental provisioning drives brain size in birds." Proceedings of the National Academy of Sciences 120.2 (2023): e2121467120.
Grus_virgo	birds	Gruiformes	Gruiformes	2417	10.5983	Griesser, Michael, et al. "Parental provisioning drives brain size in birds." Proceedings of the National Academy of Sciences 120.2 (2023): e2121467120.
Lewinia_pectoralis	birds	Gruiformes	Gruiformes	87.75	1.38824	Griesser, Michael, et al. "Parental provisioning drives brain size in birds." Proceedings of the National Academy of Sciences 120.2 (2023): e2121467120.
Crex_crex	birds	Gruiformes	Gruiformes	158.75	1.42968	Griesser, Michael, et al. "Parental provisioning drives brain size in birds." Proceedings of the National Academy of Sciences 120.2 (2023): e2121467120.
Grus_grus	birds	Gruiformes	Gruiformes	5500	17.6	Griesser, Michael, et al. "Parental provisioning drives brain size in birds." Proceedings of the National Academy of Sciences 120.2 (2023): e2121467120.
Grus_japonensis	birds	Gruiformes	Gruiformes	8786	20.7	Griesser, Michael, et al. "Parental provisioning drives brain size in birds." Proceedings of the National Academy of Sciences 120.2 (2023): e2121467120.
Antigone_canadensis	birds	Gruiformes	Gruiformes	4300	15.3535	Griesser, Michael, et al. "Parental provisioning drives brain size in birds." Proceedings of the National Academy of Sciences 120.2 (2023): e2121467120.
Rallus_aquaticus	birds	Gruiformes	Gruiformes	122.5	1.79228	Griesser, Michael, et al. "Parental provisioning drives brain size in birds." Proceedings of the National Academy of Sciences 120.2 (2023): e2121467120.
Coturnicops_noveboracensis	birds	Gruiformes	Gruiformes	55.5	0.76664	Griesser, Michael, et al. "Parental provisioning drives brain size in birds." Proceedings of the National Academy of Sciences 120.2 (2023): e2121467120.
Antigone_rubicunda	birds	Gruiformes	Gruiformes	6500	18.3268	Griesser, Michael, et al. "Parental provisioning drives brain size in birds." Proceedings of the National Academy of Sciences 120.2 (2023): e2121467120.
Rallus_longirostris	birds	Gruiformes	Gruiformes	299.75	2.47604	Griesser, Michael, et al. "Parental provisioning drives brain size in birds." Proceedings of the National Academy of Sciences 120.2 (2023): e2121467120.
Grus_paradisea	birds	Gruiformes	Gruiformes	5100	13.7788	Griesser, Michael, et al. "Parental provisioning drives brain size in birds." Proceedings of the National Academy of Sciences 120.2 (2023): e2121467120.
Myiarchus_tuberculifer	birds	Passeriformes	Passeriformes	19.8	0.68376	Griesser, Michael, et al. "Parental provisioning drives brain size in birds." Proceedings of the National Academy of Sciences 120.2 (2023): e2121467120.
Tyrannus_forficatus	birds	Passeriformes	Passeriformes	39.5	0.89096	Griesser, Michael, et al. "Parental provisioning drives brain size in birds." Proceedings of the National Academy of Sciences 120.2 (2023): e2121467120.
Pitangus_sulphuratus	birds	Passeriformes	Passeriformes	63.7872	1.3986	Griesser, Michael, et al. "Parental provisioning drives brain size in birds." Proceedings of the National Academy of Sciences 120.2 (2023): e2121467120.
Pyroderus_scutatus	birds	Passeriformes	Passeriformes	357	4.45	Griesser, Michael, et al. "Parental provisioning drives brain size in birds." Proceedings of the National Academy of Sciences 120.2 (2023): e2121467120.
Rupicola_peruvianus	birds	Passeriformes	Passeriformes	242.751	3.48096	Griesser, Michael, et al. "Parental provisioning drives brain size in birds." Proceedings of the National Academy of Sciences 120.2 (2023): e2121467120.
Ceratopipra_mentalis	birds	Passeriformes	Passeriformes	15.5	0.61124	Griesser, Michael, et al. "Parental provisioning drives brain size in birds." Proceedings of the National Academy of Sciences 120.2 (2023): e2121467120.
Ceratopipra_erythrocephala	birds	Passeriformes	Passeriformes	13.45	0.50764	Griesser, Michael, et al. "Parental provisioning drives brain size in birds." Proceedings of the National Academy of Sciences 120.2 (2023): e2121467120.
Manacus_candei	birds	Passeriformes	Passeriformes	19.85	0.59052	Griesser, Michael, et al. "Parental provisioning drives brain size in birds." Proceedings of the National Academy of Sciences 120.2 (2023): e2121467120.
Manacus_vitellinus	birds	Passeriformes	Passeriformes	18.2	0.64232	Griesser, Michael, et al. "Parental provisioning drives brain size in birds." Proceedings of the National Academy of Sciences 120.2 (2023): e2121467120.
Manacus_manacus	birds	Passeriformes	Passeriformes	16.75	0.61124	Griesser, Michael, et al. "Parental provisioning drives brain size in birds." Proceedings of the National Academy of Sciences 120.2 (2023): e2121467120.
Thamnophilus_punctatus	birds	Passeriformes	Passeriformes	20	0.97384	Griesser, Michael, et al. "Parental provisioning drives brain size in birds." Proceedings of the National Academy of Sciences 120.2 (2023): e2121467120.
Dysithamnus_mentalis	birds	Passeriformes	Passeriformes	12	0.7252	Griesser, Michael, et al. "Parental provisioning drives brain size in birds." Proceedings of the National Academy of Sciences 120.2 (2023): e2121467120.
Thamnomanes_caesius	birds	Passeriformes	Passeriformes	15.7	0.63196	Griesser, Michael, et al. "Parental provisioning drives brain size in birds." Proceedings of the National Academy of Sciences 120.2 (2023): e2121467120.
Myrmotherula_axillaris	birds	Passeriformes	Passeriformes	8.15714	0.40404	Griesser, Michael, et al. "Parental provisioning drives brain size in birds." Proceedings of the National Academy of Sciences 120.2 (2023): e2121467120.
Cercomacroides_tyrannina	birds	Passeriformes	Passeriformes	16.3	0.76664	Griesser, Michael, et al. "Parental provisioning drives brain size in birds." Proceedings of the National Academy of Sciences 120.2 (2023): e2121467120.
Cercomacroides_nigrescens	birds	Passeriformes	Passeriformes	16.5	0.87024	Griesser, Michael, et al. "Parental provisioning drives brain size in birds." Proceedings of the National Academy of Sciences 120.2 (2023): e2121467120.
Hypocnemis_cantator	birds	Passeriformes	Passeriformes	12.27	0.65268	Griesser, Michael, et al. "Parental provisioning drives brain size in birds." Proceedings of the National Academy of Sciences 120.2 (2023): e2121467120.
Myrmeciza	birds	Passeriformes	Passeriformes	26.5	1.06708	Griesser, Michael, et al. "Parental provisioning drives brain size in birds." Proceedings of the National Academy of Sciences 120.2 (2023): e2121467120.
Furnarius_rufus	birds	Passeriformes	Passeriformes	48	1.37788	Griesser, Michael, et al. "Parental provisioning drives brain size in birds." Proceedings of the National Academy of Sciences 120.2 (2023): e2121467120.
Synallaxis_brachyura	birds	Passeriformes	Passeriformes	18.5	0.89096	Griesser, Michael, et al. "Parental provisioning drives brain size in birds." Proceedings of the National Academy of Sciences 120.2 (2023): e2121467120.
Anumbius_annumbi	birds	Passeriformes	Passeriformes	41.5	1.22248	Griesser, Michael, et al. "Parental provisioning drives brain size in birds." Proceedings of the National Academy of Sciences 120.2 (2023): e2121467120.
Automolus_ochrolaemus	birds	Passeriformes	Passeriformes	38	1.18104	Griesser, Michael, et al. "Parental provisioning drives brain size in birds." Proceedings of the National Academy of Sciences 120.2 (2023): e2121467120.
Dendrocincla_fuliginosa_fuliginosa	birds	Passeriformes	Passeriformes	37.75	1.09816	Griesser, Michael, et al. "Parental provisioning drives brain size in birds." Proceedings of the National Academy of Sciences 120.2 (2023): e2121467120.
Sittasomus_griseicapillus	birds	Passeriformes	Passeriformes	13	0.5698	Griesser, Michael, et al. "Parental provisioning drives brain size in birds." Proceedings of the National Academy of Sciences 120.2 (2023): e2121467120.
Lepidocolaptes_souleyetii	birds	Passeriformes	Passeriformes	28	1.07744	Griesser, Michael, et al. "Parental provisioning drives brain size in birds." Proceedings of the National Academy of Sciences 120.2 (2023): e2121467120.
Lepidocolaptes_affinis	birds	Passeriformes	Passeriformes	33	1.17068	Griesser, Michael, et al. "Parental provisioning drives brain size in birds." Proceedings of the National Academy of Sciences 120.2 (2023): e2121467120.
Formicarius_analis	birds	Passeriformes	Passeriformes	58.75	1.3468	Griesser, Michael, et al. "Parental provisioning drives brain size in birds." Proceedings of the National Academy of Sciences 120.2 (2023): e2121467120.
Conopophaga_lineata	birds	Passeriformes	Passeriformes	21.5	0.7252	Griesser, Michael, et al. "Parental provisioning drives brain size in birds." Proceedings of the National Academy of Sciences 120.2 (2023): e2121467120.
Cormobates	birds	Passeriformes	Passeriformes	17	0.83916	Griesser, Michael, et al. "Parental provisioning drives brain size in birds." Proceedings of the National Academy of Sciences 120.2 (2023): e2121467120.
Climacteris	birds	Passeriformes	Passeriformes	21.9	0.91168	Griesser, Michael, et al. "Parental provisioning drives brain size in birds." Proceedings of the National Academy of Sciences 120.2 (2023): e2121467120.
Menura_novaehollandiae	birds	Passeriformes	Passeriformes	995	11.1059	Griesser, Michael, et al. "Parental provisioning drives brain size in birds." Proceedings of the National Academy of Sciences 120.2 (2023): e2121467120.
Pyrocephalus_rubinus	birds	Passeriformes	Passeriformes	12.5	0.47656	Griesser, Michael, et al. "Parental provisioning drives brain size in birds." Proceedings of the National Academy of Sciences 120.2 (2023): e2121467120.
Ailuroedus_melanotis	birds	Passeriformes	Passeriformes	176.143	4.40174	Griesser, Michael, et al. "Parental provisioning drives brain size in birds." Proceedings of the National Academy of Sciences 120.2 (2023): e2121467120.
Myiarchus_cinerascens	birds	Passeriformes	Passeriformes	27.5	0.79772	Griesser, Michael, et al. "Parental provisioning drives brain size in birds." Proceedings of the National Academy of Sciences 120.2 (2023): e2121467120.
Myiarchus_tyrannulus	birds	Passeriformes	Passeriformes	29.425	1.01528	Griesser, Michael, et al. "Parental provisioning drives brain size in birds." Proceedings of the National Academy of Sciences 120.2 (2023): e2121467120.
Tyrannus_verticalis	birds	Passeriformes	Passeriformes	37.5	1.01528	Griesser, Michael, et al. "Parental provisioning drives brain size in birds." Proceedings of the National Academy of Sciences 120.2 (2023): e2121467120.
Malurus_leucopterus	birds	Passeriformes	Passeriformes	7.4	0.40404	Griesser, Michael, et al. "Parental provisioning drives brain size in birds." Proceedings of the National Academy of Sciences 120.2 (2023): e2121467120.
Tyrannus_tyrannus	birds	Passeriformes	Passeriformes	41	0.9842	Griesser, Michael, et al. "Parental provisioning drives brain size in birds." Proceedings of the National Academy of Sciences 120.2 (2023): e2121467120.
Tyrannus_dominicensis	birds	Passeriformes	Passeriformes	45.5	1.036	Griesser, Michael, et al. "Parental provisioning drives brain size in birds." Proceedings of the National Academy of Sciences 120.2 (2023): e2121467120.
Myiozetetes_similis	birds	Passeriformes	Passeriformes	28	0.84952	Griesser, Michael, et al. "Parental provisioning drives brain size in birds." Proceedings of the National Academy of Sciences 120.2 (2023): e2121467120.
Legatus_leucophaius	birds	Passeriformes	Passeriformes	24.5	0.68376	Griesser, Michael, et al. "Parental provisioning drives brain size in birds." Proceedings of the National Academy of Sciences 120.2 (2023): e2121467120.
Malurus_pulcherrimus	birds	Passeriformes	Passeriformes	7.9	0.43512	Griesser, Michael, et al. "Parental provisioning drives brain size in birds." Proceedings of the National Academy of Sciences 120.2 (2023): e2121467120.
Tityra_semifasciata	birds	Passeriformes	Passeriformes	79.3	1.94768	Griesser, Michael, et al. "Parental provisioning drives brain size in birds." Proceedings of the National Academy of Sciences 120.2 (2023): e2121467120.
Stipiturus_malachurus	birds	Passeriformes	Passeriformes	7.3	0.4144	Griesser, Michael, et al. "Parental provisioning drives brain size in birds." Proceedings of the National Academy of Sciences 120.2 (2023): e2121467120.
Myzomela_sanguinolenta	birds	Passeriformes	Passeriformes	8.725	0.35224	Griesser, Michael, et al. "Parental provisioning drives brain size in birds." Proceedings of the National Academy of Sciences 120.2 (2023): e2121467120.
Melilestes_megarhynchus	birds	Passeriformes	Passeriformes	44.075	1.31572	Griesser, Michael, et al. "Parental provisioning drives brain size in birds." Proceedings of the National Academy of Sciences 120.2 (2023): e2121467120.
Lichmera_indistincta	birds	Passeriformes	Passeriformes	10.225	0.52836	Griesser, Michael, et al. "Parental provisioning drives brain size in birds." Proceedings of the National Academy of Sciences 120.2 (2023): e2121467120.
Meliphaga_lewinii	birds	Passeriformes	Passeriformes	36.45	1.21212	Griesser, Michael, et al. "Parental provisioning drives brain size in birds." Proceedings of the National Academy of Sciences 120.2 (2023): e2121467120.
Caligavis_chrysops	birds	Passeriformes	Passeriformes	16.875	0.74592	Griesser, Michael, et al. "Parental provisioning drives brain size in birds." Proceedings of the National Academy of Sciences 120.2 (2023): e2121467120.
Stomiopera_flava	birds	Passeriformes	Passeriformes	22.6	0.73556	Griesser, Michael, et al. "Parental provisioning drives brain size in birds." Proceedings of the National Academy of Sciences 120.2 (2023): e2121467120.
Nesoptilotis_leucotis	birds	Passeriformes	Passeriformes	25.475	0.92204	Griesser, Michael, et al. "Parental provisioning drives brain size in birds." Proceedings of the National Academy of Sciences 120.2 (2023): e2121467120.
Lichenostomus_melanops	birds	Passeriformes	Passeriformes	25.375	0.95312	Griesser, Michael, et al. "Parental provisioning drives brain size in birds." Proceedings of the National Academy of Sciences 120.2 (2023): e2121467120.
Ptilotula_fusca	birds	Passeriformes	Passeriformes	17.175	0.75628	Griesser, Michael, et al. "Parental provisioning drives brain size in birds." Proceedings of the National Academy of Sciences 120.2 (2023): e2121467120.
Lichenostomus_ornatus	birds	Passeriformes	Passeriformes	17.85	0.777	Griesser, Michael, et al. "Parental provisioning drives brain size in birds." Proceedings of the National Academy of Sciences 120.2 (2023): e2121467120.
Ptilotula_penicillata	birds	Passeriformes	Passeriformes	19	0.85988	Griesser, Michael, et al. "Parental provisioning drives brain size in birds." Proceedings of the National Academy of Sciences 120.2 (2023): e2121467120.
Melithreptus_albogularis	birds	Passeriformes	Passeriformes	11.125	0.65268	Griesser, Michael, et al. "Parental provisioning drives brain size in birds." Proceedings of the National Academy of Sciences 120.2 (2023): e2121467120.
Melithreptus_brevirostris	birds	Passeriformes	Passeriformes	14.775	0.70448	Griesser, Michael, et al. "Parental provisioning drives brain size in birds." Proceedings of the National Academy of Sciences 120.2 (2023): e2121467120.
Philemon_citreogularis	birds	Passeriformes	Passeriformes	68	1.63688	Griesser, Michael, et al. "Parental provisioning drives brain size in birds." Proceedings of the National Academy of Sciences 120.2 (2023): e2121467120.
Philemon_buceroides	birds	Passeriformes	Passeriformes	113.85	2.2274	Griesser, Michael, et al. "Parental provisioning drives brain size in birds." Proceedings of the National Academy of Sciences 120.2 (2023): e2121467120.
Philemon_corniculatus	birds	Passeriformes	Passeriformes	103	2.05128	Griesser, Michael, et al. "Parental provisioning drives brain size in birds." Proceedings of the National Academy of Sciences 120.2 (2023): e2121467120.
Phylidonyris_novaehollandiae	birds	Passeriformes	Passeriformes	17	0.9324	Griesser, Michael, et al. "Parental provisioning drives brain size in birds." Proceedings of the National Academy of Sciences 120.2 (2023): e2121467120.
Phylidonyris_niger	birds	Passeriformes	Passeriformes	19.125	0.8288	Griesser, Michael, et al. "Parental provisioning drives brain size in birds." Proceedings of the National Academy of Sciences 120.2 (2023): e2121467120.
Purnella_albifrons	birds	Passeriformes	Passeriformes	17	0.74592	Griesser, Michael, et al. "Parental provisioning drives brain size in birds." Proceedings of the National Academy of Sciences 120.2 (2023): e2121467120.
Ramsayornis_modestus	birds	Passeriformes	Passeriformes	10.5	0.52836	Griesser, Michael, et al. "Parental provisioning drives brain size in birds." Proceedings of the National Academy of Sciences 120.2 (2023): e2121467120.
Conopophila_albogularis	birds	Passeriformes	Passeriformes	11.675	0.573253	Griesser, Michael, et al. "Parental provisioning drives brain size in birds." Proceedings of the National Academy of Sciences 120.2 (2023): e2121467120.
Grantiella_picta	birds	Passeriformes	Passeriformes	20.375	0.7252	Griesser, Michael, et al. "Parental provisioning drives brain size in birds." Proceedings of the National Academy of Sciences 120.2 (2023): e2121467120.
Anthochaera_phrygia	birds	Passeriformes	Passeriformes	41.125	1.06708	Griesser, Michael, et al. "Parental provisioning drives brain size in birds." Proceedings of the National Academy of Sciences 120.2 (2023): e2121467120.
Acanthorhynchus_tenuirostris	birds	Passeriformes	Passeriformes	12.75	0.49728	Griesser, Michael, et al. "Parental provisioning drives brain size in birds." Proceedings of the National Academy of Sciences 120.2 (2023): e2121467120.
Entomyzon_cyanotis	birds	Passeriformes	Passeriformes	104.5	2.31028	Griesser, Michael, et al. "Parental provisioning drives brain size in birds." Proceedings of the National Academy of Sciences 120.2 (2023): e2121467120.
Manorina_melanophrys	birds	Passeriformes	Passeriformes	30.5061	1.18104	Griesser, Michael, et al. "Parental provisioning drives brain size in birds." Proceedings of the National Academy of Sciences 120.2 (2023): e2121467120.
Manorina_melanocephala	birds	Passeriformes	Passeriformes	60	1.92696	Griesser, Michael, et al. "Parental provisioning drives brain size in birds." Proceedings of the National Academy of Sciences 120.2 (2023): e2121467120.
Atrichornis_clamosus	birds	Passeriformes	Passeriformes	45	1.7612	Griesser, Michael, et al. "Parental provisioning drives brain size in birds." Proceedings of the National Academy of Sciences 120.2 (2023): e2121467120.
Acanthagenys_rufogularis	birds	Passeriformes	Passeriformes	51.75	1.20176	Griesser, Michael, et al. "Parental provisioning drives brain size in birds." Proceedings of the National Academy of Sciences 120.2 (2023): e2121467120.
Ailuroedus_crassirostris	birds	Passeriformes	Passeriformes	206.5	4.15436	Griesser, Michael, et al. "Parental provisioning drives brain size in birds." Proceedings of the National Academy of Sciences 120.2 (2023): e2121467120.
Ptilonorhynchus_violaceus	birds	Passeriformes	Passeriformes	218.566	4.88992	Griesser, Michael, et al. "Parental provisioning drives brain size in birds." Proceedings of the National Academy of Sciences 120.2 (2023): e2121467120.
Malurus_melanocephalus	birds	Passeriformes	Passeriformes	7.9	0.4662	Griesser, Michael, et al. "Parental provisioning drives brain size in birds." Proceedings of the National Academy of Sciences 120.2 (2023): e2121467120.
Epthianura_aurifrons	birds	Passeriformes	Passeriformes	10.5	0.44548	Griesser, Michael, et al. "Parental provisioning drives brain size in birds." Proceedings of the National Academy of Sciences 120.2 (2023): e2121467120.
Malurus_cyaneus	birds	Passeriformes	Passeriformes	10.8	0.48692	Griesser, Michael, et al. "Parental provisioning drives brain size in birds." Proceedings of the National Academy of Sciences 120.2 (2023): e2121467120.
Malurus_splendens	birds	Passeriformes	Passeriformes	10.1	0.4662	Griesser, Michael, et al. "Parental provisioning drives brain size in birds." Proceedings of the National Academy of Sciences 120.2 (2023): e2121467120.
Malurus_lamberti	birds	Passeriformes	Passeriformes	8.1	0.47656	Griesser, Michael, et al. "Parental provisioning drives brain size in birds." Proceedings of the National Academy of Sciences 120.2 (2023): e2121467120.
Malurus_elegans	birds	Passeriformes	Passeriformes	9.6	0.59052	Griesser, Michael, et al. "Parental provisioning drives brain size in birds." Proceedings of the National Academy of Sciences 120.2 (2023): e2121467120.
Pycnoptilus_floccosus	birds	Passeriformes	Passeriformes	27	1.22248	Griesser, Michael, et al. "Parental provisioning drives brain size in birds." Proceedings of the National Academy of Sciences 120.2 (2023): e2121467120.
Neosericornis_citreogularis	birds	Passeriformes	Passeriformes	17	0.81844	Griesser, Michael, et al. "Parental provisioning drives brain size in birds." Proceedings of the National Academy of Sciences 120.2 (2023): e2121467120.
Sericornis_frontalis	birds	Passeriformes	Passeriformes	13.5	0.78736	Griesser, Michael, et al. "Parental provisioning drives brain size in birds." Proceedings of the National Academy of Sciences 120.2 (2023): e2121467120.
Pyrrholaemus_sagittatus	birds	Passeriformes	Passeriformes	13.5	0.6216	Griesser, Michael, et al. "Parental provisioning drives brain size in birds." Proceedings of the National Academy of Sciences 120.2 (2023): e2121467120.
Hylacola_pyrrhopygia	birds	Passeriformes	Passeriformes	17	1.03045	Griesser, Michael, et al. "Parental provisioning drives brain size in birds." Proceedings of the National Academy of Sciences 120.2 (2023): e2121467120.
Hylacola_cauta	birds	Passeriformes	Passeriformes	15	0.83398	Griesser, Michael, et al. "Parental provisioning drives brain size in birds." Proceedings of the National Academy of Sciences 120.2 (2023): e2121467120.
Acanthiza_pusilla	birds	Passeriformes	Passeriformes	7.1	0.4662	Griesser, Michael, et al. "Parental provisioning drives brain size in birds." Proceedings of the National Academy of Sciences 120.2 (2023): e2121467120.
Acanthiza_reguloides	birds	Passeriformes	Passeriformes	7.1	0.40404	Griesser, Michael, et al. "Parental provisioning drives brain size in birds." Proceedings of the National Academy of Sciences 120.2 (2023): e2121467120.
Acanthiza_chrysorrhoa	birds	Passeriformes	Passeriformes	9.16267	0.44548	Griesser, Michael, et al. "Parental provisioning drives brain size in birds." Proceedings of the National Academy of Sciences 120.2 (2023): e2121467120.
Acanthiza_lineata	birds	Passeriformes	Passeriformes	7.1	0.52836	Griesser, Michael, et al. "Parental provisioning drives brain size in birds." Proceedings of the National Academy of Sciences 120.2 (2023): e2121467120.
Gerygone_magnirostris	birds	Passeriformes	Passeriformes	7	0.42994	Griesser, Michael, et al. "Parental provisioning drives brain size in birds." Proceedings of the National Academy of Sciences 120.2 (2023): e2121467120.
Gerygone_fusca	birds	Passeriformes	Passeriformes	6	0.35224	Griesser, Michael, et al. "Parental provisioning drives brain size in birds." Proceedings of the National Academy of Sciences 120.2 (2023): e2121467120.
Aphelocephala_leucopsis	birds	Passeriformes	Passeriformes	12.5	0.55944	Griesser, Michael, et al. "Parental provisioning drives brain size in birds." Proceedings of the National Academy of Sciences 120.2 (2023): e2121467120.
Petroica_macrocephala	birds	Passeriformes	Passeriformes	11	0.66822	Griesser, Michael, et al. "Parental provisioning drives brain size in birds." Proceedings of the National Academy of Sciences 120.2 (2023): e2121467120.
Pitta_sordida	birds	Passeriformes	Passeriformes	57	1.35716	Griesser, Michael, et al. "Parental provisioning drives brain size in birds." Proceedings of the National Academy of Sciences 120.2 (2023): e2121467120.
Erythropitta_erythrogaster	birds	Passeriformes	Passeriformes	57.75	0.95	Griesser, Michael, et al. "Parental provisioning drives brain size in birds." Proceedings of the National Academy of Sciences 120.2 (2023): e2121467120.
Pitta_brachyura	birds	Passeriformes	Passeriformes	56.5	1.44004	Griesser, Michael, et al. "Parental provisioning drives brain size in birds." Proceedings of the National Academy of Sciences 120.2 (2023): e2121467120.
Pitta_versicolor	birds	Passeriformes	Passeriformes	95	1.93732	Griesser, Michael, et al. "Parental provisioning drives brain size in birds." Proceedings of the National Academy of Sciences 120.2 (2023): e2121467120.
Smithornis_capensis	birds	Passeriformes	Passeriformes	23.2	0.80808	Griesser, Michael, et al. "Parental provisioning drives brain size in birds." Proceedings of the National Academy of Sciences 120.2 (2023): e2121467120.
Mionectes_oleagineus	birds	Passeriformes	Passeriformes	12.5	0.4662	Griesser, Michael, et al. "Parental provisioning drives brain size in birds." Proceedings of the National Academy of Sciences 120.2 (2023): e2121467120.
Todirostrum_cinereum	birds	Passeriformes	Passeriformes	6.4037	0.32116	Griesser, Michael, et al. "Parental provisioning drives brain size in birds." Proceedings of the National Academy of Sciences 120.2 (2023): e2121467120.
Platyrinchus_mystaceus	birds	Passeriformes	Passeriformes	10.05	0.4144	Griesser, Michael, et al. "Parental provisioning drives brain size in birds." Proceedings of the National Academy of Sciences 120.2 (2023): e2121467120.
Onychorhynchus	birds	Passeriformes	Passeriformes	17	0.48692	Griesser, Michael, et al. "Parental provisioning drives brain size in birds." Proceedings of the National Academy of Sciences 120.2 (2023): e2121467120.
Cnemotriccus_fuscatus	birds	Passeriformes	Passeriformes	11.9	0.47656	Griesser, Michael, et al. "Parental provisioning drives brain size in birds." Proceedings of the National Academy of Sciences 120.2 (2023): e2121467120.
Contopus_cooperi	birds	Passeriformes	Passeriformes	34.5	0.66304	Griesser, Michael, et al. "Parental provisioning drives brain size in birds." Proceedings of the National Academy of Sciences 120.2 (2023): e2121467120.
Contopus_virens	birds	Passeriformes	Passeriformes	14	0.4662	Griesser, Michael, et al. "Parental provisioning drives brain size in birds." Proceedings of the National Academy of Sciences 120.2 (2023): e2121467120.
Empidonax_virescens	birds	Passeriformes	Passeriformes	13.1	0.44548	Griesser, Michael, et al. "Parental provisioning drives brain size in birds." Proceedings of the National Academy of Sciences 120.2 (2023): e2121467120.
Empidonax_minimus	birds	Passeriformes	Passeriformes	10.5	0.38332	Griesser, Michael, et al. "Parental provisioning drives brain size in birds." Proceedings of the National Academy of Sciences 120.2 (2023): e2121467120.
Sayornis_phoebe	birds	Passeriformes	Passeriformes	18.3	0.61124	Griesser, Michael, et al. "Parental provisioning drives brain size in birds." Proceedings of the National Academy of Sciences 120.2 (2023): e2121467120.
Sayornis_saya	birds	Passeriformes	Passeriformes	20.9	0.63196	Griesser, Michael, et al. "Parental provisioning drives brain size in birds." Proceedings of the National Academy of Sciences 120.2 (2023): e2121467120.
Sayornis_nigricans	birds	Passeriformes	Passeriformes	18	0.50764	Griesser, Michael, et al. "Parental provisioning drives brain size in birds." Proceedings of the National Academy of Sciences 120.2 (2023): e2121467120.
Psophodes_olivaceus	birds	Passeriformes	Passeriformes	61.75	2.25848	Griesser, Michael, et al. "Parental provisioning drives brain size in birds." Proceedings of the National Academy of Sciences 120.2 (2023): e2121467120.
Corcorax_melanorhamphos	birds	Passeriformes	Passeriformes	350	5.3872	Griesser, Michael, et al. "Parental provisioning drives brain size in birds." Proceedings of the National Academy of Sciences 120.2 (2023): e2121467120.
Struthidea_cinerea	birds	Passeriformes	Passeriformes	130	3.08728	Griesser, Michael, et al. "Parental provisioning drives brain size in birds." Proceedings of the National Academy of Sciences 120.2 (2023): e2121467120.
Daphoenositta_chrysoptera	birds	Passeriformes	Passeriformes	11.9	0.63196	Griesser, Michael, et al. "Parental provisioning drives brain size in birds." Proceedings of the National Academy of Sciences 120.2 (2023): e2121467120.
Falcunculus_frontatus	birds	Passeriformes	Passeriformes	28.6	1.28464	Griesser, Michael, et al. "Parental provisioning drives brain size in birds." Proceedings of the National Academy of Sciences 120.2 (2023): e2121467120.
Oreoica_gutturalis	birds	Passeriformes	Passeriformes	61.5	1.73012	Griesser, Michael, et al. "Parental provisioning drives brain size in birds." Proceedings of the National Academy of Sciences 120.2 (2023): e2121467120.
Pachycephala_olivacea	birds	Passeriformes	Passeriformes	38	1.53328	Griesser, Michael, et al. "Parental provisioning drives brain size in birds." Proceedings of the National Academy of Sciences 120.2 (2023): e2121467120.
Pachycephala_pectoralis	birds	Passeriformes	Passeriformes	25.5	1.16032	Griesser, Michael, et al. "Parental provisioning drives brain size in birds." Proceedings of the National Academy of Sciences 120.2 (2023): e2121467120.
Pachycephala_rufiventris	birds	Passeriformes	Passeriformes	23.5	1.06708	Griesser, Michael, et al. "Parental provisioning drives brain size in birds." Proceedings of the National Academy of Sciences 120.2 (2023): e2121467120.
Colluricincla_megarhyncha	birds	Passeriformes	Passeriformes	37	1.38824	Griesser, Michael, et al. "Parental provisioning drives brain size in birds." Proceedings of the National Academy of Sciences 120.2 (2023): e2121467120.
Colluricincla_harmonica	birds	Passeriformes	Passeriformes	66	2.072	Griesser, Michael, et al. "Parental provisioning drives brain size in birds." Proceedings of the National Academy of Sciences 120.2 (2023): e2121467120.
Gymnorhinus_cyanocephalus	birds	Passeriformes	Passeriformes	103	3.63636	Griesser, Michael, et al. "Parental provisioning drives brain size in birds." Proceedings of the National Academy of Sciences 120.2 (2023): e2121467120.
Cyanocitta_cristata	birds	Passeriformes	Passeriformes	88	3.02512	Griesser, Michael, et al. "Parental provisioning drives brain size in birds." Proceedings of the National Academy of Sciences 120.2 (2023): e2121467120.
Cyanocitta_stelleri	birds	Passeriformes	Passeriformes	128	3.66744	Griesser, Michael, et al. "Parental provisioning drives brain size in birds." Proceedings of the National Academy of Sciences 120.2 (2023): e2121467120.
Aphelocoma_coerulescens	birds	Passeriformes	Passeriformes	80.2	2.9526	Griesser, Michael, et al. "Parental provisioning drives brain size in birds." Proceedings of the National Academy of Sciences 120.2 (2023): e2121467120.
Aphelocoma_ultramarina	birds	Passeriformes	Passeriformes	124	3.73996	Griesser, Michael, et al. "Parental provisioning drives brain size in birds." Proceedings of the National Academy of Sciences 120.2 (2023): e2121467120.
Cyanocorax_yncas	birds	Passeriformes	Passeriformes	88.4	2.4	Griesser, Michael, et al. "Parental provisioning drives brain size in birds." Proceedings of the National Academy of Sciences 120.2 (2023): e2121467120.
Psilorhinus_morio	birds	Passeriformes	Passeriformes	204	4.9728	Griesser, Michael, et al. "Parental provisioning drives brain size in birds." Proceedings of the National Academy of Sciences 120.2 (2023): e2121467120.
Garrulus_glandarius	birds	Passeriformes	Passeriformes	166.252	4.04771	Griesser, Michael, et al. "Parental provisioning drives brain size in birds." Proceedings of the National Academy of Sciences 120.2 (2023): e2121467120.
Perisoreus_canadensis	birds	Passeriformes	Passeriformes	73	2.62108	Griesser, Michael, et al. "Parental provisioning drives brain size in birds." Proceedings of the National Academy of Sciences 120.2 (2023): e2121467120.
Cissa_chinensis	birds	Passeriformes	Passeriformes	126.75	3.5742	Griesser, Michael, et al. "Parental provisioning drives brain size in birds." Proceedings of the National Academy of Sciences 120.2 (2023): e2121467120.
Dendrocitta_vagabunda	birds	Passeriformes	Passeriformes	100	2.8	Griesser, Michael, et al. "Parental provisioning drives brain size in birds." Proceedings of the National Academy of Sciences 120.2 (2023): e2121467120.
Pica_pica	birds	Passeriformes	Passeriformes	230	4.83812	Griesser, Michael, et al. "Parental provisioning drives brain size in birds." Proceedings of the National Academy of Sciences 120.2 (2023): e2121467120.
Nucifraga_caryocatactes	birds	Passeriformes	Passeriformes	171.5	5.51	Griesser, Michael, et al. "Parental provisioning drives brain size in birds." Proceedings of the National Academy of Sciences 120.2 (2023): e2121467120.
Pyrrhocorax_pyrrhocorax	birds	Passeriformes	Passeriformes	277.226	6.60968	Griesser, Michael, et al. "Parental provisioning drives brain size in birds." Proceedings of the National Academy of Sciences 120.2 (2023): e2121467120.
Pyrrhocorax_graculus	birds	Passeriformes	Passeriformes	212.95	3.2	Griesser, Michael, et al. "Parental provisioning drives brain size in birds." Proceedings of the National Academy of Sciences 120.2 (2023): e2121467120.
Coloeus_monedula	birds	Passeriformes	Passeriformes	246	5.3354	Griesser, Michael, et al. "Parental provisioning drives brain size in birds." Proceedings of the National Academy of Sciences 120.2 (2023): e2121467120.
Corvus_capensis	birds	Passeriformes	Passeriformes	553	8	Griesser, Michael, et al. "Parental provisioning drives brain size in birds." Proceedings of the National Academy of Sciences 120.2 (2023): e2121467120.
Corvus_frugilegus	birds	Passeriformes	Passeriformes	457.938	7.88396	Griesser, Michael, et al. "Parental provisioning drives brain size in birds." Proceedings of the National Academy of Sciences 120.2 (2023): e2121467120.
Corvus_caurinus	birds	Passeriformes	Passeriformes	387	7.69748	Griesser, Michael, et al. "Parental provisioning drives brain size in birds." Proceedings of the National Academy of Sciences 120.2 (2023): e2121467120.
Corvus_brachyrhynchos	birds	Passeriformes	Passeriformes	448	7.42812	Griesser, Michael, et al. "Parental provisioning drives brain size in birds." Proceedings of the National Academy of Sciences 120.2 (2023): e2121467120.
[truncated: 2,680 more rows]

## Sheet: Reference List
Source
Baron, Georg, Stephan Heinz, Frahm Heiko D, (1996) Comparative neurobiology of chiroptera. Volume 1. Brain Structures, Tables and Atlases. Birkhäuser, Basel.
Barton, Robert A., and Isabella Capellini. "Maternal investment, life histories, and the costs of brain growth in mammals." Proceedings of the National Academy of Sciences 108.15 (2011): 6169-6174.
Boddy, A. M., et al. "Comparative analysis of encephalization in mammals reveals relaxed constraints on anthropoid primate and cetacean brain scaling." Journal of evolutionary biology 25.5 (2012): 981-994.
Burger, Joseph Robert, et al. "The allometry of brain size in mammals." Journal of Mammalogy 100.2 (2019): 276-283.
De Meester, Gilles, Katleen Huyghe, and Raoul Van Damme. "Brain size, ecology and sociality: a reptilian perspective." Biological Journal of the Linnean Society 126.3 (2019): 381-391.
Dos Santos, Sandra E., et al. "Cellular scaling rules for the brains of marsupials: Not as “primitive” as expected." Brain, behavior and evolution 89.1 (2017): 48-63.
Froese, Rainer, and Daniel Pauly. "FishBase." Nov. 2010.
Godfrey, R. Keating, Mira Swartzlander, and Wulfila Gronenberg. "Allometric analysis of brain cell number in Hymenoptera suggests ant brains diverge from general trends." Proceedings of the Royal Society B 288.1947 (2021): 20210199.
Gowda, Vishwas, and Wulfila Gronenberg. "Brain composition and scaling in social bee species differing in body size." Apidologie 50.6 (2019): 779-792.
Griesser, Michael, et al. "Parental provisioning drives brain size in birds." Proceedings of the National Academy of Sciences 120.2 (2023): e2121467120.
Herberstein, Marie E., et al. "AnimalTraits-a curated animal trait database for body mass, metabolic rate and brain size." Scientific Data 9.1 (2022): 265.
Herculano-Houzel, Suzana, et al. "Mammalian brains are made of these: a dataset of the numbers and densities of neuronal and nonneuronal cells in the brain of glires, primates, scandentia, eulipotyphlans, afrotherians and artiodactyls, and their relationship with body mass." Brain, behavior and evolution 86.3-4 (2015): 145-163.
Isler, Karin, and Carel P. van Schaik. "Allomaternal care, life history and brain size evolution in mammals." Journal of human evolution 63.1 (2012): 52-63.
Isler, Karin, and Carel P. van Schaik. "The expensive brain: a framework for explaining evolutionary changes in brain size." Journal of human evolution 57.4 (2009): 392-400.
Isler, Karin, and Carel P. Van Schaik. "Why are there so few smart mammals (but so many smart birds)?." Biology Letters 5.1 (2009): 125-129.
Isler, Karin, et al. "Endocranial volumes of primate species: scaling analyses using a comprehensive and reliable data set." Journal of Human Evolution 55.6 (2008): 967-978.
Isler, Karin. "Energetic trade‐offs between brain size and offspring production: Marsupials confirm a general mammalian pattern." Bioessays 33.3 (2011): 173-179.
Kaufman, Jason A., et al. "Brain volume of the newly-discovered species rhynchocyon udzungwensis (mammalia: afrotheria: macroscelidea): implications for encephalization in sengis." PLoS One 8.3 (2013): e58667.
Kverková, Kristina, et al. "Sociality does not drive the evolution of large brains in eusocial African mole-rats." Scientific reports 8.1 (2018): 1-14.
Kverková, Kristina, et al. "The evolution of brain neuron numbers in amniotes." Proceedings of the National Academy of Sciences 119.11 (2022): e2121624119.
López-Torres, Sergi, et al. "The allometry of brain size in Euarchontoglires: clade-specific patterns and their impact on encephalization quotients." Journal of Mammalogy 105.6 (2024): 1430-1445.
Manger, Paul R. "An examination of cetacean brain structure with a novel hypothesis correlating thermogenesis to the evolution of a big brain." Biological Reviews 81.2 (2006): 293-338.
Mangold-Wirz, K. (1966) Cerebralisation und ontogenesmodus bei eutherien. Acta anat. 63, 449-508.
Marino, Lori, et al. "Does diving limit brain size in cetaceans?." Marine Mammal Science 22.2 (2006): 413-425.
McNab, Brian K., and John F. Eisenberg. "Brain size and its relation to the rate of metabolism in mammals." The American Naturalist 133.2 (1989): 157-167.
Sacher, George A., and Everett F. Staffeldt. "Relation of gestation time to brain weight for placental mammals: implications for the theory of vertebrate growth." The American Naturalist 108.963 (1974): 593-615.
Seid, Marc A., Armando Castillo, and William T. Wcislo. "The allometry of brain miniaturization in ants." Brain Behavior and Evolution 77.1 (2011): 5-13.
Shultz, Susanne, and Robin Dunbar. "Encephalization is not a universal macroevolutionary phenomenon in mammals but is associated with sociality." Proceedings of the National Academy of Sciences 107.50 (2010): 21582-21586.
Song, Zitan, et al. "Does the expensive brain hypothesis apply to amphibians and reptiles?." BMC Ecology and Evolution 23.1 (2023): 77.
Stark, Gavin, and Daniel Pincheira-Donoso. "The evolution of brain size in ectothermic tetrapods: large brain mass trades-off with lifespan in reptiles." Evolutionary Biology 49.2 (2022): 180-188.
Stark, Gavin. "Large and expensive brain comes with a short lifespan: The relationship between brain size and longevity among fish taxa." Journal of Fish Biology 101.1 (2022): 92-99.
Stark, Gavin. "Large and expensive brain comes with a short lifespan: The relationship between brain size and longevity among fish taxa." Journal of Fish Biology 101.1 (2022): 92-99. ; Tsuboi, Masahito, et al. "Breakdown of brain–body allometry and the encephalization of birds and mammals." Nature Ecology & Evolution 2.9 (2018): 1492-1500.
Stephan, Heinz, Baron, Georg., and Frahm, Heiko D. (1991). Comparative brain research in mammals. Vol. 1. Insectivores. Springer, New York.
Tsuboi, Masahito, et al. "Breakdown of brain–body allometry and the encephalization of birds and mammals." Nature Ecology & Evolution 2.9 (2018): 1492-1500.
Wehner, Rüdiger, Tsukasa Fukushi, and Karin Isler. "On being small: brain allometry in ants." Brain Behavior and Evolution 69.3 (2007): 220-228.
Weisbecker, Vera, Ken Ashwell, and Diana Fisher. "An improved body mass dataset for the study of marsupial brain size evolution." Brain Behavior and Evolution 82.2 (2013): 81-82.
