# Supplementary material for: Macroevolutionary brain scaling is a microevolutionary metaphenomenon
Source: Nat Commun. 2025 Dec 4;17:136. doi: 10.1038/s41467-025-66843-0 (PMC12775500; doi:10.1038/s41467-025-66843-0)
Supplement: Supplementary file 4 — Supplementary Data 2 [file 41467_2025_66843_MOESM4_ESM.txt]

Descendant Taxa	Number of Descendants	Median Scalar	Class	Sub-Clade	Percentage Scaled	Phenotypic Selection
Abantennarius_coccineus,Abeomelomys_sevia,Ablennes_hians,Abudefduf_abdominalis,Abudefduf_hoefleri,Abudefduf_saxatilis,Abudefduf_septemfasciatus,Abudefduf_sexfasciatus,Abudefduf_sordidus,Abudefduf_vaigiensis,Abudefduf_whitleyi,Acanthagenys_rufogularis,Acanthis_flammea,Acanthiza_chrysorrhoa,Acanthiza_ewingii,Acanthiza_inornata,Acanthiza_lineata,Acanthiza_nana,Acanthiza_pusilla,Acanthiza_reguloides,…	4622	0	amp,act,ave,cho,mam,squ,tes	Anura,Caudata,NA,Oval,Scomb,Gobii,Spari,Tetraodont,Acanth,Otoc,Syngnath,Perci,Car_An,Labri,Elop,Lutjan,Bery,Kurti,Parac,Chaeto,Accip,Aequo_1,Aequo_2,Colum,Corac,Falco,Gallo,Gruif,Passe,Psitt,Strig,Stris,rays,sharks,Arti,Atla,Carn,Ceta,Chir,Euli,Lago,Mars,Prim,Rode,Gekko,Iguan,Lacet,Scinc,Serpe,Testu	5.8	none
Aetobatus_ocellatus,Amblyraja_radiata,Brachaeluridae,Callorhinchus_milii,Carcharhinus_leucas,Carcharias,Carcharodon_carcharias,Centrophorus_moluccensis,Centroscymnus_crepidater,Centroscymnus_owstoni,Chiloscyllium_punctatum,Chimaera_monstrosa,Chlamydoselachidae,Dalatias_licha,Dasyatis,Deania_sp._JM-2001,Etmopterus_gracilispinis,Etmopterus_spinax,Galeus,Ginglymostomatidae,Glaucostegus_typus,Harriot…	64	0	cho	rays,sharks,NA	14.4	none
Aetobatus_ocellatus,Amblyraja_radiata,Brachaeluridae,Carcharhinus_leucas,Carcharias,Carcharodon_carcharias,Centrophorus_moluccensis,Centroscymnus_crepidater,Centroscymnus_owstoni,Chiloscyllium_punctatum,Chlamydoselachidae,Dalatias_licha,Dasyatis,Deania_sp._JM-2001,Etmopterus_gracilispinis,Etmopterus_spinax,Galeus,Ginglymostomatidae,Glaucostegus_typus,Hemigaleus_microstoma,Heterodontus_francisci,H…	59	0	cho	rays,sharks	18.8	none
Aetobatus_ocellatus,Amblyraja_radiata,Dasyatis,Glaucostegus_typus,Himantura,Mobula_japanica,Mobula_munkiana,Mobula_tarapacana,Mobula_thurstoni,Myliobatis,Narcine_tasmaniensis,Neotrygon_kuhlii,Okamejei,Pastinachus,Platyrhinoidis_triseriata,Potamotrygon_motoro,Pseudobatos_glaucostigma,Rajella_fyllae,Taeniura_lymma,Urobatis_halleri,Urolophus_cruciatus	21	0	cho	rays	28	none
Amblyraja_radiata,Okamejei,Rajella_fyllae	3	0	cho	rays	35.6	none
Amblyraja_radiata,Rajella_fyllae	2	0.0542883612770512	cho	rays	51.6	none
Amblyraja_radiata	1	0.465502860772173	cho	rays	65.8	none
Rajella_fyllae	1	0.706301419487519	cho	rays	74.6	none
Okamejei	1	0	cho	rays	37.4	none
Narcine_tasmaniensis,Platyrhinoidis_triseriata	2	0	cho	rays	33.4	none
Narcine_tasmaniensis	1	0	cho	rays	26.8	none
Platyrhinoidis_triseriata	1	0	cho	rays	28	none
Aetobatus_ocellatus,Dasyatis,Glaucostegus_typus,Himantura,Mobula_japanica,Mobula_munkiana,Mobula_tarapacana,Mobula_thurstoni,Myliobatis,Neotrygon_kuhlii,Pastinachus,Potamotrygon_motoro,Pseudobatos_glaucostigma,Taeniura_lymma,Urobatis_halleri,Urolophus_cruciatus	16	0	cho	rays	46.2	none
Aetobatus_ocellatus,Dasyatis,Himantura,Mobula_japanica,Mobula_munkiana,Mobula_tarapacana,Mobula_thurstoni,Myliobatis,Neotrygon_kuhlii,Pastinachus,Potamotrygon_motoro,Taeniura_lymma,Urobatis_halleri,Urolophus_cruciatus	14	0	cho	rays	38.6	none
Aetobatus_ocellatus,Dasyatis,Himantura,Mobula_japanica,Mobula_munkiana,Mobula_tarapacana,Mobula_thurstoni,Myliobatis,Neotrygon_kuhlii,Pastinachus,Potamotrygon_motoro,Taeniura_lymma,Urobatis_halleri	13	0	cho	rays	46.2	none
Dasyatis,Himantura,Neotrygon_kuhlii,Pastinachus,Potamotrygon_motoro,Taeniura_lymma,Urobatis_halleri	7	0	cho	rays	41	none
Dasyatis,Neotrygon_kuhlii,Pastinachus,Taeniura_lymma	4	0	cho	rays	40.8	none
Dasyatis,Neotrygon_kuhlii,Taeniura_lymma	3	0	cho	rays	44.8	none
Dasyatis	1	0	cho	rays	43	none
Neotrygon_kuhlii,Taeniura_lymma	2	0	cho	rays	45.4	none
Neotrygon_kuhlii	1	0	cho	rays	42.6	none
Taeniura_lymma	1	0	cho	rays	43.2	none
Pastinachus	1	0	cho	rays	40.6	none
Himantura,Potamotrygon_motoro,Urobatis_halleri	3	0.284093432450079	cho	rays	58.4	none
Himantura,Potamotrygon_motoro	2	0.899072587857501	cho	rays	80.8	none
Himantura	1	1.00124269122115	cho	rays	82.4	none
Potamotrygon_motoro	1	1.27172074205466	cho	rays	99.2	pos
Urobatis_halleri	1	0.260312926938463	cho	rays	57.8	none
Aetobatus_ocellatus,Mobula_japanica,Mobula_munkiana,Mobula_tarapacana,Mobula_thurstoni,Myliobatis	6	0	cho	rays	40	none
Myliobatis	1	0	cho	rays	37.8	none
Aetobatus_ocellatus	1	0	cho	rays	40	none
Mobula_japanica,Mobula_munkiana,Mobula_tarapacana,Mobula_thurstoni	4	0	cho	rays	39	none
Mobula_munkiana	1	0	cho	rays	44.2	none
Mobula_japanica,Mobula_tarapacana,Mobula_thurstoni	3	0	cho	rays	45.6	none
Mobula_japanica,Mobula_tarapacana	2	0	cho	rays	43.4	none
Mobula_japanica	1	0	cho	rays	41.2	none
Mobula_tarapacana	1	0	cho	rays	42	none
Mobula_thurstoni	1	0	cho	rays	41	none
Urolophus_cruciatus	1	0	cho	rays	36.6	none
Glaucostegus_typus,Pseudobatos_glaucostigma	2	0	cho	rays	33.6	none
Glaucostegus_typus	1	0	cho	rays	32	none
Pseudobatos_glaucostigma	1	0	cho	rays	32.6	none
Brachaeluridae,Carcharhinus_leucas,Carcharias,Carcharodon_carcharias,Centrophorus_moluccensis,Centroscymnus_crepidater,Centroscymnus_owstoni,Chiloscyllium_punctatum,Chlamydoselachidae,Dalatias_licha,Deania_sp._JM-2001,Etmopterus_gracilispinis,Etmopterus_spinax,Galeus,Ginglymostomatidae,Hemigaleus_microstoma,Heterodontus_francisci,Hexanchus_griseus,Isistius_brasiliensis,Megachasmidae,Mustelus_anta…	38	0	cho	sharks	22.2	none
Centrophorus_moluccensis,Centroscymnus_crepidater,Centroscymnus_owstoni,Chlamydoselachidae,Dalatias_licha,Deania_sp._JM-2001,Etmopterus_gracilispinis,Etmopterus_spinax,Hexanchus_griseus,Isistius_brasiliensis,Notorynchus,Oxynotus_paradoxus,Pristiophorus_japonicus,Scymnodon_ringens,Somniosus_microcephalus,Squalus_acanthias,Squatina_squatina	17	0	cho	sharks	22.4	none
Chlamydoselachidae,Hexanchus_griseus,Notorynchus	3	0	cho	sharks	23.2	none
Chlamydoselachidae	1	0	cho	sharks	23	none
Hexanchus_griseus,Notorynchus	2	0	cho	sharks	23.8	none
Notorynchus	1	0	cho	sharks	22.6	none
Hexanchus_griseus	1	0	cho	sharks	22.6	none
Centrophorus_moluccensis,Centroscymnus_crepidater,Centroscymnus_owstoni,Dalatias_licha,Deania_sp._JM-2001,Etmopterus_gracilispinis,Etmopterus_spinax,Isistius_brasiliensis,Oxynotus_paradoxus,Pristiophorus_japonicus,Scymnodon_ringens,Somniosus_microcephalus,Squalus_acanthias,Squatina_squatina	14	0	cho	sharks	25.4	none
Centrophorus_moluccensis,Centroscymnus_crepidater,Centroscymnus_owstoni,Dalatias_licha,Deania_sp._JM-2001,Etmopterus_gracilispinis,Etmopterus_spinax,Isistius_brasiliensis,Oxynotus_paradoxus,Scymnodon_ringens,Somniosus_microcephalus,Squalus_acanthias,Squatina_squatina	13	0	cho	sharks	30.4	none
Squatina_squatina	1	0	cho	sharks	33.4	none
Centrophorus_moluccensis,Centroscymnus_crepidater,Centroscymnus_owstoni,Dalatias_licha,Deania_sp._JM-2001,Etmopterus_gracilispinis,Etmopterus_spinax,Isistius_brasiliensis,Oxynotus_paradoxus,Scymnodon_ringens,Somniosus_microcephalus,Squalus_acanthias	12	0	cho	sharks	36.4	none
Squalus_acanthias	1	0	cho	sharks	36.4	none
Centrophorus_moluccensis,Centroscymnus_crepidater,Centroscymnus_owstoni,Dalatias_licha,Deania_sp._JM-2001,Etmopterus_gracilispinis,Etmopterus_spinax,Isistius_brasiliensis,Oxynotus_paradoxus,Scymnodon_ringens,Somniosus_microcephalus	11	0	cho	sharks	49.2	none
Centroscymnus_crepidater,Centroscymnus_owstoni,Dalatias_licha,Etmopterus_gracilispinis,Etmopterus_spinax,Isistius_brasiliensis,Oxynotus_paradoxus,Scymnodon_ringens,Somniosus_microcephalus	9	0.580095091172262	cho	sharks	84.2	none
Centroscymnus_crepidater,Centroscymnus_owstoni,Etmopterus_gracilispinis,Etmopterus_spinax,Oxynotus_paradoxus,Scymnodon_ringens,Somniosus_microcephalus	7	0.608108439507001	cho	sharks	90.2	none
Centroscymnus_crepidater,Centroscymnus_owstoni,Oxynotus_paradoxus,Scymnodon_ringens,Somniosus_microcephalus	5	0.628844904178387	cho	sharks	93	none
Centroscymnus_crepidater,Centroscymnus_owstoni,Oxynotus_paradoxus,Scymnodon_ringens	4	0.639101280566298	cho	sharks	93.6	none
Centroscymnus_owstoni,Oxynotus_paradoxus,Scymnodon_ringens	3	0.635671649107717	cho	sharks	93.8	none
Oxynotus_paradoxus,Scymnodon_ringens	2	0.647010040612503	cho	sharks	94.4	none
Oxynotus_paradoxus	1	0.642377998976266	cho	sharks	94.4	none
Scymnodon_ringens	1	0.647459845171325	cho	sharks	95	none
Centroscymnus_owstoni	1	0.637206428431011	cho	sharks	94	none
Centroscymnus_crepidater	1	0.628844904178387	cho	sharks	93.4	none
Somniosus_microcephalus	1	0.673878253937995	cho	sharks	96	none
Etmopterus_gracilispinis,Etmopterus_spinax	2	0.612792913254135	cho	sharks	90	none
Etmopterus_gracilispinis	1	0.623381194133335	cho	sharks	90.6	none
Etmopterus_spinax	1	0.639841499398665	cho	sharks	91.6	none
Dalatias_licha,Isistius_brasiliensis	2	0.608108439507001	cho	sharks	88.6	none
Isistius_brasiliensis	1	0.720332945119579	cho	sharks	96.6	none
Dalatias_licha	1	0.625262946802486	cho	sharks	89	none
Centrophorus_moluccensis,Deania_sp._JM-2001	2	0	cho	sharks	51	none
Centrophorus_moluccensis	1	0	cho	sharks	49.4	none
Deania_sp._JM-2001	1	0	cho	sharks	50.2	none
Pristiophorus_japonicus	1	0	cho	sharks	23.2	none
Brachaeluridae,Carcharhinus_leucas,Carcharias,Carcharodon_carcharias,Chiloscyllium_punctatum,Galeus,Ginglymostomatidae,Hemigaleus_microstoma,Megachasmidae,Mustelus_antarcticus,Mustelus_lenticulatus,Orectolobus_maculatus,Orectolobus_ornatus,Pseudocarchariidae,Pseudotriakidae,Rhizoprionodon_oligolinx,Scyliorhinus_canicula,Sphyrna_lewini,Triaenodon_obesus,Triakis	20	0	cho	sharks	23.4	none
Brachaeluridae,Chiloscyllium_punctatum,Ginglymostomatidae,Orectolobus_maculatus,Orectolobus_ornatus	5	0	cho	sharks	28	none
Brachaeluridae,Orectolobus_maculatus,Orectolobus_ornatus	3	0	cho	sharks	32.8	none
Brachaeluridae	1	0	cho	sharks	32	none
Orectolobus_maculatus,Orectolobus_ornatus	2	0	cho	sharks	37.6	none
Orectolobus_maculatus	1	0	cho	sharks	44.2	none
Orectolobus_ornatus	1	0	cho	sharks	40.6	none
Chiloscyllium_punctatum,Ginglymostomatidae	2	0	cho	sharks	31	none
Ginglymostomatidae	1	0	cho	sharks	29.6	none
Chiloscyllium_punctatum	1	0	cho	sharks	28.2	none
Carcharhinus_leucas,Carcharias,Carcharodon_carcharias,Galeus,Hemigaleus_microstoma,Megachasmidae,Mustelus_antarcticus,Mustelus_lenticulatus,Pseudocarchariidae,Pseudotriakidae,Rhizoprionodon_oligolinx,Scyliorhinus_canicula,Sphyrna_lewini,Triaenodon_obesus,Triakis	15	0	cho	sharks	26.6	none
Carcharias,Carcharodon_carcharias,Megachasmidae,Pseudocarchariidae	4	0	cho	sharks	34.4	none
Megachasmidae,Pseudocarchariidae	2	0	cho	sharks	33.6	none
Megachasmidae	1	0	cho	sharks	37.4	none
Pseudocarchariidae	1	0	cho	sharks	34	none
Carcharias,Carcharodon_carcharias	2	0	cho	sharks	34.2	none
Carcharodon_carcharias	1	0	cho	sharks	30.4	none
Carcharias	1	0	cho	sharks	30.2	none
Carcharhinus_leucas,Galeus,Hemigaleus_microstoma,Mustelus_antarcticus,Mustelus_lenticulatus,Pseudotriakidae,Rhizoprionodon_oligolinx,Scyliorhinus_canicula,Sphyrna_lewini,Triaenodon_obesus,Triakis	11	0	cho	sharks	30	none
Carcharhinus_leucas,Hemigaleus_microstoma,Mustelus_antarcticus,Mustelus_lenticulatus,Pseudotriakidae,Rhizoprionodon_oligolinx,Sphyrna_lewini,Triaenodon_obesus,Triakis	9	0	cho	sharks	35.4	none
Carcharhinus_leucas,Hemigaleus_microstoma,Mustelus_antarcticus,Mustelus_lenticulatus,Rhizoprionodon_oligolinx,Sphyrna_lewini,Triaenodon_obesus,Triakis	8	0	cho	sharks	40.8	none
Carcharhinus_leucas,Hemigaleus_microstoma,Mustelus_antarcticus,Mustelus_lenticulatus,Rhizoprionodon_oligolinx,Sphyrna_lewini,Triaenodon_obesus	7	0.100684089032814	cho	sharks	52.2	none
Carcharhinus_leucas,Mustelus_antarcticus,Mustelus_lenticulatus,Rhizoprionodon_oligolinx,Sphyrna_lewini,Triaenodon_obesus	6	0.473167591471217	cho	sharks	70.8	none
Carcharhinus_leucas,Mustelus_antarcticus,Mustelus_lenticulatus,Rhizoprionodon_oligolinx,Triaenodon_obesus	5	0.531186180564212	cho	sharks	73.4	none
Carcharhinus_leucas,Rhizoprionodon_oligolinx,Triaenodon_obesus	3	0.526390135982819	cho	sharks	73.6	none
Carcharhinus_leucas,Triaenodon_obesus	2	0.5328573815319	cho	sharks	73.8	none
Carcharhinus_leucas	1	0.531186180564212	cho	sharks	74.2	none
Triaenodon_obesus	1	0.534468239059999	cho	sharks	74.4	none
Rhizoprionodon_oligolinx	1	0.532427816164033	cho	sharks	73.2	none
Mustelus_antarcticus,Mustelus_lenticulatus	2	0.650868925375818	cho	sharks	79.4	none
Mustelus_lenticulatus	1	0.84696418963162	cho	sharks	87.6	none
Mustelus_antarcticus	1	0.923872034355859	cho	sharks	92	none
Sphyrna_lewini	1	0.595150081287901	cho	sharks	79.4	none
Hemigaleus_microstoma	1	0	cho	sharks	48.8	none
Triakis	1	0	cho	sharks	37.6	none
Pseudotriakidae	1	0	cho	sharks	31.2	none
Galeus	1	0	cho	sharks	25.4	none
Scyliorhinus_canicula	1	0	cho	sharks	25.6	none
Heterodontus_francisci	1	0	cho	sharks	19.2	none
Callorhinchus_milii,Chimaera_monstrosa,Harriotta_raleighana,Hydrolagus_novaezealandiae,Rhinochimaera_pacifica	5	0	cho	NA	10.6	none
Callorhinchus_milii	1	0	cho	NA	9	none
Chimaera_monstrosa,Harriotta_raleighana,Hydrolagus_novaezealandiae,Rhinochimaera_pacifica	4	0	cho	NA	12.6	none
Harriotta_raleighana,Rhinochimaera_pacifica	2	0	cho	NA	12.4	none
Harriotta_raleighana	1	0	cho	NA	12.4	none
Rhinochimaera_pacifica	1	0	cho	NA	13.2	none
Chimaera_monstrosa,Hydrolagus_novaezealandiae	2	0	cho	NA	13.6	none
Hydrolagus_novaezealandiae	1	0	cho	NA	12.8	none
Chimaera_monstrosa	1	0	cho	NA	13.6	none
Abantennarius_coccineus,Abeomelomys_sevia,Ablennes_hians,Abudefduf_abdominalis,Abudefduf_hoefleri,Abudefduf_saxatilis,Abudefduf_septemfasciatus,Abudefduf_sexfasciatus,Abudefduf_sordidus,Abudefduf_vaigiensis,Abudefduf_whitleyi,Acanthagenys_rufogularis,Acanthis_flammea,Acanthiza_chrysorrhoa,Acanthiza_ewingii,Acanthiza_inornata,Acanthiza_lineata,Acanthiza_nana,Acanthiza_pusilla,Acanthiza_reguloides,…	4558	0	amp,act,ave,mam,squ,tes	Anura,Caudata,NA,Oval,Scomb,Gobii,Spari,Tetraodont,Acanth,Otoc,Syngnath,Perci,Car_An,Labri,Elop,Lutjan,Bery,Kurti,Parac,Chaeto,Accip,Aequo_1,Aequo_2,Colum,Corac,Falco,Gallo,Gruif,Passe,Psitt,Strig,Stris,Arti,Atla,Carn,Ceta,Chir,Euli,Lago,Mars,Prim,Rode,Gekko,Iguan,Lacet,Scinc,Serpe,Testu	7.4	none
Abantennarius_coccineus,Ablennes_hians,Abudefduf_abdominalis,Abudefduf_hoefleri,Abudefduf_saxatilis,Abudefduf_septemfasciatus,Abudefduf_sexfasciatus,Abudefduf_sordidus,Abudefduf_vaigiensis,Abudefduf_whitleyi,Acanthocybium_solandri,Acanthogobius_flavimanus,Acanthonus_armatus,Acanthopagrus_bifasciatus,Acanthostracion_polygonius,Acanthurus_achilles,Acanthurus_bahianus,Acanthurus_chirurgus,Acanthurus…	1097	0	act	NA,Oval,Scomb,Gobii,Spari,Tetraodont,Acanth,Otoc,Syngnath,Perci,Car_An,Labri,Elop,Lutjan,Bery,Kurti,Parac,Chaeto	17.4	none
Abantennarius_coccineus,Ablennes_hians,Abudefduf_abdominalis,Abudefduf_hoefleri,Abudefduf_saxatilis,Abudefduf_septemfasciatus,Abudefduf_sexfasciatus,Abudefduf_sordidus,Abudefduf_vaigiensis,Abudefduf_whitleyi,Acanthocybium_solandri,Acanthogobius_flavimanus,Acanthonus_armatus,Acanthopagrus_bifasciatus,Acanthostracion_polygonius,Acanthurus_achilles,Acanthurus_bahianus,Acanthurus_chirurgus,Acanthurus…	1095	0	act	NA,Oval,Scomb,Gobii,Spari,Tetraodont,Acanth,Otoc,Syngnath,Perci,Car_An,Labri,Elop,Lutjan,Bery,Kurti,Parac,Chaeto	25.6	none
Abantennarius_coccineus,Ablennes_hians,Abudefduf_abdominalis,Abudefduf_hoefleri,Abudefduf_saxatilis,Abudefduf_septemfasciatus,Abudefduf_sexfasciatus,Abudefduf_sordidus,Abudefduf_vaigiensis,Abudefduf_whitleyi,Acanthocybium_solandri,Acanthogobius_flavimanus,Acanthonus_armatus,Acanthopagrus_bifasciatus,Acanthostracion_polygonius,Acanthurus_achilles,Acanthurus_bahianus,Acanthurus_chirurgus,Acanthurus…	1093	0	act	NA,Oval,Scomb,Gobii,Spari,Tetraodont,Acanth,Otoc,Syngnath,Perci,Car_An,Labri,Elop,Lutjan,Bery,Kurti,Parac,Chaeto	45.8	none
Amia_calva,Lepisosteus_osseus	2	0	act	NA	49.4	none
Lepisosteus_osseus	1	0	act	NA	47.2	none
Amia_calva	1	0	act	NA	47	none
Abantennarius_coccineus,Ablennes_hians,Abudefduf_abdominalis,Abudefduf_hoefleri,Abudefduf_saxatilis,Abudefduf_septemfasciatus,Abudefduf_sexfasciatus,Abudefduf_sordidus,Abudefduf_vaigiensis,Abudefduf_whitleyi,Acanthocybium_solandri,Acanthogobius_flavimanus,Acanthonus_armatus,Acanthopagrus_bifasciatus,Acanthostracion_polygonius,Acanthurus_achilles,Acanthurus_bahianus,Acanthurus_chirurgus,Acanthurus…	1091	0.155639937249874	act	NA,Oval,Scomb,Gobii,Spari,Tetraodont,Acanth,Otoc,Syngnath,Perci,Car_An,Labri,Elop,Lutjan,Bery,Kurti,Parac,Chaeto	69.8	none
Abantennarius_coccineus,Ablennes_hians,Abudefduf_abdominalis,Abudefduf_hoefleri,Abudefduf_saxatilis,Abudefduf_septemfasciatus,Abudefduf_sexfasciatus,Abudefduf_sordidus,Abudefduf_vaigiensis,Abudefduf_whitleyi,Acanthocybium_solandri,Acanthogobius_flavimanus,Acanthonus_armatus,Acanthopagrus_bifasciatus,Acanthostracion_polygonius,Acanthurus_achilles,Acanthurus_bahianus,Acanthurus_chirurgus,Acanthurus…	1082	0.187542717012921	act	NA,Oval,Scomb,Gobii,Spari,Tetraodont,Acanth,Otoc,Syngnath,Perci,Car_An,Labri,Elop,Lutjan,Bery,Kurti,Parac,Chaeto	87.8	none
Abantennarius_coccineus,Ablennes_hians,Abudefduf_abdominalis,Abudefduf_hoefleri,Abudefduf_saxatilis,Abudefduf_septemfasciatus,Abudefduf_sexfasciatus,Abudefduf_sordidus,Abudefduf_vaigiensis,Abudefduf_whitleyi,Acanthocybium_solandri,Acanthogobius_flavimanus,Acanthonus_armatus,Acanthopagrus_bifasciatus,Acanthostracion_polygonius,Acanthurus_achilles,Acanthurus_bahianus,Acanthurus_chirurgus,Acanthurus…	1053	0.187225204056077	act	NA,Oval,Scomb,Gobii,Spari,Tetraodont,Acanth,Otoc,Syngnath,Perci,Car_An,Labri,Lutjan,Bery,Kurti,Parac,Chaeto	89.8	none
Abantennarius_coccineus,Ablennes_hians,Abudefduf_abdominalis,Abudefduf_hoefleri,Abudefduf_saxatilis,Abudefduf_septemfasciatus,Abudefduf_sexfasciatus,Abudefduf_sordidus,Abudefduf_vaigiensis,Abudefduf_whitleyi,Acanthocybium_solandri,Acanthogobius_flavimanus,Acanthonus_armatus,Acanthopagrus_bifasciatus,Acanthostracion_polygonius,Acanthurus_achilles,Acanthurus_bahianus,Acanthurus_chirurgus,Acanthurus…	1014	0.188267966552262	act	NA,Oval,Scomb,Gobii,Spari,Tetraodont,Acanth,Syngnath,Perci,Car_An,Otoc,Labri,Lutjan,Bery,Kurti,Parac,Chaeto	91	none
Argentina_silus,Argentina_sphyraena,Coregonus_artedi,Coregonus_clupeaformis,Esox_lucius,Oncorhynchus_mykiss,Salmo_salar,Salmo_trutta_trutta,Salvelinus_fontinalis,Salvelinus_namaycush,Umbra_krameri	11	0.187393786646487	act	NA	90.6	none
Argentina_silus,Argentina_sphyraena	2	0.188031562322898	act	NA	90.6	none
Argentina_silus	1	0.187542717012921	act	NA	91	none
Argentina_sphyraena	1	0.187795029338965	act	NA	91	none
Coregonus_artedi,Coregonus_clupeaformis,Esox_lucius,Oncorhynchus_mykiss,Salmo_salar,Salmo_trutta_trutta,Salvelinus_fontinalis,Salvelinus_namaycush,Umbra_krameri	9	0.187542717012921	act	NA	91	none
Esox_lucius,Umbra_krameri	2	0.18909458017538	act	NA	90.8	none
Umbra_krameri	1	0.189380954294494	act	NA	91	none
Esox_lucius	1	0.187668891499198	act	NA	90.8	none
Coregonus_artedi,Coregonus_clupeaformis,Oncorhynchus_mykiss,Salmo_salar,Salmo_trutta_trutta,Salvelinus_fontinalis,Salvelinus_namaycush	7	0.189438094158224	act	NA	91.4	none
Oncorhynchus_mykiss,Salmo_salar,Salmo_trutta_trutta,Salvelinus_fontinalis,Salvelinus_namaycush	5	0.189438094158224	act	NA	91.6	none
Oncorhynchus_mykiss,Salvelinus_fontinalis,Salvelinus_namaycush	3	0.19122654303503	act	NA	91.8	none
Oncorhynchus_mykiss	1	0.203472673148895	act	NA	93.2	none
Salvelinus_fontinalis,Salvelinus_namaycush	2	0.194381952077713	act	NA	91.6	none
Salvelinus_namaycush	1	0.194381952077713	act	NA	91.8	none
Salvelinus_fontinalis	1	0.194381952077713	act	NA	91.6	none
Salmo_salar,Salmo_trutta_trutta	2	0.199273182988962	act	NA	92.2	none
Salmo_trutta_trutta	1	0.199790955722777	act	NA	92.2	none
Salmo_salar	1	0.190675635250474	act	NA	92.2	none
Coregonus_artedi,Coregonus_clupeaformis	2	0.188862702139229	act	NA	92.2	none
Coregonus_clupeaformis	1	0.195071767962503	act	NA	91.4	none
Coregonus_artedi	1	0.189438094158224	act	NA	91.4	none
Abantennarius_coccineus,Ablennes_hians,Abudefduf_abdominalis,Abudefduf_hoefleri,Abudefduf_saxatilis,Abudefduf_septemfasciatus,Abudefduf_sexfasciatus,Abudefduf_sordidus,Abudefduf_vaigiensis,Abudefduf_whitleyi,Acanthocybium_solandri,Acanthogobius_flavimanus,Acanthonus_armatus,Acanthopagrus_bifasciatus,Acanthostracion_polygonius,Acanthurus_achilles,Acanthurus_bahianus,Acanthurus_chirurgus,Acanthurus…	1003	0.187393786646487	act	NA,Oval,Scomb,Gobii,Spari,Tetraodont,Acanth,Syngnath,Perci,Car_An,Otoc,Labri,Lutjan,Bery,Kurti,Parac,Chaeto	91.6	none
Abantennarius_coccineus,Ablennes_hians,Abudefduf_abdominalis,Abudefduf_hoefleri,Abudefduf_saxatilis,Abudefduf_septemfasciatus,Abudefduf_sexfasciatus,Abudefduf_sordidus,Abudefduf_vaigiensis,Abudefduf_whitleyi,Acanthocybium_solandri,Acanthogobius_flavimanus,Acanthonus_armatus,Acanthopagrus_bifasciatus,Acanthostracion_polygonius,Acanthurus_achilles,Acanthurus_bahianus,Acanthurus_chirurgus,Acanthurus…	990	0.187795029338965	act	NA,Oval,Scomb,Gobii,Spari,Tetraodont,Acanth,Syngnath,Perci,Car_An,Otoc,Labri,Lutjan,Bery,Kurti,Parac,Chaeto	92.2	none
Abantennarius_coccineus,Ablennes_hians,Abudefduf_abdominalis,Abudefduf_hoefleri,Abudefduf_saxatilis,Abudefduf_septemfasciatus,Abudefduf_sexfasciatus,Abudefduf_sordidus,Abudefduf_vaigiensis,Abudefduf_whitleyi,Acanthocybium_solandri,Acanthogobius_flavimanus,Acanthonus_armatus,Acanthopagrus_bifasciatus,Acanthostracion_polygonius,Acanthurus_achilles,Acanthurus_bahianus,Acanthurus_chirurgus,Acanthurus…	980	0.189380954294494	act	NA,Oval,Scomb,Gobii,Spari,Tetraodont,Acanth,Syngnath,Perci,Car_An,Otoc,Labri,Lutjan,Bery,Kurti,Parac,Chaeto	93	none
Abantennarius_coccineus,Ablennes_hians,Abudefduf_abdominalis,Abudefduf_hoefleri,Abudefduf_saxatilis,Abudefduf_septemfasciatus,Abudefduf_sexfasciatus,Abudefduf_sordidus,Abudefduf_vaigiensis,Abudefduf_whitleyi,Acanthocybium_solandri,Acanthogobius_flavimanus,Acanthonus_armatus,Acanthopagrus_bifasciatus,Acanthostracion_polygonius,Acanthurus_achilles,Acanthurus_bahianus,Acanthurus_chirurgus,Acanthurus…	970	0.187668891499198	act	NA,Oval,Scomb,Gobii,Spari,Tetraodont,Acanth,Syngnath,Perci,Car_An,Otoc,Labri,Lutjan,Bery,Kurti,Parac,Chaeto	93	none
Abantennarius_coccineus,Ablennes_hians,Abudefduf_abdominalis,Abudefduf_hoefleri,Abudefduf_saxatilis,Abudefduf_septemfasciatus,Abudefduf_sexfasciatus,Abudefduf_sordidus,Abudefduf_vaigiensis,Abudefduf_whitleyi,Acanthocybium_solandri,Acanthogobius_flavimanus,Acanthonus_armatus,Acanthopagrus_bifasciatus,Acanthostracion_polygonius,Acanthurus_achilles,Acanthurus_bahianus,Acanthurus_chirurgus,Acanthurus…	933	0.187542717012921	act	NA,Oval,Scomb,Gobii,Spari,Tetraodont,Acanth,Syngnath,Perci,Car_An,Otoc,Labri,Lutjan,Bery,Kurti,Chaeto	92.8	none
Abantennarius_coccineus,Ablennes_hians,Abudefduf_abdominalis,Abudefduf_hoefleri,Abudefduf_saxatilis,Abudefduf_septemfasciatus,Abudefduf_sexfasciatus,Abudefduf_sordidus,Abudefduf_vaigiensis,Abudefduf_whitleyi,Acanthocybium_solandri,Acanthogobius_flavimanus,Acanthonus_armatus,Acanthopagrus_bifasciatus,Acanthostracion_polygonius,Acanthurus_achilles,Acanthurus_bahianus,Acanthurus_chirurgus,Acanthurus…	907	0.187668891499198	act	NA,Oval,Scomb,Gobii,Spari,Tetraodont,Acanth,Syngnath,Perci,Car_An,Otoc,Labri,Lutjan,Kurti,Chaeto	92.4	none
Acanthonus_armatus,Brotula_barbata,Brotula_multibarbata,Dinematichthys_iluocoeteoides	4	0.198541213824378	act	NA	93.2	none
Dinematichthys_iluocoeteoides	1	0.199594754779753	act	NA	93.6	none
Acanthonus_armatus,Brotula_barbata,Brotula_multibarbata	3	0.238027149401112	act	NA	97	none
Brotula_barbata,Brotula_multibarbata	2	0.247175591617422	act	NA	97	none
Brotula_multibarbata	1	0.238607561460586	act	NA	96.8	none
Brotula_barbata	1	0.239860570420564	act	NA	96.8	none
Acanthonus_armatus	1	1.41007927983142	act	NA	100	pos
Abantennarius_coccineus,Ablennes_hians,Abudefduf_abdominalis,Abudefduf_hoefleri,Abudefduf_saxatilis,Abudefduf_septemfasciatus,Abudefduf_sexfasciatus,Abudefduf_sordidus,Abudefduf_vaigiensis,Abudefduf_whitleyi,Acanthocybium_solandri,Acanthogobius_flavimanus,Acanthopagrus_bifasciatus,Acanthostracion_polygonius,Acanthurus_achilles,Acanthurus_bahianus,Acanthurus_chirurgus,Acanthurus_coeruleus,Acanthur…	903	0.188031562322898	act	NA,Oval,Scomb,Gobii,Spari,Tetraodont,Acanth,Syngnath,Perci,Car_An,Otoc,Labri,Lutjan,Kurti,Chaeto	92.4	none
Abantennarius_coccineus,Ablennes_hians,Abudefduf_abdominalis,Abudefduf_hoefleri,Abudefduf_saxatilis,Abudefduf_septemfasciatus,Abudefduf_sexfasciatus,Abudefduf_sordidus,Abudefduf_vaigiensis,Abudefduf_whitleyi,Acanthogobius_flavimanus,Acanthopagrus_bifasciatus,Acanthostracion_polygonius,Acanthurus_achilles,Acanthurus_bahianus,Acanthurus_chirurgus,Acanthurus_coeruleus,Acanthurus_dussumieri,Acanthuru…	823	0.187225204056077	act	NA,Oval,Gobii,Spari,Tetraodont,Acanth,Perci,Car_An,Otoc,Labri,Lutjan,Kurti,Chaeto	92.6	none
Abantennarius_coccineus,Acanthopagrus_bifasciatus,Acanthostracion_polygonius,Acanthurus_achilles,Acanthurus_bahianus,Acanthurus_chirurgus,Acanthurus_coeruleus,Acanthurus_dussumieri,Acanthurus_guttatus,Acanthurus_leucosternon,Acanthurus_lineatus,Acanthurus_mata,Acanthurus_nigricans,Acanthurus_nigricauda,Acanthurus_nigrofuscus,Acanthurus_nigroris,Acanthurus_olivaceus,Acanthurus_pyroferus,Acanthurus…	443	0.187542717012921	act	NA,Spari,Tetraodont,Acanth,Perci,Otoc,Labri,Lutjan,Chaeto	92.8	none
Abantennarius_coccineus,Acanthopagrus_bifasciatus,Acanthostracion_polygonius,Acanthurus_achilles,Acanthurus_bahianus,Acanthurus_chirurgus,Acanthurus_coeruleus,Acanthurus_dussumieri,Acanthurus_guttatus,Acanthurus_leucosternon,Acanthurus_lineatus,Acanthurus_mata,Acanthurus_nigricans,Acanthurus_nigricauda,Acanthurus_nigrofuscus,Acanthurus_nigroris,Acanthurus_olivaceus,Acanthurus_pyroferus,Acanthurus…	341	0.18909458017538	act	NA,Spari,Tetraodont,Acanth,Otoc,Labri,Lutjan,Chaeto	93.6	none
Abantennarius_coccineus,Acanthopagrus_bifasciatus,Acanthostracion_polygonius,Acanthurus_achilles,Acanthurus_bahianus,Acanthurus_chirurgus,Acanthurus_coeruleus,Acanthurus_dussumieri,Acanthurus_guttatus,Acanthurus_leucosternon,Acanthurus_lineatus,Acanthurus_mata,Acanthurus_nigricans,Acanthurus_nigricauda,Acanthurus_nigrofuscus,Acanthurus_nigroris,Acanthurus_olivaceus,Acanthurus_pyroferus,Acanthurus…	218	0.187668891499198	act	NA,Spari,Tetraodont,Acanth,Lutjan,Chaeto	92.8	none
Abantennarius_coccineus,Acanthopagrus_bifasciatus,Acanthostracion_polygonius,Acanthurus_achilles,Acanthurus_bahianus,Acanthurus_chirurgus,Acanthurus_coeruleus,Acanthurus_dussumieri,Acanthurus_guttatus,Acanthurus_leucosternon,Acanthurus_lineatus,Acanthurus_mata,Acanthurus_nigricans,Acanthurus_nigricauda,Acanthurus_nigrofuscus,Acanthurus_nigroris,Acanthurus_olivaceus,Acanthurus_pyroferus,Acanthurus…	216	0.187668891499198	act	NA,Spari,Tetraodont,Acanth,Lutjan,Chaeto	93.4	none
Abantennarius_coccineus,Acanthopagrus_bifasciatus,Acanthostracion_polygonius,Acanthurus_achilles,Acanthurus_bahianus,Acanthurus_chirurgus,Acanthurus_coeruleus,Acanthurus_dussumieri,Acanthurus_guttatus,Acanthurus_leucosternon,Acanthurus_lineatus,Acanthurus_mata,Acanthurus_nigricans,Acanthurus_nigricauda,Acanthurus_nigrofuscus,Acanthurus_nigroris,Acanthurus_olivaceus,Acanthurus_pyroferus,Acanthurus…	215	0.188031562322898	act	NA,Spari,Tetraodont,Acanth,Lutjan,Chaeto	92.6	none
Abantennarius_coccineus,Acanthopagrus_bifasciatus,Acanthostracion_polygonius,Acanthurus_achilles,Acanthurus_bahianus,Acanthurus_chirurgus,Acanthurus_coeruleus,Acanthurus_dussumieri,Acanthurus_guttatus,Acanthurus_leucosternon,Acanthurus_lineatus,Acanthurus_mata,Acanthurus_nigricans,Acanthurus_nigricauda,Acanthurus_nigrofuscus,Acanthurus_nigroris,Acanthurus_olivaceus,Acanthurus_pyroferus,Acanthurus…	214	0.18909458017538	act	NA,Spari,Tetraodont,Acanth,Lutjan,Chaeto	93	none
Acanthurus_achilles,Acanthurus_bahianus,Acanthurus_chirurgus,Acanthurus_coeruleus,Acanthurus_dussumieri,Acanthurus_guttatus,Acanthurus_leucosternon,Acanthurus_lineatus,Acanthurus_mata,Acanthurus_nigricans,Acanthurus_nigricauda,Acanthurus_nigrofuscus,Acanthurus_nigroris,Acanthurus_olivaceus,Acanthurus_pyroferus,Acanthurus_thompsoni,Acanthurus_triostegus,Acanthurus_xanthopterus,Apolemichthys_xanthu…	86	0.189380954294494	act	Acanth,NA,Chaeto	93.6	none
Apolemichthys_xanthurus,Centropyge_bicolor,Centropyge_bispinosa,Centropyge_flavicauda,Centropyge_flavissima,Centropyge_heraldi,Centropyge_multispinis,Centropyge_potteri,Centropyge_tibicen,Chaetodon_auriga,Chaetodon_austriacus,Chaetodon_baronessa,Chaetodon_bennetti,Chaetodon_capistratus,Chaetodon_citrinellus,Chaetodon_collare,Chaetodon_decussatus,Chaetodon_dolosus,Chaetodon_ephippium,Chaetodon_fas…	54	0.18856543615178	act	NA,Chaeto	93	none
Chaetodon_auriga,Chaetodon_austriacus,Chaetodon_baronessa,Chaetodon_bennetti,Chaetodon_capistratus,Chaetodon_citrinellus,Chaetodon_collare,Chaetodon_decussatus,Chaetodon_dolosus,Chaetodon_ephippium,Chaetodon_fasciatus,Chaetodon_flavirostris,Chaetodon_kleinii,Chaetodon_lunula,Chaetodon_melannotus,Chaetodon_mertensii,Chaetodon_miliaris,Chaetodon_multicinctus,Chaetodon_ocellatus,Chaetodon_ornatissim…	38	0.189435567246968	act	Chaeto	93.2	none
Chaetodon_auriga,Chaetodon_austriacus,Chaetodon_baronessa,Chaetodon_bennetti,Chaetodon_capistratus,Chaetodon_citrinellus,Chaetodon_collare,Chaetodon_decussatus,Chaetodon_dolosus,Chaetodon_ephippium,Chaetodon_fasciatus,Chaetodon_flavirostris,Chaetodon_kleinii,Chaetodon_lunula,Chaetodon_melannotus,Chaetodon_mertensii,Chaetodon_miliaris,Chaetodon_multicinctus,Chaetodon_ocellatus,Chaetodon_ornatissim…	30	0.188267966552262	act	Chaeto	93.8	none
Chaetodon_auriga,Chaetodon_austriacus,Chaetodon_baronessa,Chaetodon_bennetti,Chaetodon_capistratus,Chaetodon_collare,Chaetodon_decussatus,Chaetodon_ephippium,Chaetodon_fasciatus,Chaetodon_flavirostris,Chaetodon_lunula,Chaetodon_melannotus,Chaetodon_ocellatus,Chaetodon_ornatissimus,Chaetodon_plebeius,Chaetodon_reticulatus,Chaetodon_speculum,Chaetodon_striatus,Chaetodon_trifascialis,Chaetodon_trifa…	21	0.188267966552262	act	Chaeto	93.4	none
Chaetodon_auriga,Chaetodon_capistratus,Chaetodon_collare,Chaetodon_decussatus,Chaetodon_ephippium,Chaetodon_fasciatus,Chaetodon_flavirostris,Chaetodon_lunula,Chaetodon_melannotus,Chaetodon_ocellatus,Chaetodon_striatus,Chaetodon_ulietensis	12	0.189438094158224	act	Chaeto	93.8	none
Chaetodon_auriga,Chaetodon_collare,Chaetodon_decussatus,Chaetodon_ephippium,Chaetodon_fasciatus,Chaetodon_flavirostris,Chaetodon_lunula,Chaetodon_ulietensis	8	0.18856543615178	act	Chaeto	93.4	none
Chaetodon_auriga,Chaetodon_collare,Chaetodon_decussatus,Chaetodon_fasciatus,Chaetodon_flavirostris,Chaetodon_lunula,Chaetodon_ulietensis	7	0.189438094158224	act	Chaeto	94.4	none
Chaetodon_auriga,Chaetodon_collare,Chaetodon_decussatus,Chaetodon_fasciatus,Chaetodon_flavirostris,Chaetodon_lunula	6	0.189436830704434	act	Chaeto	93.6	none
Chaetodon_auriga,Chaetodon_decussatus	2	0.190119262210888	act	Chaeto	94.2	none
Chaetodon_auriga	1	0.189435567246968	act	Chaeto	93.6	none
Chaetodon_decussatus	1	0.189438094158224	act	Chaeto	93.8	none
Chaetodon_collare,Chaetodon_fasciatus,Chaetodon_flavirostris,Chaetodon_lunula	4	0.189436830704434	act	Chaeto	93.8	none
Chaetodon_fasciatus,Chaetodon_flavirostris,Chaetodon_lunula	3	0.189380954294494	act	Chaeto	93.6	none
Chaetodon_fasciatus,Chaetodon_lunula	2	0.190360836951529	act	Chaeto	93.8	none
Chaetodon_lunula	1	0.190520834450602	act	Chaeto	94	none
Chaetodon_fasciatus	1	0.193013287454176	act	Chaeto	93.8	none
Chaetodon_flavirostris	1	0.189708809634565	act	Chaeto	93.8	none
Chaetodon_collare	1	0.18909458017538	act	Chaeto	93.8	none
Chaetodon_ulietensis	1	0.187542717012921	act	Chaeto	93.6	none
Chaetodon_ephippium	1	0.189435567246968	act	Chaeto	94	none
Chaetodon_capistratus,Chaetodon_melannotus,Chaetodon_ocellatus,Chaetodon_striatus	4	0.194381952077713	act	Chaeto	94.8	none
Chaetodon_melannotus	1	0.189438094158224	act	Chaeto	94.2	none
Chaetodon_capistratus,Chaetodon_ocellatus,Chaetodon_striatus	3	0.190675635250474	act	Chaeto	94	none
Chaetodon_ocellatus	1	0.193623479749239	act	Chaeto	94.2	none
Chaetodon_capistratus,Chaetodon_striatus	2	0.199790955722777	act	Chaeto	94.2	none
Chaetodon_capistratus	1	0.20126923523853	act	Chaeto	94.8	none
Chaetodon_striatus	1	0.20237032768963	act	Chaeto	94.6	none
Chaetodon_austriacus,Chaetodon_baronessa,Chaetodon_bennetti,Chaetodon_ornatissimus,Chaetodon_plebeius,Chaetodon_reticulatus,Chaetodon_speculum,Chaetodon_trifascialis,Chaetodon_trifasciatus	9	0.190627387249094	act	Chaeto	94.2	none
Chaetodon_baronessa,Chaetodon_bennetti,Chaetodon_plebeius,Chaetodon_speculum,Chaetodon_trifascialis	5	0.190119262210888	act	Chaeto	94	none
Chaetodon_bennetti,Chaetodon_plebeius,Chaetodon_speculum,Chaetodon_trifascialis	4	0.190360836951529	act	Chaeto	93.8	none
Chaetodon_bennetti,Chaetodon_plebeius,Chaetodon_speculum	3	0.18909458017538	act	Chaeto	94.2	none
Chaetodon_speculum	1	0.189435567246968	act	Chaeto	94	none
Chaetodon_bennetti,Chaetodon_plebeius	2	0.189438094158224	act	Chaeto	94	none
Chaetodon_plebeius	1	0.189436830704434	act	Chaeto	94.4	none
Chaetodon_bennetti	1	0.189380954294494	act	Chaeto	94.4	none
Chaetodon_trifascialis	1	0.189438094158224	act	Chaeto	94	none
Chaetodon_baronessa	1	0.20895677516649	act	Chaeto	95.6	none
Chaetodon_austriacus,Chaetodon_ornatissimus,Chaetodon_reticulatus,Chaetodon_trifasciatus	4	0.201000615512807	act	Chaeto	94.6	none
Chaetodon_austriacus,Chaetodon_trifasciatus	2	0.217493682829462	act	Chaeto	95.6	none
Chaetodon_austriacus	1	0.788868385840653	act	Chaeto	98.4	none
Chaetodon_trifasciatus	1	0.320922837553949	act	Chaeto	96.6	none
Chaetodon_ornatissimus,Chaetodon_reticulatus	2	0.201000615512807	act	Chaeto	94.2	none
Chaetodon_reticulatus	1	0.20237032768963	act	Chaeto	94	none
Chaetodon_ornatissimus	1	0.20237032768963	act	Chaeto	94.2	none
Chaetodon_citrinellus,Chaetodon_dolosus,Chaetodon_kleinii,Chaetodon_mertensii,Chaetodon_miliaris,Chaetodon_multicinctus,Chaetodon_paucifasciatus,Chaetodon_quadrimaculatus,Chaetodon_unimaculatus	9	0.18909458017538	act	Chaeto	93.8	none
Chaetodon_citrinellus,Chaetodon_dolosus,Chaetodon_mertensii,Chaetodon_miliaris,Chaetodon_multicinctus,Chaetodon_paucifasciatus,Chaetodon_quadrimaculatus	7	0.190675635250474	act	Chaeto	94	none
Chaetodon_citrinellus,Chaetodon_dolosus,Chaetodon_miliaris,Chaetodon_multicinctus,Chaetodon_quadrimaculatus	5	0.199433998647691	act	Chaeto	94	none
Chaetodon_dolosus,Chaetodon_miliaris,Chaetodon_multicinctus	3	0.235248969301854	act	Chaeto	96.2	none
Chaetodon_dolosus,Chaetodon_miliaris	2	0.935437257332627	act	Chaeto	98.6	none
Chaetodon_dolosus	1	1.17887969797209	act	Chaeto	100	none
Chaetodon_miliaris	1	1.09781560370681	act	Chaeto	98.8	none
Chaetodon_multicinctus	1	0.232715887366916	act	Chaeto	95.6	none
Chaetodon_citrinellus,Chaetodon_quadrimaculatus	2	0.199273182988962	act	Chaeto	94.2	none
Chaetodon_citrinellus	1	0.199273182988962	act	Chaeto	94	none
Chaetodon_quadrimaculatus	1	0.201294957501473	act	Chaeto	94.2	none
Chaetodon_mertensii,Chaetodon_paucifasciatus	2	0.193013287454176	act	Chaeto	94.2	none
Chaetodon_paucifasciatus	1	0.199790955722777	act	Chaeto	94.4	none
Chaetodon_mertensii	1	0.199594754779753	act	Chaeto	95.2	none
Chaetodon_kleinii,Chaetodon_unimaculatus	2	0.189436830704434	act	Chaeto	94	none
Chaetodon_unimaculatus	1	0.189438094158224	act	Chaeto	94.4	none
Chaetodon_kleinii	1	0.18856543615178	act	Chaeto	94.2	none
Forcipiger_flavissimus,Forcipiger_longirostris,Hemitaurichthys_polylepis,Heniochus_acuminatus,Heniochus_chrysostomus,Heniochus_monoceros,Heniochus_singularius,Heniochus_varius	8	0.18909458017538	act	Chaeto	93.8	none
Hemitaurichthys_polylepis,Heniochus_acuminatus,Heniochus_chrysostomus,Heniochus_monoceros,Heniochus_singularius,Heniochus_varius	6	0.189499016345811	act	Chaeto	94.2	none
Heniochus_acuminatus,Heniochus_chrysostomus,Heniochus_monoceros,Heniochus_singularius,Heniochus_varius	5	0.190675635250474	act	Chaeto	95	none
Heniochus_chrysostomus	1	0.189499016345811	act	Chaeto	94.6	none
Heniochus_acuminatus,Heniochus_monoceros,Heniochus_singularius	3	0.202990435103382	act	Chaeto	95.6	none
Heniochus_monoceros,Heniochus_singularius	2	0.219688372520265	act	Chaeto	96	none
Heniochus_singularius	1	0.235302024520526	act	Chaeto	96.2	none
Heniochus_monoceros	1	0.218122019739368	act	Chaeto	96	none
Heniochus_acuminatus	1	0.199790955722777	act	Chaeto	95.2	none
Heniochus_varius	1	0.18976969386108	act	Chaeto	94.6	none
Hemitaurichthys_polylepis	1	0.188267966552262	act	Chaeto	93.8	none
Forcipiger_flavissimus,Forcipiger_longirostris	2	0.190360836951529	act	Chaeto	93.8	none
Forcipiger_flavissimus	1	0.190119262210888	act	Chaeto	93.6	none
Forcipiger_longirostris	1	0.18856543615178	act	Chaeto	93.6	none
Apolemichthys_xanthurus,Centropyge_bicolor,Centropyge_bispinosa,Centropyge_flavicauda,Centropyge_flavissima,Centropyge_heraldi,Centropyge_multispinis,Centropyge_potteri,Centropyge_tibicen,Genicanthus_caudovittatus,Pomacanthus_imperator,Pomacanthus_maculosus,Pomacanthus_paru,Pomacanthus_semicirculatus,Pomacanthus_sexstriatus,Pygoplites_diacanthus	16	0.188267966552262	act	NA	93.4	none
Apolemichthys_xanthurus,Centropyge_bicolor,Centropyge_bispinosa,Centropyge_flavicauda,Centropyge_flavissima,Centropyge_heraldi,Centropyge_multispinis,Centropyge_potteri,Centropyge_tibicen,Genicanthus_caudovittatus,Pygoplites_diacanthus	11	0.188267966552262	act	NA	93.6	none
Apolemichthys_xanthurus,Centropyge_bispinosa,Centropyge_flavicauda,Centropyge_multispinis,Centropyge_potteri,Genicanthus_caudovittatus,Pygoplites_diacanthus	7	0.18856543615178	act	NA	93.4	none
Apolemichthys_xanthurus,Centropyge_bispinosa,Centropyge_flavicauda,Centropyge_multispinis,Centropyge_potteri,Genicanthus_caudovittatus	6	0.187905493173771	act	NA	93.2	none
Centropyge_bispinosa,Centropyge_flavicauda,Centropyge_potteri,Genicanthus_caudovittatus	4	0.187905493173771	act	NA	93.4	none
Centropyge_bispinosa,Centropyge_flavicauda,Centropyge_potteri	3	0.188267966552262	act	NA	93.6	none
Centropyge_bispinosa,Centropyge_potteri	2	0.188267966552262	act	NA	93.8	none
Centropyge_bispinosa	1	0.186805650238945	act	NA	93.6	none
Centropyge_potteri	1	0.187905493173771	act	NA	93.8	none
Centropyge_flavicauda	1	0.187393786646487	act	NA	93.4	none
Genicanthus_caudovittatus	1	0.185903491617598	act	NA	93.2	none
Apolemichthys_xanthurus,Centropyge_multispinis	2	0.187905493173771	act	NA	93.2	none
Centropyge_multispinis	1	0.187225204056077	act	NA	93.4	none
Apolemichthys_xanthurus	1	0.18909458017538	act	NA	93.8	none
Pygoplites_diacanthus	1	0.185903491617598	act	NA	93.2	none
Centropyge_bicolor,Centropyge_flavissima,Centropyge_heraldi,Centropyge_tibicen	4	0.189438094158224	act	NA	93.4	none
Centropyge_bicolor,Centropyge_heraldi,Centropyge_tibicen	3	0.190360836951529	act	NA	93.6	none
Centropyge_bicolor,Centropyge_heraldi	2	0.189380954294494	act	NA	93.4	none
Centropyge_bicolor	1	0.189380954294494	act	NA	94	none
Centropyge_heraldi	1	0.18909458017538	act	NA	93.2	none
Centropyge_tibicen	1	0.189436830704434	act	NA	93.4	none
Centropyge_flavissima	1	0.187393786646487	act	NA	93	none
Pomacanthus_imperator,Pomacanthus_maculosus,Pomacanthus_paru,Pomacanthus_semicirculatus,Pomacanthus_sexstriatus	5	0.189909667152352	act	NA	94	none
Pomacanthus_paru	1	0.188862702139229	act	NA	94	none
Pomacanthus_imperator,Pomacanthus_maculosus,Pomacanthus_semicirculatus,Pomacanthus_sexstriatus	4	0.20237032768963	act	NA	95	none
Pomacanthus_imperator,Pomacanthus_maculosus,Pomacanthus_semicirculatus	3	0.200350861091395	act	NA	95.4	none
Pomacanthus_imperator	1	0.199594754779753	act	NA	95.2	none
Pomacanthus_maculosus,Pomacanthus_semicirculatus	2	0.207865453952882	act	NA	95.4	none
Pomacanthus_maculosus	1	0.222416522358352	act	NA	95.6	none
Pomacanthus_semicirculatus	1	0.228527394358294	act	NA	96.4	none
Pomacanthus_sexstriatus	1	0.192464642949787	act	NA	94.8	none
Acanthurus_achilles,Acanthurus_bahianus,Acanthurus_chirurgus,Acanthurus_coeruleus,Acanthurus_dussumieri,Acanthurus_guttatus,Acanthurus_leucosternon,Acanthurus_lineatus,Acanthurus_mata,Acanthurus_nigricans,Acanthurus_nigricauda,Acanthurus_nigrofuscus,Acanthurus_nigroris,Acanthurus_olivaceus,Acanthurus_pyroferus,Acanthurus_thompsoni,Acanthurus_triostegus,Acanthurus_xanthopterus,Ctenochaetus_binotat…	32	0.188267966552262	act	Acanth	93.2	none
Zanclus_cornutus	1	0.188267966552262	act	Acanth	93	none
Acanthurus_achilles,Acanthurus_bahianus,Acanthurus_chirurgus,Acanthurus_coeruleus,Acanthurus_dussumieri,Acanthurus_guttatus,Acanthurus_leucosternon,Acanthurus_lineatus,Acanthurus_mata,Acanthurus_nigricans,Acanthurus_nigricauda,Acanthurus_nigrofuscus,Acanthurus_nigroris,Acanthurus_olivaceus,Acanthurus_pyroferus,Acanthurus_thompsoni,Acanthurus_triostegus,Acanthurus_xanthopterus,Ctenochaetus_binotat…	31	0.189380954294494	act	Acanth	92.8	none
Acanthurus_achilles,Acanthurus_bahianus,Acanthurus_chirurgus,Acanthurus_coeruleus,Acanthurus_dussumieri,Acanthurus_guttatus,Acanthurus_leucosternon,Acanthurus_lineatus,Acanthurus_mata,Acanthurus_nigricans,Acanthurus_nigricauda,Acanthurus_nigrofuscus,Acanthurus_nigroris,Acanthurus_olivaceus,Acanthurus_pyroferus,Acanthurus_thompsoni,Acanthurus_triostegus,Acanthurus_xanthopterus,Ctenochaetus_binotat…	25	0.187542717012921	act	Acanth	93.2	none
Zebrasoma_desjardinii,Zebrasoma_flavescens,Zebrasoma_scopas,Zebrasoma_velifer	4	0.189436830704434	act	Acanth	93.2	none
Zebrasoma_flavescens,Zebrasoma_scopas	2	0.18976969386108	act	Acanth	93.2	none
Zebrasoma_scopas	1	0.189708809634565	act	Acanth	93.8	none
Zebrasoma_flavescens	1	0.189438094158224	act	Acanth	93	none
Zebrasoma_desjardinii,Zebrasoma_velifer	2	0.196735348807681	act	Acanth	94	none
Zebrasoma_desjardinii	1	0.189438094158224	act	Acanth	92.8	none
Zebrasoma_velifer	1	0.18856543615178	act	Acanth	92.8	none
Acanthurus_achilles,Acanthurus_bahianus,Acanthurus_chirurgus,Acanthurus_coeruleus,Acanthurus_dussumieri,Acanthurus_guttatus,Acanthurus_leucosternon,Acanthurus_lineatus,Acanthurus_mata,Acanthurus_nigricans,Acanthurus_nigricauda,Acanthurus_nigrofuscus,Acanthurus_nigroris,Acanthurus_olivaceus,Acanthurus_pyroferus,Acanthurus_thompsoni,Acanthurus_triostegus,Acanthurus_xanthopterus,Ctenochaetus_binotat…	21	0.18856543615178	act	Acanth	93.8	none
Acanthurus_achilles,Acanthurus_bahianus,Acanthurus_chirurgus,Acanthurus_coeruleus,Acanthurus_dussumieri,Acanthurus_guttatus,Acanthurus_leucosternon,Acanthurus_lineatus,Acanthurus_mata,Acanthurus_nigricans,Acanthurus_nigricauda,Acanthurus_nigrofuscus,Acanthurus_nigroris,Acanthurus_olivaceus,Acanthurus_pyroferus,Acanthurus_thompsoni,Acanthurus_xanthopterus,Ctenochaetus_binotatus,Ctenochaetus_striat…	20	0.189438094158224	act	Acanth	93.2	none
Acanthurus_achilles,Acanthurus_coeruleus,Acanthurus_guttatus,Acanthurus_leucosternon,Acanthurus_lineatus,Acanthurus_nigricans,Acanthurus_nigrofuscus,Acanthurus_nigroris	8	0.187542717012921	act	Acanth	93.4	none
Acanthurus_achilles,Acanthurus_coeruleus,Acanthurus_guttatus,Acanthurus_leucosternon,Acanthurus_nigricans	5	0.189909667152352	act	Acanth	93.8	none
Acanthurus_guttatus	1	0.187542717012921	act	Acanth	93.4	none
Acanthurus_coeruleus	1	0.189909667152352	act	Acanth	94.4	none
Acanthurus_achilles,Acanthurus_leucosternon,Acanthurus_nigricans	3	0.188862702139229	act	Acanth	93.4	none
Acanthurus_achilles,Acanthurus_nigricans	2	0.189499016345811	act	Acanth	94	none
Acanthurus_nigricans	1	0.189435567246968	act	Acanth	93.8	none
Acanthurus_achilles	1	0.189435567246968	act	Acanth	94	none
Acanthurus_leucosternon	1	0.189435567246968	act	Acanth	93.4	none
Acanthurus_lineatus,Acanthurus_nigrofuscus,Acanthurus_nigroris	3	0.188031562322898	act	Acanth	93.2	none
Acanthurus_nigrofuscus	1	0.186366050767928	act	Acanth	93.4	none
Acanthurus_nigroris	1	0.184929376029138	act	Acanth	93.2	none
Acanthurus_lineatus	1	0.185903491617598	act	Acanth	93.4	none
Acanthurus_bahianus,Acanthurus_chirurgus,Acanthurus_dussumieri,Acanthurus_mata,Acanthurus_nigricauda,Acanthurus_olivaceus,Acanthurus_pyroferus,Acanthurus_xanthopterus,Ctenochaetus_binotatus,Ctenochaetus_striatus,Ctenochaetus_strigosus	11	0.189499016345811	act	Acanth	93.6	none
Acanthurus_bahianus,Acanthurus_chirurgus,Acanthurus_dussumieri,Acanthurus_mata,Acanthurus_nigricauda,Acanthurus_olivaceus,Acanthurus_xanthopterus	7	0.202517468848024	act	Acanth	95	none
Acanthurus_dussumieri,Acanthurus_mata,Acanthurus_nigricauda,Acanthurus_olivaceus,Acanthurus_xanthopterus	5	0.23967441250022	act	Acanth	97.8	none
Acanthurus_nigricauda	1	0.243993189962628	act	Acanth	98.2	none
Acanthurus_dussumieri,Acanthurus_mata,Acanthurus_xanthopterus	3	0.25752834538288	act	Acanth	98.2	none
Acanthurus_mata,Acanthurus_xanthopterus	2	0.494048574016457	act	Acanth	98.2	none
Acanthurus_mata	1	0.473973278469819	act	Acanth	98.2	none
Acanthurus_xanthopterus	1	0.981063231532022	act	Acanth	99.8	none
Acanthurus_dussumieri	1	0.252422040741074	act	Acanth	98	none
Acanthurus_olivaceus	1	0.235248969301854	act	Acanth	97.8	none
Acanthurus_bahianus,Acanthurus_chirurgus	2	0.207974292556911	act	Acanth	95.4	none
Acanthurus_chirurgus	1	0.201686011589276	act	Acanth	95	none
Acanthurus_bahianus	1	0.203472673148895	act	Acanth	95	none
Acanthurus_pyroferus,Ctenochaetus_binotatus,Ctenochaetus_striatus,Ctenochaetus_strigosus	4	0.189380954294494	act	Acanth	94	none
Acanthurus_pyroferus,Ctenochaetus_binotatus,Ctenochaetus_strigosus	3	0.189436830704434	act	Acanth	93.8	none
Ctenochaetus_binotatus,Ctenochaetus_strigosus	2	0.190119262210888	act	Acanth	94.4	none
Ctenochaetus_strigosus	1	0.189438094158224	act	Acanth	94	none
Ctenochaetus_binotatus	1	0.194381952077713	act	Acanth	94	none
Acanthurus_pyroferus	1	0.189438094158224	act	Acanth	93.8	none
Ctenochaetus_striatus	1	0.189438094158224	act	Acanth	94.4	none
Acanthurus_thompsoni	1	0.187542717012921	act	Acanth	92.8	none
Acanthurus_triostegus	1	0.184929376029138	act	Acanth	92.8	none
Naso_brevirostris,Naso_hexacanthus,Naso_lituratus,Naso_thynnoides,Naso_unicornis,Naso_vlamingii	6	0.189380954294494	act	Acanth	93.2	none
Naso_brevirostris,Naso_hexacanthus,Naso_lituratus,Naso_unicornis,Naso_vlamingii	5	0.188267966552262	act	Acanth	93.2	none
Naso_brevirostris,Naso_hexacanthus,Naso_vlamingii	3	0.193013287454176	act	Acanth	92.8	none
Naso_vlamingii	1	0.189438094158224	act	Acanth	93	none
Naso_brevirostris	1	0.189438094158224	act	Acanth	92.8	none
Naso_hexacanthus	1	0.198541213824378	act	Acanth	92.8	none
Naso_lituratus,Naso_unicornis	2	0.189436830704434	act	Acanth	93.2	none
Naso_lituratus	1	0.189380954294494	act	Acanth	93.4	none
Naso_unicornis	1	0.189435567246968	act	Acanth	93	none
Naso_thynnoides	1	0.18856543615178	act	Acanth	92.8	none
Abantennarius_coccineus,Acanthopagrus_bifasciatus,Acanthostracion_polygonius,Aluterus_scriptus,Anisotremus_surinamensis,Aphareus_furca,Aprion_virescens,Argyrops_filamentosus,Argyrops_spinifer,Arothron_hispidus,Arothron_immaculatus,Arothron_meleagris,Arothron_nigropunctatus,Arothron_stellatus,Balistapus_undulatus,Balistes_capriscus,Balistoides_conspicillum,Boops_boops,Caesio_caerulaurea,Caesio_cun…	128	0.188267966552262	act	NA,Spari,Tetraodont,Lutjan	93.4	none
Acanthopagrus_bifasciatus,Anisotremus_surinamensis,Aphareus_furca,Aprion_virescens,Argyrops_filamentosus,Argyrops_spinifer,Boops_boops,Caesio_caerulaurea,Caesio_cuning,Diplodus_annularis,Diplodus_cervinus,Diplodus_noct,Etelis_oculatus,Gnathodentex_aureolineatus,Gymnocranius_grandoculis,Gymnocranius_griseus,Haemulon_carbonarium,Haemulon_flavolineatum,Haemulon_plumierii,Lethrinus_genivittatus,Lethr…	67	0.18909458017538	act	Spari,Lutjan,NA	93.2	none
Anisotremus_surinamensis,Aphareus_furca,Aprion_virescens,Caesio_caerulaurea,Caesio_cuning,Etelis_oculatus,Haemulon_carbonarium,Haemulon_flavolineatum,Haemulon_plumierii,Lutjanus_analis,Lutjanus_apodus,Lutjanus_argentimaculatus,Lutjanus_bohar,Lutjanus_buccanella,Lutjanus_fulvus,Lutjanus_gibbus,Lutjanus_griseus,Lutjanus_kasmira,Lutjanus_mahogoni,Lutjanus_monostigma,Lutjanus_notatus,Lutjanus_rivulat…	37	0.188031562322898	act	Lutjan,NA	93	none
Malacanthus_brevirostris	1	0.18719374888286	act	NA	93	none
Anisotremus_surinamensis,Aphareus_furca,Aprion_virescens,Caesio_caerulaurea,Caesio_cuning,Etelis_oculatus,Haemulon_carbonarium,Haemulon_flavolineatum,Haemulon_plumierii,Lutjanus_analis,Lutjanus_apodus,Lutjanus_argentimaculatus,Lutjanus_bohar,Lutjanus_buccanella,Lutjanus_fulvus,Lutjanus_gibbus,Lutjanus_griseus,Lutjanus_kasmira,Lutjanus_mahogoni,Lutjanus_monostigma,Lutjanus_notatus,Lutjanus_rivulat…	36	0.188031562322898	act	Lutjan	93.4	none
Aphareus_furca,Aprion_virescens,Caesio_caerulaurea,Caesio_cuning,Etelis_oculatus,Lutjanus_analis,Lutjanus_apodus,Lutjanus_argentimaculatus,Lutjanus_bohar,Lutjanus_buccanella,Lutjanus_fulvus,Lutjanus_gibbus,Lutjanus_griseus,Lutjanus_kasmira,Lutjanus_mahogoni,Lutjanus_monostigma,Lutjanus_notatus,Lutjanus_rivulatus,Lutjanus_vitta,Macolor_niger,Ocyurus_chrysurus,Pristipomoides_filamentosus,Pristipomo…	27	0.189380954294494	act	Lutjan	94	none
Aphareus_furca,Aprion_virescens,Etelis_oculatus,Pristipomoides_filamentosus,Pristipomoides_typus	5	0.199594754779753	act	Lutjan	94.4	none
Aphareus_furca,Aprion_virescens,Pristipomoides_filamentosus,Pristipomoides_typus	4	0.218122019739368	act	Lutjan	96.4	none
Aphareus_furca,Pristipomoides_filamentosus,Pristipomoides_typus	3	0.242845551533723	act	Lutjan	97.4	none
Aphareus_furca	1	0.254570069205369	act	Lutjan	97.4	none
Pristipomoides_typus	1	0.594342405479652	act	Lutjan	99	none
Pristipomoides_filamentosus	1	0.242994244776685	act	Lutjan	97.2	none
Aprion_virescens	1	0.218122019739368	act	Lutjan	96.6	none
Etelis_oculatus	1	0.194314137002609	act	Lutjan	94.4	none
Caesio_caerulaurea,Caesio_cuning,Lutjanus_analis,Lutjanus_apodus,Lutjanus_argentimaculatus,Lutjanus_bohar,Lutjanus_buccanella,Lutjanus_fulvus,Lutjanus_gibbus,Lutjanus_griseus,Lutjanus_kasmira,Lutjanus_mahogoni,Lutjanus_monostigma,Lutjanus_notatus,Lutjanus_rivulatus,Lutjanus_vitta,Macolor_niger,Ocyurus_chrysurus,Pterocaesio_digramma,Pterocaesio_pisang,Pterocaesio_tile,Rhomboplites_aurorubens	22	0.189909667152352	act	Lutjan	94.4	none
Lutjanus_analis,Lutjanus_apodus,Lutjanus_argentimaculatus,Lutjanus_bohar,Lutjanus_buccanella,Lutjanus_fulvus,Lutjanus_gibbus,Lutjanus_griseus,Lutjanus_kasmira,Lutjanus_mahogoni,Lutjanus_monostigma,Lutjanus_notatus,Lutjanus_rivulatus,Lutjanus_vitta,Ocyurus_chrysurus,Rhomboplites_aurorubens	16	0.189438094158224	act	Lutjan	94.2	none
Lutjanus_analis,Lutjanus_apodus,Lutjanus_argentimaculatus,Lutjanus_bohar,Lutjanus_buccanella,Lutjanus_fulvus,Lutjanus_griseus,Lutjanus_kasmira,Lutjanus_mahogoni,Lutjanus_monostigma,Lutjanus_notatus,Lutjanus_rivulatus,Lutjanus_vitta,Ocyurus_chrysurus,Rhomboplites_aurorubens	15	0.19122654303503	act	Lutjan	94.2	none
Lutjanus_argentimaculatus	1	0.196735348807681	act	Lutjan	94.8	none
Lutjanus_analis,Lutjanus_bohar,Lutjanus_buccanella,Lutjanus_fulvus,Lutjanus_kasmira,Lutjanus_mahogoni,Lutjanus_monostigma,Lutjanus_notatus,Lutjanus_rivulatus,Lutjanus_vitta,Ocyurus_chrysurus,Rhomboplites_aurorubens	12	0.189436830704434	act	Lutjan	94.2	none
Lutjanus_kasmira,Lutjanus_notatus,Lutjanus_rivulatus	3	0.192354229179407	act	Lutjan	94.8	none
Lutjanus_kasmira,Lutjanus_notatus	2	0.192354229179407	act	Lutjan	94.8	none
Lutjanus_kasmira	1	0.194381952077713	act	Lutjan	94.8	none
Lutjanus_notatus	1	0.190520834450602	act	Lutjan	94.4	none
Lutjanus_rivulatus	1	0.189438094158224	act	Lutjan	94.4	none
Lutjanus_bohar,Lutjanus_fulvus,Lutjanus_monostigma,Lutjanus_vitta	4	0.189438094158224	act	Lutjan	94.2	none
Lutjanus_bohar,Lutjanus_fulvus,Lutjanus_vitta	3	0.19122654303503	act	Lutjan	94.6	none
Lutjanus_bohar,Lutjanus_fulvus	2	0.19122654303503	act	Lutjan	94.4	none
Lutjanus_fulvus	1	0.189499016345811	act	Lutjan	94.2	none
Lutjanus_bohar	1	0.190627387249094	act	Lutjan	94.4	none
Lutjanus_vitta	1	0.19122654303503	act	Lutjan	94.4	none
Lutjanus_monostigma	1	0.189435567246968	act	Lutjan	94.4	none
Lutjanus_analis,Lutjanus_buccanella,Lutjanus_mahogoni,Ocyurus_chrysurus,Rhomboplites_aurorubens	5	0.198541213824378	act	Lutjan	94.4	none
Lutjanus_buccanella,Ocyurus_chrysurus,Rhomboplites_aurorubens	3	0.199433998647691	act	Lutjan	95	none
Lutjanus_buccanella,Ocyurus_chrysurus	2	0.202754016360895	act	Lutjan	95	none
Lutjanus_buccanella	1	0.199594754779753	act	Lutjan	94.6	none
Ocyurus_chrysurus	1	0.200350861091395	act	Lutjan	94.4	none
Rhomboplites_aurorubens	1	0.196735348807681	act	Lutjan	94.4	none
Lutjanus_analis,Lutjanus_mahogoni	2	0.201000615512807	act	Lutjan	95.2	none
Lutjanus_mahogoni	1	0.204359999738091	act	Lutjan	95.6	none
Lutjanus_analis	1	0.201000615512807	act	Lutjan	95.2	none
Lutjanus_apodus,Lutjanus_griseus	2	0.209166635015009	act	Lutjan	96.2	none
Lutjanus_griseus	1	0.221391413959023	act	Lutjan	96.4	none
Lutjanus_apodus	1	0.27087742515345	act	Lutjan	98.4	none
Lutjanus_gibbus	1	0.189380954294494	act	Lutjan	94	none
Caesio_caerulaurea,Caesio_cuning,Macolor_niger,Pterocaesio_digramma,Pterocaesio_pisang,Pterocaesio_tile	6	0.189909667152352	act	Lutjan	94.2	none
Caesio_caerulaurea,Caesio_cuning,Pterocaesio_digramma,Pterocaesio_pisang,Pterocaesio_tile	5	0.190675635250474	act	Lutjan	94.2	none
Pterocaesio_digramma,Pterocaesio_pisang	2	0.193589122982783	act	Lutjan	94.4	none
Pterocaesio_digramma	1	0.194425982085763	act	Lutjan	94.6	none
Pterocaesio_pisang	1	0.193589122982783	act	Lutjan	94.2	none
Caesio_caerulaurea,Caesio_cuning,Pterocaesio_tile	3	0.199594754779753	act	Lutjan	94.4	none
Caesio_cuning,Pterocaesio_tile	2	0.201686011589276	act	Lutjan	94.6	none
Pterocaesio_tile	1	0.206751210780376	act	Lutjan	94.6	none
Caesio_cuning	1	0.216788121106196	act	Lutjan	96	none
Caesio_caerulaurea	1	0.195115728094108	act	Lutjan	94.2	none
Macolor_niger	1	0.189436830704434	act	Lutjan	94	none
Anisotremus_surinamensis,Haemulon_carbonarium,Haemulon_flavolineatum,Haemulon_plumierii,Plectorhinchus_gaterinus,Plectorhinchus_lineatus,Pomadasys_hasta,Pomadasys_maculatus,Pomadasys_stridens	9	0.187542717012921	act	Lutjan	93.4	none
Plectorhinchus_gaterinus,Plectorhinchus_lineatus	2	0.188031562322898	act	Lutjan	93.4	none
Plectorhinchus_lineatus	1	0.187393786646487	act	Lutjan	93.4	none
Plectorhinchus_gaterinus	1	0.18856543615178	act	Lutjan	93.2	none
Anisotremus_surinamensis,Haemulon_carbonarium,Haemulon_flavolineatum,Haemulon_plumierii,Pomadasys_hasta,Pomadasys_maculatus,Pomadasys_stridens	7	0.187542717012921	act	Lutjan	93.2	none
Anisotremus_surinamensis,Haemulon_carbonarium,Haemulon_flavolineatum,Haemulon_plumierii	4	0.189436830704434	act	Lutjan	93.4	none
Haemulon_carbonarium,Haemulon_flavolineatum,Haemulon_plumierii	3	0.188267966552262	act	Lutjan	94.2	none
Haemulon_flavolineatum	1	0.18719374888286	act	Lutjan	93.2	none
Haemulon_carbonarium	1	0.186774164662409	act	Lutjan	93.2	none
Haemulon_plumierii	1	0.186774164662409	act	Lutjan	93.2	none
Anisotremus_surinamensis	1	0.18719374888286	act	Lutjan	93.2	none
Pomadasys_hasta,Pomadasys_maculatus,Pomadasys_stridens	3	0.187542717012921	act	Lutjan	93.6	none
Pomadasys_hasta,Pomadasys_maculatus	2	0.190520834450602	act	Lutjan	93.4	none
Pomadasys_hasta	1	0.189438094158224	act	Lutjan	93.6	none
Pomadasys_maculatus	1	0.188267966552262	act	Lutjan	93.6	none
Pomadasys_stridens	1	0.18719374888286	act	Lutjan	94	none
Acanthopagrus_bifasciatus,Argyrops_filamentosus,Argyrops_spinifer,Boops_boops,Diplodus_annularis,Diplodus_cervinus,Diplodus_noct,Nemipterus_furcosus,Nemipterus_japonicus,Oblada_melanura,Pagellus_bogaraveo,Pagellus_erythrinus,Pentapodus_caninus,Rhabdosargus_sarba,Scolopsis_bilineata,Scolopsis_ciliata,Scolopsis_frenata,Scolopsis_vosmeri,Spicara_maena,Spondyliosoma_cantharus	20	0.188267966552262	act	Spari	93.8	none
Acanthopagrus_bifasciatus,Argyrops_filamentosus,Argyrops_spinifer,Boops_boops,Diplodus_annularis,Diplodus_cervinus,Diplodus_noct,Oblada_melanura,Pagellus_bogaraveo,Pagellus_erythrinus,Rhabdosargus_sarba,Spicara_maena,Spondyliosoma_cantharus	13	0.187393786646487	act	Spari	93.2	none
Argyrops_filamentosus,Argyrops_spinifer,Pagellus_erythrinus	3	0.188267966552262	act	Spari	93.8	none
Pagellus_erythrinus	1	0.19122654303503	act	Spari	94.4	none
Argyrops_filamentosus,Argyrops_spinifer	2	0.190520834450602	act	Spari	94.2	none
Argyrops_filamentosus	1	0.189435567246968	act	Spari	94	none
Argyrops_spinifer	1	0.188267966552262	act	Spari	94	none
Acanthopagrus_bifasciatus,Boops_boops,Diplodus_annularis,Diplodus_cervinus,Diplodus_noct,Oblada_melanura,Pagellus_bogaraveo,Rhabdosargus_sarba,Spicara_maena,Spondyliosoma_cantharus	10	0.187393786646487	act	Spari	93.2	none
Acanthopagrus_bifasciatus,Diplodus_annularis,Diplodus_cervinus,Diplodus_noct,Oblada_melanura,Pagellus_bogaraveo,Rhabdosargus_sarba	7	0.188267966552262	act	Spari	94.4	none
Pagellus_bogaraveo,Rhabdosargus_sarba	2	0.18909458017538	act	Spari	94	none
Rhabdosargus_sarba	1	0.187542717012921	act	Spari	93.4	none
Pagellus_bogaraveo	1	0.187225204056077	act	Spari	93.6	none
Acanthopagrus_bifasciatus,Diplodus_annularis,Diplodus_cervinus,Diplodus_noct,Oblada_melanura	5	0.187393786646487	act	Spari	94	none
Diplodus_annularis,Diplodus_cervinus,Diplodus_noct,Oblada_melanura	4	0.18976969386108	act	Spari	93.8	none
Diplodus_annularis,Oblada_melanura	2	0.189438094158224	act	Spari	94.2	none
Diplodus_annularis	1	0.189435567246968	act	Spari	94	none
Oblada_melanura	1	0.189438094158224	act	Spari	94.2	none
Diplodus_cervinus,Diplodus_noct	2	0.194381952077713	act	Spari	94.6	none
Diplodus_cervinus	1	0.206910838380089	act	Spari	94.8	none
Diplodus_noct	1	0.194381952077713	act	Spari	94.8	none
Acanthopagrus_bifasciatus	1	0.187668891499198	act	Spari	93.6	none
Boops_boops	1	0.185903491617598	act	Spari	93.2	none
Spicara_maena,Spondyliosoma_cantharus	2	0.187393786646487	act	Spari	93.4	none
Spicara_maena	1	0.187668891499198	act	Spari	93.6	none
Spondyliosoma_cantharus	1	0.187225204056077	act	Spari	93.2	none
Nemipterus_furcosus,Nemipterus_japonicus,Pentapodus_caninus,Scolopsis_bilineata,Scolopsis_ciliata,Scolopsis_frenata,Scolopsis_vosmeri	7	0.185903491617598	act	Spari	93.4	none
Nemipterus_furcosus,Nemipterus_japonicus,Pentapodus_caninus	3	0.187668891499198	act	Spari	93.4	none
Pentapodus_caninus	1	0.18719374888286	act	Spari	93.2	none
Nemipterus_japonicus	1	0.188031562322898	act	Spari	93.6	none
Nemipterus_furcosus	1	0.187542717012921	act	Spari	93.2	none
Scolopsis_bilineata,Scolopsis_ciliata,Scolopsis_frenata,Scolopsis_vosmeri	4	0.187225204056077	act	Spari	93.6	none
Scolopsis_bilineata,Scolopsis_frenata	2	0.187393786646487	act	Spari	93.6	none
Scolopsis_frenata	1	0.184012997934789	act	Spari	93.2	none
Scolopsis_bilineata	1	0.187225204056077	act	Spari	93	none
Scolopsis_ciliata,Scolopsis_vosmeri	2	0.188267966552262	act	Spari	93.8	none
Scolopsis_vosmeri	1	0.187668891499198	act	Spari	93.2	none
Scolopsis_ciliata	1	0.186366050767928	act	Spari	93.2	none
Gnathodentex_aureolineatus,Gymnocranius_grandoculis,Gymnocranius_griseus,Lethrinus_genivittatus,Lethrinus_lentjan,Lethrinus_mahsena,Lethrinus_microdon,Lethrinus_obsoletus,Lethrinus_xanthochilus,Monotaxis_grandoculis	10	0.18856543615178	act	Spari	93.2	none
Gnathodentex_aureolineatus,Gymnocranius_grandoculis,Gymnocranius_griseus,Monotaxis_grandoculis	4	0.18856543615178	act	Spari	93	none
Gnathodentex_aureolineatus,Monotaxis_grandoculis	2	0.188267966552262	act	Spari	93.6	none
Gnathodentex_aureolineatus	1	0.187393786646487	act	Spari	93.2	none
Monotaxis_grandoculis	1	0.187668891499198	act	Spari	93.4	none
Gymnocranius_grandoculis,Gymnocranius_griseus	2	0.188267966552262	act	Spari	93	none
Gymnocranius_griseus	1	0.188031562322898	act	Spari	93.2	none
Gymnocranius_grandoculis	1	0.18719374888286	act	Spari	93	none
Lethrinus_genivittatus,Lethrinus_lentjan,Lethrinus_mahsena,Lethrinus_microdon,Lethrinus_obsoletus,Lethrinus_xanthochilus	6	0.18909458017538	act	Spari	93.4	none
Lethrinus_lentjan,Lethrinus_mahsena,Lethrinus_microdon,Lethrinus_obsoletus,Lethrinus_xanthochilus	5	0.197808008900315	act	Spari	94.4	none
Lethrinus_lentjan,Lethrinus_mahsena,Lethrinus_obsoletus	3	0.21813673754149	act	Spari	96	none
Lethrinus_lentjan,Lethrinus_obsoletus	2	0.515479936262268	act	Spari	97.4	none
Lethrinus_obsoletus	1	0.739226047483463	act	Spari	97.6	none
Lethrinus_lentjan	1	1.13122456186354	act	Spari	99.6	none
Lethrinus_mahsena	1	0.214293570523023	act	Spari	96	none
Lethrinus_xanthochilus	1	0.197758019500074	act	Spari	94	none
Lethrinus_microdon	1	0.194381952077713	act	Spari	94	none
Lethrinus_genivittatus	1	0.189436830704434	act	Spari	93.2	none
Abantennarius_coccineus,Acanthostracion_polygonius,Aluterus_scriptus,Arothron_hispidus,Arothron_immaculatus,Arothron_meleagris,Arothron_nigropunctatus,Arothron_stellatus,Balistapus_undulatus,Balistes_capriscus,Balistoides_conspicillum,Cantherhines_dumerilii,Cantherhines_pardalis,Cantherhines_pullus,Cantherhines_verecundus,Canthigaster_coronata,Canthigaster_jactator,Canthigaster_margaritata,Canthi…	52	0.189435567246968	act	NA,Tetraodont	93.6	none
Cepola_macrophthalma,Heteropriacanthus_cruentatus,Priacanthus_hamrur,Pristigenys_niphonia,Scatophagus_argus,Selenotoca_multifasciata	6	0.187668891499198	act	NA	93.4	none
Cepola_macrophthalma,Heteropriacanthus_cruentatus,Priacanthus_hamrur,Pristigenys_niphonia	4	0.187542717012921	act	NA	93.4	none
Cepola_macrophthalma	1	0.186774164662409	act	NA	93.4	none
Heteropriacanthus_cruentatus,Priacanthus_hamrur,Pristigenys_niphonia	3	0.187225204056077	act	NA	93.6	none
Pristigenys_niphonia	1	0.187668891499198	act	NA	93.6	none
Heteropriacanthus_cruentatus,Priacanthus_hamrur	2	0.18719374888286	act	NA	93.6	none
Priacanthus_hamrur	1	0.186774164662409	act	NA	93.4	none
Heteropriacanthus_cruentatus	1	0.187225204056077	act	NA	94	none
Scatophagus_argus,Selenotoca_multifasciata	2	0.188031562322898	act	NA	94	none
Selenotoca_multifasciata	1	0.188862702139229	act	NA	93.4	none
Scatophagus_argus	1	0.188862702139229	act	NA	93.8	none
Abantennarius_coccineus,Acanthostracion_polygonius,Aluterus_scriptus,Arothron_hispidus,Arothron_immaculatus,Arothron_meleagris,Arothron_nigropunctatus,Arothron_stellatus,Balistapus_undulatus,Balistes_capriscus,Balistoides_conspicillum,Cantherhines_dumerilii,Cantherhines_pardalis,Cantherhines_pullus,Cantherhines_verecundus,Canthigaster_coronata,Canthigaster_jactator,Canthigaster_margaritata,Canthi…	46	0.189438094158224	act	NA,Tetraodont	94.2	none
Abantennarius_coccineus,Acanthostracion_polygonius,Aluterus_scriptus,Arothron_hispidus,Arothron_immaculatus,Arothron_meleagris,Arothron_nigropunctatus,Arothron_stellatus,Balistapus_undulatus,Balistes_capriscus,Balistoides_conspicillum,Cantherhines_dumerilii,Cantherhines_pardalis,Cantherhines_pullus,Cantherhines_verecundus,Canthigaster_coronata,Canthigaster_jactator,Canthigaster_margaritata,Canthi…	45	0.194425982085763	act	NA,Tetraodont	94.2	none
Acanthostracion_polygonius,Aluterus_scriptus,Arothron_hispidus,Arothron_immaculatus,Arothron_meleagris,Arothron_nigropunctatus,Arothron_stellatus,Balistapus_undulatus,Balistes_capriscus,Balistoides_conspicillum,Cantherhines_dumerilii,Cantherhines_pardalis,Cantherhines_pullus,Cantherhines_verecundus,Canthigaster_coronata,Canthigaster_jactator,Canthigaster_margaritata,Canthigaster_rostrata,Canthiga…	42	0.189499016345811	act	Tetraodont	94	none
Acanthostracion_polygonius,Aluterus_scriptus,Balistapus_undulatus,Balistes_capriscus,Balistoides_conspicillum,Cantherhines_dumerilii,Cantherhines_pardalis,Cantherhines_pullus,Cantherhines_verecundus,Lactophrys_bicaudalis,Lactoria_cornuta,Melichthys_vidua,Mola_mola,Odonus_niger,Ostracion_cubicus,Oxymonacanthus_longirostris,Pervagor_melanocephalus,Pervagor_spilosoma,Pseudobalistes_fuscus,Rhinecanth…	27	0.194314137002609	act	Tetraodont	94	none
Acanthostracion_polygonius,Lactophrys_bicaudalis,Lactoria_cornuta,Ostracion_cubicus,Tetrosomus_gibbosus	5	0.190360836951529	act	Tetraodont	94	none
Acanthostracion_polygonius,Lactophrys_bicaudalis	2	0.197758019500074	act	Tetraodont	94	none
Lactophrys_bicaudalis	1	0.199594754779753	act	Tetraodont	94	none
Acanthostracion_polygonius	1	0.194314137002609	act	Tetraodont	94	none
Lactoria_cornuta,Ostracion_cubicus,Tetrosomus_gibbosus	3	0.199790955722777	act	Tetraodont	94.8	none
Lactoria_cornuta,Tetrosomus_gibbosus	2	0.201294957501473	act	Tetraodont	95.4	none
Lactoria_cornuta	1	0.201294957501473	act	Tetraodont	95.4	none
Tetrosomus_gibbosus	1	0.201294957501473	act	Tetraodont	95.2	none
Ostracion_cubicus	1	0.196735348807681	act	Tetraodont	94.8	none
Mola_mola	1	0.202517468848024	act	Tetraodont	95.2	none
Aluterus_scriptus,Balistapus_undulatus,Balistes_capriscus,Balistoides_conspicillum,Cantherhines_dumerilii,Cantherhines_pardalis,Cantherhines_pullus,Cantherhines_verecundus,Melichthys_vidua,Odonus_niger,Oxymonacanthus_longirostris,Pervagor_melanocephalus,Pervagor_spilosoma,Pseudobalistes_fuscus,Rhinecanthus_aculeatus,Rhinecanthus_rectangulus,Sufflamen_albicaudatum,Sufflamen_bursa,Sufflamen_chrysop…	21	0.20090355097739	act	Tetraodont	94.6	none
Triacanthus_biaculeatus	1	0.190119262210888	act	Tetraodont	94	none
Aluterus_scriptus,Balistapus_undulatus,Balistes_capriscus,Balistoides_conspicillum,Cantherhines_dumerilii,Cantherhines_pardalis,Cantherhines_pullus,Cantherhines_verecundus,Melichthys_vidua,Odonus_niger,Oxymonacanthus_longirostris,Pervagor_melanocephalus,Pervagor_spilosoma,Pseudobalistes_fuscus,Rhinecanthus_aculeatus,Rhinecanthus_rectangulus,Sufflamen_albicaudatum,Sufflamen_bursa,Sufflamen_chrysop…	20	0.18976969386108	act	Tetraodont	94	none
Aluterus_scriptus,Cantherhines_dumerilii,Cantherhines_pardalis,Cantherhines_pullus,Cantherhines_verecundus,Oxymonacanthus_longirostris,Pervagor_melanocephalus,Pervagor_spilosoma	8	0.190675635250474	act	Tetraodont	94.4	none
Aluterus_scriptus,Cantherhines_dumerilii,Cantherhines_pardalis,Cantherhines_pullus,Cantherhines_verecundus	5	0.192003491615838	act	Tetraodont	94	none
Cantherhines_dumerilii,Cantherhines_pardalis,Cantherhines_pullus,Cantherhines_verecundus	4	0.194425982085763	act	Tetraodont	95.2	none
Cantherhines_pardalis,Cantherhines_pullus	2	0.199790955722777	act	Tetraodont	94.8	none
Cantherhines_pullus	1	0.194381952077713	act	Tetraodont	94.8	none
Cantherhines_pardalis	1	0.194381952077713	act	Tetraodont	94.6	none
Cantherhines_verecundus	1	0.193609081701004	act	Tetraodont	94.6	none
Cantherhines_dumerilii	1	0.202754016360895	act	Tetraodont	95.8	none
Aluterus_scriptus	1	0.190360836951529	act	Tetraodont	94	none
Pervagor_melanocephalus,Pervagor_spilosoma	2	0.189708809634565	act	Tetraodont	94.4	none
Pervagor_spilosoma	1	0.189438094158224	act	Tetraodont	94	none
Pervagor_melanocephalus	1	0.189499016345811	act	Tetraodont	94	none
Oxymonacanthus_longirostris	1	0.189436830704434	act	Tetraodont	94.2	none
Balistapus_undulatus,Balistes_capriscus,Balistoides_conspicillum,Melichthys_vidua,Odonus_niger,Pseudobalistes_fuscus,Rhinecanthus_aculeatus,Rhinecanthus_rectangulus,Sufflamen_albicaudatum,Sufflamen_bursa,Sufflamen_chrysopterum,Sufflamen_fraenatum	12	0.194425982085763	act	Tetraodont	95	none
Balistapus_undulatus,Balistoides_conspicillum,Melichthys_vidua,Odonus_niger	4	0.199594754779753	act	Tetraodont	95	none
Balistapus_undulatus,Balistoides_conspicillum,Melichthys_vidua	3	0.207756588065956	act	Tetraodont	95.8	none
Balistoides_conspicillum,Melichthys_vidua	2	0.218439537996139	act	Tetraodont	96.4	none
Balistoides_conspicillum	1	0.211888513974753	act	Tetraodont	95.8	none
Melichthys_vidua	1	0.218439537996139	act	Tetraodont	96	none
Balistapus_undulatus	1	0.206910838380089	act	Tetraodont	95.4	none
Odonus_niger	1	0.20197988957585	act	Tetraodont	95	none
Balistes_capriscus,Pseudobalistes_fuscus,Rhinecanthus_aculeatus,Rhinecanthus_rectangulus,Sufflamen_albicaudatum,Sufflamen_bursa,Sufflamen_chrysopterum,Sufflamen_fraenatum	8	0.209166635015009	act	Tetraodont	95	none
Rhinecanthus_aculeatus,Rhinecanthus_rectangulus,Sufflamen_albicaudatum,Sufflamen_bursa,Sufflamen_chrysopterum,Sufflamen_fraenatum	6	1.01891809098423	act	Tetraodont	99.6	none
Rhinecanthus_aculeatus,Rhinecanthus_rectangulus	2	1.05512249733054	act	Tetraodont	100	none
Rhinecanthus_aculeatus	1	1.08270984035577	act	Tetraodont	100	none
Rhinecanthus_rectangulus	1	1.13676641433647	act	Tetraodont	100	none
Sufflamen_albicaudatum,Sufflamen_bursa,Sufflamen_chrysopterum,Sufflamen_fraenatum	4	1.10345412606846	act	Tetraodont	100	none
Sufflamen_fraenatum	1	1.10328178901897	act	Tetraodont	100	none
Sufflamen_albicaudatum,Sufflamen_bursa,Sufflamen_chrysopterum	3	1.28033901739911	act	Tetraodont	100	none
Sufflamen_albicaudatum,Sufflamen_chrysopterum	2	1.37623527556198	act	Tetraodont	100	pos
Sufflamen_chrysopterum	1	1.45959881708482	act	Tetraodont	100	pos
Sufflamen_albicaudatum	1	1.38755736786823	act	Tetraodont	100	pos
Sufflamen_bursa	1	1.28867102899917	act	Tetraodont	100	none
Balistes_capriscus,Pseudobalistes_fuscus	2	0.20895677516649	act	Tetraodont	95	none
Pseudobalistes_fuscus	1	0.209166635015009	act	Tetraodont	95.2	none
Balistes_capriscus	1	0.209166635015009	act	Tetraodont	95	none
Arothron_hispidus,Arothron_immaculatus,Arothron_meleagris,Arothron_nigropunctatus,Arothron_stellatus,Canthigaster_coronata,Canthigaster_jactator,Canthigaster_margaritata,Canthigaster_rostrata,Canthigaster_solandri,Canthigaster_valentini,Diodon_holocanthus,Diodon_hystrix,Tetraodon_fluviatilis,Torquigener_flavimaculosus	15	0.197758019500074	act	Tetraodont	94.2	none
Diodon_holocanthus,Diodon_hystrix	2	0.194425982085763	act	Tetraodont	94.2	none
Diodon_hystrix	1	0.194381952077713	act	Tetraodont	94.4	none
Diodon_holocanthus	1	0.197758019500074	act	Tetraodont	94.2	none
Arothron_hispidus,Arothron_immaculatus,Arothron_meleagris,Arothron_nigropunctatus,Arothron_stellatus,Canthigaster_coronata,Canthigaster_jactator,Canthigaster_margaritata,Canthigaster_rostrata,Canthigaster_solandri,Canthigaster_valentini,Tetraodon_fluviatilis,Torquigener_flavimaculosus	13	0.206910838380089	act	Tetraodont	94.6	none
Arothron_hispidus,Arothron_meleagris,Arothron_nigropunctatus,Arothron_stellatus,Canthigaster_coronata,Canthigaster_jactator,Canthigaster_margaritata,Canthigaster_rostrata,Canthigaster_solandri,Canthigaster_valentini,Tetraodon_fluviatilis	11	0.253972987398043	act	Tetraodont	95.8	none
Arothron_hispidus,Arothron_meleagris,Arothron_nigropunctatus,Arothron_stellatus,Tetraodon_fluviatilis	5	0.627430743090701	act	Tetraodont	97.4	none
Tetraodon_fluviatilis	1	0.586059557470532	act	Tetraodont	97.8	none
Arothron_hispidus,Arothron_meleagris,Arothron_nigropunctatus,Arothron_stellatus	4	1.02772728664844	act	Tetraodont	99.8	none
Arothron_hispidus,Arothron_stellatus	2	1.04924547028001	act	Tetraodont	99.8	none
Arothron_stellatus	1	1.05158337419035	act	Tetraodont	99.8	none
Arothron_hispidus	1	1.03928147144145	act	Tetraodont	99.8	none
Arothron_meleagris,Arothron_nigropunctatus	2	1.33896733841449	act	Tetraodont	100	none
Arothron_nigropunctatus	1	1.6738069988831	act	Tetraodont	100	pos
Arothron_meleagris	1	1.45720332029241	act	Tetraodont	100	none
Canthigaster_coronata,Canthigaster_jactator,Canthigaster_margaritata,Canthigaster_rostrata,Canthigaster_solandri,Canthigaster_valentini	6	0.400840726369197	act	Tetraodont	96.6	none
Canthigaster_coronata,Canthigaster_margaritata,Canthigaster_rostrata	3	0.931576517000392	act	Tetraodont	99.6	none
Canthigaster_coronata,Canthigaster_rostrata	2	1.00052498852388	act	Tetraodont	100	none
Canthigaster_rostrata	1	1.05760903961249	act	Tetraodont	100	pos
Canthigaster_coronata	1	1.00761063554842	act	Tetraodont	100	none
Canthigaster_margaritata	1	0.932925342767822	act	Tetraodont	99.6	none
Canthigaster_jactator,Canthigaster_solandri,Canthigaster_valentini	3	0.47687921245229	act	Tetraodont	97.2	none
Canthigaster_valentini	1	0.400840726369197	act	Tetraodont	96.2	none
Canthigaster_jactator,Canthigaster_solandri	2	0.413092814671354	act	Tetraodont	96.2	none
Canthigaster_solandri	1	0.398140997989947	act	Tetraodont	96.2	none
Canthigaster_jactator	1	0.413092814671354	act	Tetraodont	96.8	none
Arothron_immaculatus,Torquigener_flavimaculosus	2	0.206751210780376	act	Tetraodont	95	none
Arothron_immaculatus	1	0.20895677516649	act	Tetraodont	95	none
Torquigener_flavimaculosus	1	0.207756588065956	act	Tetraodont	94.6	none
Abantennarius_coccineus,Lophius_budegassa,Lophius_piscatorius	3	1.10063516044207	act	NA	99.6	none
Lophius_budegassa,Lophius_piscatorius	2	1.11626308242405	act	NA	99.6	none
Lophius_piscatorius	1	1.05027593813728	act	NA	99.6	none
Lophius_budegassa	1	1.05027593813728	act	NA	99.6	none
Abantennarius_coccineus	1	1.0176915277486	act	NA	99.2	none
Capros_aper	1	0.18856543615178	act	NA	93.8	none
Siganus_argenteus,Siganus_canaliculatus,Siganus_doliatus,Siganus_luridus,Siganus_puellus,Siganus_punctatus,Siganus_rivulatus,Siganus_spinus,Siganus_vulpinus	9	0.189438094158224	act	NA	94.2	none
Siganus_canaliculatus,Siganus_luridus,Siganus_rivulatus,Siganus_spinus	4	0.190627387249094	act	NA	94.4	none
Siganus_spinus	1	0.195115728094108	act	NA	94.4	none
Siganus_canaliculatus,Siganus_luridus	2	0.198541213824378	act	NA	94.4	none
Siganus_canaliculatus	1	0.194381952077713	act	NA	94.4	none
Siganus_luridus	1	0.197808008900315	act	NA	94.8	none
Siganus_rivulatus	1	0.194314137002609	act	NA	94.6	none
Siganus_argenteus,Siganus_doliatus,Siganus_puellus,Siganus_punctatus,Siganus_vulpinus	5	0.199594754779753	act	NA	94.8	none
Siganus_doliatus,Siganus_puellus,Siganus_punctatus,Siganus_vulpinus	4	0.222433697611102	act	NA	96.4	none
Siganus_puellus,Siganus_punctatus,Siganus_vulpinus	3	0.21813673754149	act	NA	96.8	none
Siganus_punctatus,Siganus_vulpinus	2	0.230439468983744	act	NA	97	none
Siganus_punctatus	1	0.230316824674819	act	NA	97	none
Siganus_vulpinus	1	0.223687735797512	act	NA	97	none
Siganus_puellus	1	0.231057911544932	act	NA	96.6	none
Siganus_doliatus	1	0.219688372520265	act	NA	96.6	none
Siganus_argenteus	1	0.198541213824378	act	NA	94.8	none
Dendrophysa_russelii	1	0.186774164662409	act	NA	92.6	none
Platax_orbicularis	1	0.187393786646487	act	NA	92.6	none
Dicentrarchus_labrax,Sillago_maculata	2	0.188267966552262	act	NA	93.2	none
Sillago_maculata	1	0.188031562322898	act	NA	93.4	none
Dicentrarchus_labrax	1	0.187542717012921	act	NA	93.2	none
Amblycirrhitus_bimacula,Ammodytes_dubius,Anampses_caeruleopunctatus,Anampses_melanurus,Anampses_twistii,Bodianus_anthioides,Bodianus_bilunulatus,Bodianus_diana,Bodianus_loxozonus,Bodianus_perditio,Calotomus_spinidens,Centrolabrus_exoletus,Cetoscarus_bicolor,Cheilinus_chlorourus,Cheilinus_fasciatus,Cheilinus_trilobatus,Cheilio_inermis,Chlorurus_gibbus,Chlorurus_perspicillatus,Chlorurus_sordidus,Ci…	123	0.187795029338965	act	Otoc,NA,Labri	92.6	none
Ammodytes_dubius,Anampses_caeruleopunctatus,Anampses_melanurus,Anampses_twistii,Bodianus_anthioides,Bodianus_bilunulatus,Bodianus_diana,Bodianus_loxozonus,Bodianus_perditio,Calotomus_spinidens,Centrolabrus_exoletus,Cetoscarus_bicolor,Cheilinus_chlorourus,Cheilinus_fasciatus,Cheilinus_trilobatus,Cheilio_inermis,Chlorurus_gibbus,Chlorurus_perspicillatus,Chlorurus_sordidus,Coris_aygula,Coris_flavovi…	108	0.188267966552262	act	NA,Labri	93.2	none
Epigonus_telescopus,Glaucosoma_scapulare,Pempheris_oualensis	3	0.188031562322898	act	NA	92.6	none
Epigonus_telescopus	1	0.187668891499198	act	NA	93	none
Glaucosoma_scapulare,Pempheris_oualensis	2	0.185903491617598	act	NA	92.8	none
Pempheris_oualensis	1	0.187213351437088	act	NA	93.2	none
Glaucosoma_scapulare	1	0.186774164662409	act	NA	92.6	none
Ammodytes_dubius,Anampses_caeruleopunctatus,Anampses_melanurus,Anampses_twistii,Bodianus_anthioides,Bodianus_bilunulatus,Bodianus_diana,Bodianus_loxozonus,Bodianus_perditio,Calotomus_spinidens,Centrolabrus_exoletus,Cetoscarus_bicolor,Cheilinus_chlorourus,Cheilinus_fasciatus,Cheilinus_trilobatus,Cheilio_inermis,Chlorurus_gibbus,Chlorurus_perspicillatus,Chlorurus_sordidus,Coris_aygula,Coris_flavovi…	105	0.184145665261353	act	NA,Labri	93	none
Ammodytes_dubius,Anampses_caeruleopunctatus,Anampses_melanurus,Anampses_twistii,Bodianus_anthioides,Bodianus_bilunulatus,Bodianus_diana,Bodianus_loxozonus,Bodianus_perditio,Calotomus_spinidens,Centrolabrus_exoletus,Cetoscarus_bicolor,Cheilinus_chlorourus,Cheilinus_fasciatus,Cheilinus_trilobatus,Cheilio_inermis,Chlorurus_gibbus,Chlorurus_perspicillatus,Chlorurus_sordidus,Coris_aygula,Coris_flavovi…	101	0.184145665261353	act	NA,Labri	93.2	none
Anampses_caeruleopunctatus,Anampses_melanurus,Anampses_twistii,Bodianus_anthioides,Bodianus_bilunulatus,Bodianus_diana,Bodianus_loxozonus,Bodianus_perditio,Calotomus_spinidens,Centrolabrus_exoletus,Cetoscarus_bicolor,Cheilinus_chlorourus,Cheilinus_fasciatus,Cheilinus_trilobatus,Cheilio_inermis,Chlorurus_gibbus,Chlorurus_perspicillatus,Chlorurus_sordidus,Coris_aygula,Coris_flavovittata,Coris_gaima…	95	0.181575213909842	act	Labri	93.8	none
Anampses_caeruleopunctatus,Anampses_melanurus,Anampses_twistii,Calotomus_spinidens,Centrolabrus_exoletus,Cetoscarus_bicolor,Cheilinus_chlorourus,Cheilinus_fasciatus,Cheilinus_trilobatus,Cheilio_inermis,Chlorurus_gibbus,Chlorurus_perspicillatus,Chlorurus_sordidus,Coris_aygula,Coris_flavovittata,Coris_gaimard,Coris_julis,Coris_venusta,Ctenolabrus_rupestris,Epibulus_insidiator,Gomphosus_caeruleus,Go…	89	0.175562835619085	act	Labri	93.2	none
Anampses_caeruleopunctatus,Anampses_melanurus,Anampses_twistii,Cheilio_inermis,Coris_aygula,Coris_flavovittata,Coris_gaimard,Coris_julis,Coris_venusta,Gomphosus_caeruleus,Gomphosus_varius,Halichoeres_biocellatus,Halichoeres_bivittatus,Halichoeres_garnoti,Halichoeres_hortulanus,Halichoeres_maculipinna,Halichoeres_margaritaceus,Halichoeres_marginatus,Halichoeres_melanurus,Halichoeres_nigrescens,Hal…	49	0.175562835619085	act	Labri	93.6	none
Anampses_caeruleopunctatus,Anampses_melanurus,Anampses_twistii,Cheilio_inermis,Coris_aygula,Coris_flavovittata,Coris_gaimard,Coris_julis,Coris_venusta,Gomphosus_caeruleus,Gomphosus_varius,Halichoeres_biocellatus,Halichoeres_bivittatus,Halichoeres_garnoti,Halichoeres_hortulanus,Halichoeres_maculipinna,Halichoeres_margaritaceus,Halichoeres_marginatus,Halichoeres_melanurus,Halichoeres_nigrescens,Hal…	46	0.173439193354638	act	Labri	93.6	none
Cheilio_inermis	1	0.174534130959104	act	Labri	93.4	none
Anampses_caeruleopunctatus,Anampses_melanurus,Anampses_twistii,Coris_aygula,Coris_flavovittata,Coris_gaimard,Coris_julis,Coris_venusta,Gomphosus_caeruleus,Gomphosus_varius,Halichoeres_biocellatus,Halichoeres_bivittatus,Halichoeres_garnoti,Halichoeres_hortulanus,Halichoeres_maculipinna,Halichoeres_margaritaceus,Halichoeres_marginatus,Halichoeres_melanurus,Halichoeres_nigrescens,Halichoeres_ornatis…	45	0.173321490950694	act	Labri	93.6	none
Anampses_caeruleopunctatus,Anampses_melanurus,Anampses_twistii,Coris_aygula,Coris_flavovittata,Coris_gaimard,Coris_julis,Coris_venusta,Gomphosus_caeruleus,Gomphosus_varius,Halichoeres_biocellatus,Halichoeres_bivittatus,Halichoeres_garnoti,Halichoeres_hortulanus,Halichoeres_maculipinna,Halichoeres_margaritaceus,Halichoeres_marginatus,Halichoeres_melanurus,Halichoeres_nigrescens,Halichoeres_ornatis…	40	0.171991517793484	act	Labri	93.4	none
Anampses_caeruleopunctatus,Anampses_melanurus,Anampses_twistii,Gomphosus_caeruleus,Gomphosus_varius,Halichoeres_biocellatus,Halichoeres_bivittatus,Halichoeres_garnoti,Halichoeres_hortulanus,Halichoeres_maculipinna,Halichoeres_margaritaceus,Halichoeres_marginatus,Halichoeres_melanurus,Halichoeres_nigrescens,Halichoeres_ornatissimus,Halichoeres_poeyi,Halichoeres_trimaculatus,Hemigymnus_fasciatus,He…	33	0.16749515227109	act	Labri	93.8	none
Anampses_caeruleopunctatus,Anampses_melanurus,Anampses_twistii,Halichoeres_biocellatus,Halichoeres_bivittatus,Halichoeres_garnoti,Halichoeres_hortulanus,Halichoeres_margaritaceus,Halichoeres_marginatus,Halichoeres_melanurus,Halichoeres_nigrescens,Halichoeres_ornatissimus,Halichoeres_poeyi,Halichoeres_trimaculatus,Macropharyngodon_geoffroy	15	0.171991517793484	act	Labri	93.4	none
Halichoeres_biocellatus,Halichoeres_hortulanus,Halichoeres_margaritaceus,Halichoeres_marginatus,Halichoeres_melanurus,Halichoeres_nigrescens,Halichoeres_ornatissimus,Halichoeres_trimaculatus,Macropharyngodon_geoffroy	9	0.169642318366182	act	Labri	93.4	none
Halichoeres_biocellatus,Halichoeres_margaritaceus,Halichoeres_marginatus,Halichoeres_melanurus,Halichoeres_nigrescens,Halichoeres_ornatissimus,Macropharyngodon_geoffroy	7	0.168400974442786	act	Labri	93.8	none
Halichoeres_biocellatus,Halichoeres_margaritaceus,Halichoeres_marginatus,Halichoeres_melanurus,Halichoeres_nigrescens,Halichoeres_ornatissimus	6	0.170336572144239	act	Labri	93.8	none
Halichoeres_margaritaceus,Halichoeres_marginatus,Halichoeres_melanurus,Halichoeres_nigrescens	4	0.168400974442786	act	Labri	93.8	none
Halichoeres_marginatus,Halichoeres_melanurus,Halichoeres_nigrescens	3	0.17454560830677	act	Labri	94.4	none
Halichoeres_nigrescens	1	0.171991517793484	act	Labri	94.2	none
Halichoeres_marginatus,Halichoeres_melanurus	2	0.174485312522061	act	Labri	94.2	none
Halichoeres_melanurus	1	0.173512595324721	act	Labri	94	none
Halichoeres_marginatus	1	0.173321490950694	act	Labri	93.8	none
Halichoeres_margaritaceus	1	0.171991517793484	act	Labri	93.6	none
Halichoeres_biocellatus,Halichoeres_ornatissimus	2	0.173512595324721	act	Labri	94.4	none
Halichoeres_ornatissimus	1	0.170626053196931	act	Labri	93.6	none
Halichoeres_biocellatus	1	0.170395314088033	act	Labri	93.8	none
Macropharyngodon_geoffroy	1	0.16749515227109	act	Labri	93.6	none
Halichoeres_hortulanus,Halichoeres_trimaculatus	2	0.167802759272591	act	Labri	93.6	none
Halichoeres_trimaculatus	1	0.16749515227109	act	Labri	93.4	none
Halichoeres_hortulanus	1	0.16749515227109	act	Labri	93.6	none
Halichoeres_bivittatus,Halichoeres_garnoti,Halichoeres_poeyi	3	0.16259158641379	act	Labri	93.4	none
Halichoeres_bivittatus,Halichoeres_garnoti	2	0.169642318366182	act	Labri	93.4	none
Halichoeres_garnoti	1	0.164454555310133	act	Labri	93.4	none
Halichoeres_bivittatus	1	0.165780386205835	act	Labri	93.4	none
Halichoeres_poeyi	1	0.167022387068931	act	Labri	93.4	none
Anampses_caeruleopunctatus,Anampses_melanurus,Anampses_twistii	3	0.16408802678714	act	Labri	93.6	none
Anampses_caeruleopunctatus	1	0.169002699854899	act	Labri	93.8	none
Anampses_melanurus,Anampses_twistii	2	0.173512595324721	act	Labri	94	none
Anampses_twistii	1	0.169002699854899	act	Labri	94	none
Anampses_melanurus	1	0.173321490950694	act	Labri	94.2	none
Gomphosus_caeruleus,Gomphosus_varius,Halichoeres_maculipinna,Hemigymnus_fasciatus,Hemigymnus_melapterus,Labrichthys_unilineatus,Labroides_dimidiatus,Labroides_phthirophagus,Larabicus_quadrilineatus,Thalassoma_amblycephalum,Thalassoma_bifasciatum,Thalassoma_duperrey,Thalassoma_hebraicum,Thalassoma_jansenii,Thalassoma_lunare,Thalassoma_lutescens,Thalassoma_quinquevittatum,Thalassoma_rueppellii	18	0.167802759272591	act	Labri	93.6	none
Gomphosus_caeruleus,Gomphosus_varius,Halichoeres_maculipinna,Thalassoma_amblycephalum,Thalassoma_bifasciatum,Thalassoma_duperrey,Thalassoma_hebraicum,Thalassoma_jansenii,Thalassoma_lunare,Thalassoma_lutescens,Thalassoma_quinquevittatum,Thalassoma_rueppellii	12	0.173980533747981	act	Labri	94	none
Gomphosus_caeruleus,Gomphosus_varius,Thalassoma_amblycephalum,Thalassoma_bifasciatum,Thalassoma_duperrey,Thalassoma_hebraicum,Thalassoma_jansenii,Thalassoma_lunare,Thalassoma_lutescens,Thalassoma_quinquevittatum,Thalassoma_rueppellii	11	0.173512595324721	act	Labri	94.4	none
Thalassoma_amblycephalum,Thalassoma_duperrey,Thalassoma_hebraicum,Thalassoma_jansenii,Thalassoma_lunare,Thalassoma_lutescens,Thalassoma_quinquevittatum,Thalassoma_rueppellii	8	0.175481371094531	act	Labri	94.8	none
Thalassoma_duperrey,Thalassoma_hebraicum,Thalassoma_jansenii,Thalassoma_lutescens,Thalassoma_quinquevittatum,Thalassoma_rueppellii	6	0.185070350617389	act	Labri	96	none
Thalassoma_duperrey,Thalassoma_hebraicum,Thalassoma_lutescens,Thalassoma_rueppellii	4	0.189505521015185	act	Labri	96.6	none
Thalassoma_duperrey,Thalassoma_hebraicum,Thalassoma_rueppellii	3	0.218122019739368	act	Labri	97.2	none
Thalassoma_duperrey,Thalassoma_rueppellii	2	0.218122019739368	act	Labri	97.6	none
Thalassoma_duperrey	1	0.218642227717395	act	Labri	97.2	none
Thalassoma_rueppellii	1	0.218122019739368	act	Labri	97.2	none
Thalassoma_hebraicum	1	0.775600142397725	act	Labri	98	none
Thalassoma_lutescens	1	0.189505521015185	act	Labri	96.4	none
Thalassoma_quinquevittatum	1	0.182650283141105	act	Labri	95.8	none
Thalassoma_jansenii	1	0.181882158439238	act	Labri	95.8	none
Thalassoma_amblycephalum,Thalassoma_lunare	2	0.175481371094531	act	Labri	95.2	none
Thalassoma_amblycephalum	1	0.175644284865471	act	Labri	94.8	none
Thalassoma_lunare	1	0.175481371094531	act	Labri	94.6	none
Gomphosus_caeruleus,Gomphosus_varius,Thalassoma_bifasciatum	3	0.170395314088033	act	Labri	94.8	none
Gomphosus_caeruleus,Gomphosus_varius	2	0.168734748553822	act	Labri	94.4	none
Gomphosus_varius	1	0.171991517793484	act	Labri	94.6	none
Gomphosus_caeruleus	1	0.170105679142916	act	Labri	94.4	none
Thalassoma_bifasciatum	1	0.169331682220847	act	Labri	94.4	none
Halichoeres_maculipinna	1	0.173980533747981	act	Labri	94	none
Hemigymnus_fasciatus,Hemigymnus_melapterus,Labrichthys_unilineatus,Labroides_dimidiatus,Labroides_phthirophagus,Larabicus_quadrilineatus	6	0.171991517793484	act	Labri	93.8	none
Labrichthys_unilineatus,Labroides_dimidiatus,Labroides_phthirophagus,Larabicus_quadrilineatus	4	0.165700348153395	act	Labri	93.4	none
Labroides_dimidiatus,Labroides_phthirophagus,Larabicus_quadrilineatus	3	0.168400974442786	act	Labri	94.2	none
Labroides_dimidiatus,Labroides_phthirophagus	2	0.16749515227109	act	Labri	93.6	none
Labroides_phthirophagus	1	0.16749515227109	act	Labri	93.8	none
Labroides_dimidiatus	1	0.167022387068931	act	Labri	93.6	none
Larabicus_quadrilineatus	1	0.169331682220847	act	Labri	93.8	none
Labrichthys_unilineatus	1	0.165700348153395	act	Labri	93.6	none
Hemigymnus_fasciatus,Hemigymnus_melapterus	2	0.16749515227109	act	Labri	93.4	none
Hemigymnus_melapterus	1	0.168400974442786	act	Labri	93.6	none
Hemigymnus_fasciatus	1	0.169331682220847	act	Labri	93.6	none
Coris_aygula,Coris_flavovittata,Coris_gaimard,Coris_julis,Coris_venusta,Hologymnosus_annulatus,Pseudocoris_yamashiroi	7	0.174976733423075	act	Labri	94	none
Coris_aygula,Coris_flavovittata,Coris_gaimard,Coris_venusta,Pseudocoris_yamashiroi	5	0.182419645936354	act	Labri	94	none
Coris_gaimard,Coris_venusta,Pseudocoris_yamashiroi	3	0.179274982294437	act	Labri	94.8	none
Coris_gaimard,Pseudocoris_yamashiroi	2	0.176168846072214	act	Labri	94.8	none
Coris_gaimard	1	0.175644284865471	act	Labri	94.4	none
Pseudocoris_yamashiroi	1	0.176692774453654	act	Labri	94.4	none
Coris_venusta	1	0.175481371094531	act	Labri	94.4	none
Coris_aygula,Coris_flavovittata	2	0.242534471580485	act	Labri	97	none
Coris_aygula	1	1.23056974444787	act	Labri	100	none
Coris_flavovittata	1	0.251843518999228	act	Labri	97.4	none
Coris_julis,Hologymnosus_annulatus	2	0.174534130959104	act	Labri	93.8	none
Coris_julis	1	0.174976733423075	act	Labri	93.6	none
Hologymnosus_annulatus	1	0.173980533747981	act	Labri	93.8	none
Stethojulis_balteata,Stethojulis_bandanensis,Stethojulis_interrupta,Stethojulis_strigiventer	4	0.175644284865471	act	Labri	93.6	none
Stethojulis_balteata,Stethojulis_bandanensis	2	0.187795029338965	act	Labri	94.4	none
Stethojulis_bandanensis	1	0.240236768338993	act	Labri	96.6	none
Stethojulis_balteata	1	0.199790955722777	act	Labri	95.6	none
Stethojulis_interrupta	1	0.174976733423075	act	Labri	93.6	none
Stethojulis_strigiventer	1	0.175481371094531	act	Labri	93.6	none
Suezichthys_gracilis	1	0.169331682220847	act	Labri	93.8	none
Pseudocheilinus_evanidus,Pseudocheilinus_hexataenia,Pseudocheilinus_tetrataenia	3	0.174534130959104	act	Labri	93.4	none
Pseudocheilinus_hexataenia,Pseudocheilinus_tetrataenia	2	0.17454560830677	act	Labri	93.4	none
Pseudocheilinus_hexataenia	1	0.173439193354638	act	Labri	93.6	none
Pseudocheilinus_tetrataenia	1	0.173439193354638	act	Labri	93.4	none
Pseudocheilinus_evanidus	1	0.173980533747981	act	Labri	93.4	none
Calotomus_spinidens,Centrolabrus_exoletus,Cetoscarus_bicolor,Cheilinus_chlorourus,Cheilinus_fasciatus,Cheilinus_trilobatus,Chlorurus_gibbus,Chlorurus_perspicillatus,Chlorurus_sordidus,Ctenolabrus_rupestris,Epibulus_insidiator,Hipposcarus_harid,Labrus_bergylta,Labrus_mixtus,Labrus_viridis,Oxycheilinus_arenatus,Oxycheilinus_celebicus,Oxycheilinus_digramma,Oxycheilinus_unifasciatus,Scarus_dubius,Sca…	40	0.175644284865471	act	Labri	93.4	none
Calotomus_spinidens,Cetoscarus_bicolor,Chlorurus_gibbus,Chlorurus_perspicillatus,Chlorurus_sordidus,Hipposcarus_harid,Scarus_dubius,Scarus_ferrugineus,Scarus_frenatus,Scarus_ghobban,Scarus_globiceps,Scarus_niger,Scarus_oviceps,Scarus_prasiognathos,Scarus_psittacus,Scarus_rivulatus,Scarus_rubroviolaceus,Scarus_taeniopterus,Sparisoma_aurofrenatum,Sparisoma_viride	20	0.174534130959104	act	Labri	93.2	none
Cetoscarus_bicolor,Chlorurus_gibbus,Chlorurus_perspicillatus,Chlorurus_sordidus,Hipposcarus_harid,Scarus_dubius,Scarus_ferrugineus,Scarus_frenatus,Scarus_ghobban,Scarus_globiceps,Scarus_niger,Scarus_oviceps,Scarus_prasiognathos,Scarus_psittacus,Scarus_rivulatus,Scarus_rubroviolaceus,Scarus_taeniopterus	17	0.175644284865471	act	Labri	93.2	none
Chlorurus_gibbus,Chlorurus_perspicillatus,Chlorurus_sordidus,Hipposcarus_harid,Scarus_dubius,Scarus_ferrugineus,Scarus_frenatus,Scarus_ghobban,Scarus_globiceps,Scarus_niger,Scarus_oviceps,Scarus_prasiognathos,Scarus_psittacus,Scarus_rivulatus,Scarus_rubroviolaceus,Scarus_taeniopterus	16	0.176168846072214	act	Labri	93.2	none
Chlorurus_gibbus,Chlorurus_perspicillatus,Chlorurus_sordidus,Scarus_dubius,Scarus_ferrugineus,Scarus_frenatus,Scarus_ghobban,Scarus_globiceps,Scarus_niger,Scarus_oviceps,Scarus_prasiognathos,Scarus_psittacus,Scarus_rivulatus,Scarus_rubroviolaceus,Scarus_taeniopterus	15	0.182419645936354	act	Labri	94.8	none
Chlorurus_gibbus,Scarus_dubius,Scarus_ferrugineus,Scarus_frenatus,Scarus_ghobban,Scarus_globiceps,Scarus_niger,Scarus_oviceps,Scarus_prasiognathos,Scarus_psittacus,Scarus_rivulatus,Scarus_rubroviolaceus,Scarus_taeniopterus	13	0.186366050767928	act	Labri	94.2	none
Scarus_dubius,Scarus_ferrugineus,Scarus_frenatus,Scarus_ghobban,Scarus_globiceps,Scarus_niger,Scarus_oviceps,Scarus_prasiognathos,Scarus_psittacus,Scarus_rivulatus,Scarus_rubroviolaceus,Scarus_taeniopterus	12	0.187542717012921	act	Labri	94.2	none
Scarus_dubius	1	0.184145665261353	act	Labri	94	none
Scarus_ferrugineus,Scarus_frenatus,Scarus_ghobban,Scarus_globiceps,Scarus_niger,Scarus_oviceps,Scarus_prasiognathos,Scarus_psittacus,Scarus_rivulatus,Scarus_rubroviolaceus,Scarus_taeniopterus	11	0.187542717012921	act	Labri	94.2	none
Scarus_ferrugineus,Scarus_frenatus,Scarus_ghobban,Scarus_globiceps,Scarus_niger,Scarus_oviceps,Scarus_prasiognathos,Scarus_rivulatus,Scarus_rubroviolaceus,Scarus_taeniopterus	10	0.193013287454176	act	Labri	94.6	none
Scarus_ferrugineus,Scarus_frenatus,Scarus_ghobban,Scarus_niger,Scarus_prasiognathos,Scarus_rubroviolaceus,Scarus_taeniopterus	7	0.209166635015009	act	Labri	96	none
Scarus_ferrugineus,Scarus_frenatus,Scarus_ghobban,Scarus_niger,Scarus_prasiognathos,Scarus_rubroviolaceus	6	0.257972164255587	act	Labri	96.8	none
Scarus_ghobban	1	0.340630371688745	act	Labri	97.6	none
Scarus_frenatus,Scarus_niger,Scarus_prasiognathos	3	0.299993571559002	act	Labri	97.8	none
Scarus_niger,Scarus_prasiognathos	2	0.472831926440039	act	Labri	98.4	none
Scarus_prasiognathos	1	0.691676788509481	act	Labri	99.2	none
Scarus_niger	1	0.703517563832613	act	Labri	98.6	none
Scarus_frenatus	1	0.307804579412825	act	Labri	97.8	none
Scarus_ferrugineus,Scarus_rubroviolaceus	2	0.258550846169345	act	Labri	97.2	none
Scarus_ferrugineus	1	0.261528242763619	act	Labri	97	none
Scarus_rubroviolaceus	1	0.258550846169345	act	Labri	97	none
Scarus_taeniopterus	1	0.20895677516649	act	Labri	96	none
Scarus_globiceps,Scarus_oviceps,Scarus_rivulatus	3	0.193013287454176	act	Labri	95.2	none
Scarus_globiceps,Scarus_oviceps	2	0.20090355097739	act	Labri	95.4	none
Scarus_oviceps	1	0.199273182988962	act	Labri	95.4	none
Scarus_globiceps	1	0.20090355097739	act	Labri	95.4	none
Scarus_rivulatus	1	0.193013287454176	act	Labri	95	none
Scarus_psittacus	1	0.187225204056077	act	Labri	94.2	none
Chlorurus_gibbus	1	0.186366050767928	act	Labri	94	none
Chlorurus_perspicillatus,Chlorurus_sordidus	2	0.182650283141105	act	Labri	94	none
Chlorurus_sordidus	1	0.184929376029138	act	Labri	94.2	none
Chlorurus_perspicillatus	1	0.184145665261353	act	Labri	94.2	none
Hipposcarus_harid	1	0.176692774453654	act	Labri	93.4	none
Cetoscarus_bicolor	1	0.175481371094531	act	Labri	93.2	none
Calotomus_spinidens,Sparisoma_aurofrenatum,Sparisoma_viride	3	0.179059196604788	act	Labri	93.4	none
Sparisoma_aurofrenatum,Sparisoma_viride	2	0.181018726815974	act	Labri	93.2	none
Sparisoma_viride	1	0.189708809634565	act	Labri	93.6	none
Sparisoma_aurofrenatum	1	0.187393786646487	act	Labri	93.6	none
Calotomus_spinidens	1	0.175562835619085	act	Labri	93.2	none
Cheilinus_chlorourus,Cheilinus_fasciatus,Cheilinus_trilobatus,Epibulus_insidiator,Oxycheilinus_arenatus,Oxycheilinus_celebicus,Oxycheilinus_digramma,Oxycheilinus_unifasciatus	8	0.174534130959104	act	Labri	93.4	none
Cheilinus_fasciatus,Epibulus_insidiator,Oxycheilinus_arenatus,Oxycheilinus_celebicus,Oxycheilinus_digramma,Oxycheilinus_unifasciatus	6	0.175644284865471	act	Labri	94	none
Cheilinus_fasciatus,Epibulus_insidiator	2	0.179059196604788	act	Labri	93.8	none
Cheilinus_fasciatus	1	0.175562835619085	act	Labri	93.8	none
Epibulus_insidiator	1	0.175481371094531	act	Labri	93.4	none
Oxycheilinus_arenatus,Oxycheilinus_celebicus,Oxycheilinus_digramma,Oxycheilinus_unifasciatus	4	0.175481371094531	act	Labri	93.4	none
Oxycheilinus_arenatus,Oxycheilinus_digramma,Oxycheilinus_unifasciatus	3	0.179059196604788	act	Labri	93.8	none
Oxycheilinus_digramma	1	0.179377720979933	act	Labri	94.2	none
Oxycheilinus_unifasciatus	1	0.175644284865471	act	Labri	93.8	none
Oxycheilinus_arenatus	1	0.175644284865471	act	Labri	94.2	none
Oxycheilinus_celebicus	1	0.175481371094531	act	Labri	93.4	none
Cheilinus_chlorourus,Cheilinus_trilobatus	2	0.175481371094531	act	Labri	93.8	none
Cheilinus_trilobatus	1	0.175481371094531	act	Labri	93.6	none
Cheilinus_chlorourus	1	0.179274982294437	act	Labri	94.2	none
Centrolabrus_exoletus,Ctenolabrus_rupestris,Labrus_bergylta,Labrus_mixtus,Labrus_viridis,Symphodus_bailloni,Symphodus_mediterraneus,Symphodus_melanocercus,Symphodus_melops,Symphodus_ocellatus,Symphodus_rostratus,Symphodus_tinca	12	0.188862702139229	act	Labri	94.8	none
Centrolabrus_exoletus,Ctenolabrus_rupestris,Symphodus_bailloni,Symphodus_mediterraneus,Symphodus_melanocercus,Symphodus_melops,Symphodus_ocellatus,Symphodus_rostratus,Symphodus_tinca	9	0.196735348807681	act	Labri	94.8	none
Centrolabrus_exoletus,Symphodus_bailloni,Symphodus_mediterraneus,Symphodus_melanocercus,Symphodus_melops,Symphodus_ocellatus,Symphodus_rostratus,Symphodus_tinca	8	0.20895677516649	act	Labri	95.4	none
Symphodus_bailloni,Symphodus_mediterraneus,Symphodus_melops,Symphodus_ocellatus,Symphodus_rostratus,Symphodus_tinca	6	0.235248969301854	act	Labri	96.2	none
Symphodus_mediterraneus,Symphodus_melops,Symphodus_ocellatus,Symphodus_rostratus,Symphodus_tinca	5	0.378051594167106	act	Labri	97.8	none
Symphodus_rostratus,Symphodus_tinca	2	0.55123058636293	act	Labri	98.2	none
Symphodus_tinca	1	0.530690933351282	act	Labri	97.8	none
Symphodus_rostratus	1	0.838867234172245	act	Labri	99.4	none
Symphodus_mediterraneus,Symphodus_melops,Symphodus_ocellatus	3	0.471383258294552	act	Labri	98.4	none
Symphodus_melops,Symphodus_ocellatus	2	0.509731864042817	act	Labri	98.2	none
Symphodus_melops	1	0.491937001570946	act	Labri	98.2	none
Symphodus_ocellatus	1	0.545560969036709	act	Labri	98.6	none
Symphodus_mediterraneus	1	0.478951148316387	act	Labri	98.2	none
Symphodus_bailloni	1	0.237893194514411	act	Labri	96	none
Centrolabrus_exoletus,Symphodus_melanocercus	2	0.209166635015009	act	Labri	96	none
Symphodus_melanocercus	1	0.209061717766813	act	Labri	95.8	none
Centrolabrus_exoletus	1	0.20895677516649	act	Labri	96.2	none
Ctenolabrus_rupestris	1	0.193013287454176	act	Labri	94.8	none
Labrus_bergylta,Labrus_mixtus,Labrus_viridis	3	0.210992584490533	act	Labri	96.8	none
Labrus_mixtus	1	0.212416281497017	act	Labri	97	none
Labrus_bergylta,Labrus_viridis	2	0.291300237161224	act	Labri	98.6	none
Labrus_viridis	1	1.10365990789843	act	Labri	99.8	none
Labrus_bergylta	1	1.15039679809519	act	Labri	98.6	none
Bodianus_anthioides,Bodianus_bilunulatus,Bodianus_diana,Bodianus_loxozonus,Bodianus_perditio,Lachnolaimus_maximus	6	0.182419645936354	act	Labri	93.4	none
Bodianus_anthioides,Bodianus_bilunulatus,Bodianus_diana,Bodianus_loxozonus,Bodianus_perditio	5	0.184929376029138	act	Labri	93.2	none
Bodianus_bilunulatus,Bodianus_loxozonus,Bodianus_perditio	3	0.182650283141105	act	Labri	93.4	none
Bodianus_bilunulatus,Bodianus_loxozonus	2	0.182650283141105	act	Labri	93.2	none
Bodianus_loxozonus	1	0.186774164662409	act	Labri	93.8	none
Bodianus_bilunulatus	1	0.183262296860663	act	Labri	93.4	none
Bodianus_perditio	1	0.183262296860663	act	Labri	93.4	none
Bodianus_anthioides,Bodianus_diana	2	0.18909458017538	act	Labri	93.6	none
Bodianus_anthioides	1	0.190360836951529	act	Labri	93.8	none
Bodianus_diana	1	0.190520834450602	act	Labri	93.6	none
Lachnolaimus_maximus	1	0.181385909061995	act	Labri	93.2	none
Ammodytes_dubius,Hyperoplus_lanceolatus,Parapercis_clathrata,Parapercis_cylindrica,Parapercis_hexophtalma,Parapercis_millepunctata	6	0.188267966552262	act	NA	94	none
Parapercis_clathrata,Parapercis_cylindrica,Parapercis_hexophtalma,Parapercis_millepunctata	4	0.187542717012921	act	NA	93.2	none
Parapercis_clathrata,Parapercis_cylindrica,Parapercis_hexophtalma	3	0.189438094158224	act	NA	93.8	none
Parapercis_clathrata,Parapercis_hexophtalma	2	0.189436830704434	act	NA	93.8	none
Parapercis_hexophtalma	1	0.193013287454176	act	NA	94.4	none
Parapercis_clathrata	1	0.194381952077713	act	NA	94.4	none
Parapercis_cylindrica	1	0.188031562322898	act	NA	93.8	none
Parapercis_millepunctata	1	0.188267966552262	act	NA	93.4	none
Ammodytes_dubius,Hyperoplus_lanceolatus	2	0.218325659308891	act	NA	95.2	none
Hyperoplus_lanceolatus	1	0.190520834450602	act	NA	93.8	none
Ammodytes_dubius	1	0.196785456054182	act	NA	94	none
Eucinostomus_gula,Gerres_cinereus,Gerres_filamentosus,Gerres_oyena	4	0.184012997934789	act	NA	93.4	none
Eucinostomus_gula,Gerres_cinereus,Gerres_filamentosus	3	0.187225204056077	act	NA	93.6	none
Eucinostomus_gula,Gerres_cinereus	2	0.188031562322898	act	NA	93.8	none
Eucinostomus_gula	1	0.184012997934789	act	NA	94	none
Gerres_cinereus	1	0.184012997934789	act	NA	93.6	none
Gerres_filamentosus	1	0.184929376029138	act	NA	93.4	none
Gerres_oyena	1	0.184929376029138	act	NA	93.2	none
Amblycirrhitus_bimacula,Cirrhitichthys_falco,Cirrhitichthys_oxycephalus,Cirrhitops_fasciatus,Cirrhitus_pinnulatus,Kuhlia_mugil,Kuhlia_sandvicensis,Kyphosus_bigibbus,Kyphosus_cinerascens,Lepomis_cyanellus,Lepomis_gibbosus,Paracirrhites_arcatus,Scorpis_aequipinnis,Terapon_jarbua,Terapon_puta	15	0.18719374888286	act	Otoc	92.6	none
Kuhlia_mugil,Kuhlia_sandvicensis,Kyphosus_bigibbus,Kyphosus_cinerascens,Scorpis_aequipinnis,Terapon_jarbua,Terapon_puta	7	0.188267966552262	act	Otoc	93.4	none
Kuhlia_mugil,Kuhlia_sandvicensis,Kyphosus_bigibbus,Kyphosus_cinerascens,Terapon_jarbua,Terapon_puta	6	0.189438094158224	act	Otoc	93.2	none
Kuhlia_mugil,Kuhlia_sandvicensis,Terapon_jarbua,Terapon_puta	4	0.189438094158224	act	Otoc	93.2	none
Kuhlia_mugil,Kuhlia_sandvicensis	2	0.194381952077713	act	Otoc	93.4	none
Kuhlia_sandvicensis	1	0.201294957501473	act	Otoc	94.6	none
Kuhlia_mugil	1	0.195071767962503	act	Otoc	93.8	none
Terapon_jarbua,Terapon_puta	2	0.194381952077713	act	Otoc	93.6	none
Terapon_jarbua	1	0.190675635250474	act	Otoc	93.2	none
Terapon_puta	1	0.190675635250474	act	Otoc	93.4	none
Kyphosus_bigibbus,Kyphosus_cinerascens	2	0.194381952077713	act	Otoc	93.8	none
Kyphosus_cinerascens	1	0.197808008900315	act	Otoc	93.6	none
Kyphosus_bigibbus	1	0.197808008900315	act	Otoc	93.4	none
Scorpis_aequipinnis	1	0.188267966552262	act	Otoc	92.6	none
Amblycirrhitus_bimacula,Cirrhitichthys_falco,Cirrhitichthys_oxycephalus,Cirrhitops_fasciatus,Cirrhitus_pinnulatus,Lepomis_cyanellus,Lepomis_gibbosus,Paracirrhites_arcatus	8	0.188862702139229	act	Otoc	93.6	none
Lepomis_cyanellus,Lepomis_gibbosus	2	0.209166635015009	act	Otoc	94.6	none
Lepomis_gibbosus	1	0.235248969301854	act	Otoc	95.4	none
Lepomis_cyanellus	1	0.803261338478586	act	Otoc	98.4	none
Amblycirrhitus_bimacula,Cirrhitichthys_falco,Cirrhitichthys_oxycephalus,Cirrhitops_fasciatus,Cirrhitus_pinnulatus,Paracirrhites_arcatus	6	0.188267966552262	act	Otoc	93.6	none
Cirrhitops_fasciatus	1	0.187542717012921	act	Otoc	92.8	none
Amblycirrhitus_bimacula,Cirrhitichthys_falco,Cirrhitichthys_oxycephalus,Cirrhitus_pinnulatus,Paracirrhites_arcatus	5	0.187542717012921	act	Otoc	93.2	none
Amblycirrhitus_bimacula,Cirrhitus_pinnulatus,Paracirrhites_arcatus	3	0.189380954294494	act	Otoc	94	none
Amblycirrhitus_bimacula	1	0.188031562322898	act	Otoc	93	none
Cirrhitus_pinnulatus	1	0.188031562322898	act	Otoc	93.4	none
Paracirrhites_arcatus	1	0.187393786646487	act	Otoc	93	none
Cirrhitichthys_falco,Cirrhitichthys_oxycephalus	2	0.186366050767928	act	Otoc	92.8	none
Cirrhitichthys_oxycephalus	1	0.182650283141105	act	Otoc	93	none
Cirrhitichthys_falco	1	0.185903491617598	act	Otoc	93	none
Agonus_cataphractus,Anarhichas_denticulatus,Anarhichas_lupus,Anarhichas_minor,Anyperodon_leucogrammicus,Aporops_bilinearis,Artediellus_uncinatus,Aspidophoroides_monopterygius,Caracanthus_maculatus,Careproctus_reinhardti,Centropogon_australis,Cephalopholis_argus,Cephalopholis_boenak,Cephalopholis_cruentata,Cephalopholis_fulva,Cephalopholis_hemistiktos,Cephalopholis_leopardus,Cephalopholis_miniata,…	102	0.187668891499198	act	Perci,NA	92.6	none
Agonus_cataphractus,Anarhichas_denticulatus,Anarhichas_lupus,Anarhichas_minor,Anyperodon_leucogrammicus,Aporops_bilinearis,Artediellus_uncinatus,Aspidophoroides_monopterygius,Caracanthus_maculatus,Careproctus_reinhardti,Centropogon_australis,Cephalopholis_argus,Cephalopholis_boenak,Cephalopholis_cruentata,Cephalopholis_fulva,Cephalopholis_hemistiktos,Cephalopholis_leopardus,Cephalopholis_miniata,…	100	0.18909458017538	act	Perci,NA	93.4	none
Perca_flavescens,Perca_fluviatilis	2	0.187542717012921	act	Perci	92.8	none
Perca_fluviatilis	1	0.187542717012921	act	Perci	92.8	none
Perca_flavescens	1	0.187668891499198	act	Perci	92.8	none
Agonus_cataphractus,Anarhichas_denticulatus,Anarhichas_lupus,Anarhichas_minor,Anyperodon_leucogrammicus,Aporops_bilinearis,Artediellus_uncinatus,Aspidophoroides_monopterygius,Caracanthus_maculatus,Careproctus_reinhardti,Centropogon_australis,Cephalopholis_argus,Cephalopholis_boenak,Cephalopholis_cruentata,Cephalopholis_fulva,Cephalopholis_hemistiktos,Cephalopholis_leopardus,Cephalopholis_miniata,…	98	0.18856543615178	act	Perci,NA	92.6	none
Agonus_cataphractus,Anarhichas_denticulatus,Anarhichas_lupus,Anarhichas_minor,Artediellus_uncinatus,Aspidophoroides_monopterygius,Caracanthus_maculatus,Careproctus_reinhardti,Centropogon_australis,Champsocephalus_gunnari,Channichthys_rhinoceratus,Chelidonichthys_cuculus,Chelidonichthys_kumu,Chelidonichthys_lucerna,Cottunculus_microps,Cyclopterus_lumpus,Dendrochirus_brachypterus,Dissostichus_elegi…	59	0.188267966552262	act	Perci,NA	92.8	none
Agonus_cataphractus,Anarhichas_denticulatus,Anarhichas_lupus,Anarhichas_minor,Artediellus_uncinatus,Aspidophoroides_monopterygius,Caracanthus_maculatus,Careproctus_reinhardti,Centropogon_australis,Chelidonichthys_cuculus,Chelidonichthys_kumu,Chelidonichthys_lucerna,Cottunculus_microps,Cyclopterus_lumpus,Dendrochirus_brachypterus,Eutrigla_gurnardus,Gasterosteus_aculeatus,Gymnocanthus_tricuspis,Hel…	52	0.189435567246968	act	Perci,NA	93.2	none
Caracanthus_maculatus,Centropogon_australis,Dendrochirus_brachypterus,Helicolenus_dactylopterus,Iracundus_signifer,Pterois_antennata,Pterois_volitans,Scorpaena_plumieri,Scorpaena_porcus,Scorpaena_scrofa,Scorpaenodes_guamensis,Scorpaenodes_kelloggi,Scorpaenodes_parvipinnis,Scorpaenopsis_diabolus,Sebastapistes_cyanostigma,Sebastes_marinus,Sebastes_mentella,Sebastes_norvegicus,Sebastes_viviparus,Syn…	23	0.194381952077713	act	Perci,NA	94.4	none
Caracanthus_maculatus,Dendrochirus_brachypterus,Helicolenus_dactylopterus,Iracundus_signifer,Pterois_antennata,Pterois_volitans,Scorpaena_plumieri,Scorpaena_porcus,Scorpaena_scrofa,Scorpaenodes_guamensis,Scorpaenodes_kelloggi,Scorpaenodes_parvipinnis,Scorpaenopsis_diabolus,Sebastapistes_cyanostigma,Sebastes_marinus,Sebastes_mentella,Sebastes_norvegicus,Sebastes_viviparus,Taenianotus_triacanthus,T…	20	0.264715137990787	act	Perci	97.6	none
Caracanthus_maculatus,Helicolenus_dactylopterus,Iracundus_signifer,Scorpaena_plumieri,Scorpaena_scrofa,Sebastapistes_cyanostigma,Sebastes_marinus,Sebastes_mentella,Sebastes_norvegicus,Sebastes_viviparus,Taenianotus_triacanthus,Trachyscorpia_cristulata	12	0.665551751334017	act	Perci	98.6	none
Helicolenus_dactylopterus,Sebastes_marinus,Sebastes_mentella,Sebastes_norvegicus,Sebastes_viviparus,Trachyscorpia_cristulata	6	1.1008041602443	act	Perci	99.6	none
Trachyscorpia_cristulata	1	1.14544466597962	act	Perci	99.8	pos
Helicolenus_dactylopterus,Sebastes_marinus,Sebastes_mentella,Sebastes_norvegicus,Sebastes_viviparus	5	1.14315853364146	act	Perci	100	none
Helicolenus_dactylopterus	1	1.1393210491492	act	Perci	100	none
Sebastes_marinus,Sebastes_mentella,Sebastes_norvegicus,Sebastes_viviparus	4	1.24262160514463	act	Perci	100	pos
Sebastes_marinus,Sebastes_mentella,Sebastes_norvegicus	3	1.29588991405782	act	Perci	100	pos
Sebastes_mentella	1	1.39756745948624	act	Perci	100	pos
Sebastes_marinus	1	1.29891569103572	act	Perci	100	pos
Sebastes_norvegicus	1	1.30044052035991	act	Perci	100	pos
Sebastes_viviparus	1	1.23084320524127	act	Perci	100	pos
Caracanthus_maculatus,Iracundus_signifer,Scorpaena_plumieri,Scorpaena_scrofa,Sebastapistes_cyanostigma,Taenianotus_triacanthus	6	0.752858573263088	act	Perci	99	none
Scorpaena_plumieri,Scorpaena_scrofa,Taenianotus_triacanthus	3	0.807961965929787	act	Perci	99.2	none
Scorpaena_scrofa,Taenianotus_triacanthus	2	0.807961965929787	act	Perci	99.4	none
Scorpaena_scrofa	1	0.852784757394934	act	Perci	99.4	none
Taenianotus_triacanthus	1	0.801673581210074	act	Perci	99.4	none
Scorpaena_plumieri	1	0.798551440828841	act	Perci	99.2	none
Caracanthus_maculatus,Iracundus_signifer,Sebastapistes_cyanostigma	3	0.846562751099564	act	Perci	99.8	none
Caracanthus_maculatus,Sebastapistes_cyanostigma	2	0.79927936999577	act	Perci	99	none
Sebastapistes_cyanostigma	1	0.787648456298002	act	Perci	99	none
Caracanthus_maculatus	1	0.79927936999577	act	Perci	99	none
Iracundus_signifer	1	0.78821693003677	act	Perci	99	none
Dendrochirus_brachypterus,Pterois_antennata,Pterois_volitans,Scorpaena_porcus,Scorpaenodes_guamensis,Scorpaenodes_kelloggi,Scorpaenodes_parvipinnis,Scorpaenopsis_diabolus	8	0.269206962383008	act	Perci	97.2	none
Scorpaena_porcus,Scorpaenopsis_diabolus	2	0.276893356530495	act	Perci	97.2	none
Scorpaena_porcus	1	0.261148985418587	act	Perci	97.2	none
Scorpaenopsis_diabolus	1	0.264323295556486	act	Perci	97.2	none
Dendrochirus_brachypterus,Pterois_antennata,Pterois_volitans,Scorpaenodes_guamensis,Scorpaenodes_kelloggi,Scorpaenodes_parvipinnis	6	0.302797447171982	act	Perci	97.2	none
Dendrochirus_brachypterus,Pterois_antennata,Pterois_volitans	3	0.438571247398746	act	Perci	97.2	none
Pterois_antennata,Pterois_volitans	2	0.486824460787698	act	Perci	97.2	none
Pterois_antennata	1	0.393567254471467	act	Perci	97.2	none
Pterois_volitans	1	0.463964153101274	act	Perci	97.2	none
Dendrochirus_brachypterus	1	0.350139043252697	act	Perci	97.2	none
Scorpaenodes_guamensis,Scorpaenodes_kelloggi,Scorpaenodes_parvipinnis	3	0.51701524033083	act	Perci	97.4	none
Scorpaenodes_kelloggi	1	0.523773170033259	act	Perci	97.6	none
Scorpaenodes_guamensis,Scorpaenodes_parvipinnis	2	0.898357486389796	act	Perci	98.2	none
Scorpaenodes_guamensis	1	1.48350837645927	act	Perci	99.8	none
Scorpaenodes_parvipinnis	1	1.1949196084253	act	Perci	98.6	none
Centropogon_australis,Synanceia_verrucosa,Zanclorhynchus_spinifer	3	0.189950612732318	act	NA,Perci	94	none
Zanclorhynchus_spinifer	1	0.189438094158224	act	Perci	93.8	none
Centropogon_australis,Synanceia_verrucosa	2	0.194381952077713	act	NA,Perci	94	none
Synanceia_verrucosa	1	0.194381952077713	act	Perci	94	none
Centropogon_australis	1	0.190675635250474	act	NA	94	none
Agonus_cataphractus,Anarhichas_denticulatus,Anarhichas_lupus,Anarhichas_minor,Artediellus_uncinatus,Aspidophoroides_monopterygius,Careproctus_reinhardti,Chelidonichthys_cuculus,Chelidonichthys_kumu,Chelidonichthys_lucerna,Cottunculus_microps,Cyclopterus_lumpus,Eutrigla_gurnardus,Gasterosteus_aculeatus,Gymnocanthus_tricuspis,Lepidotrigla_papilio,Leptagonus_decagonus,Liparis_liparis,Lumpenus_lampre…	27	0.189438094158224	act	Perci	93.2	none
Agonus_cataphractus,Anarhichas_denticulatus,Anarhichas_lupus,Anarhichas_minor,Artediellus_uncinatus,Aspidophoroides_monopterygius,Careproctus_reinhardti,Cottunculus_microps,Cyclopterus_lumpus,Gasterosteus_aculeatus,Gymnocanthus_tricuspis,Leptagonus_decagonus,Liparis_liparis,Lumpenus_lampretaeformis,Myoxocephalus_scorpius,Pholis_gunnellus,Pungitius_pungitius,Spinachia_spinachia,Taurulus_bubalis,Tr…	20	0.656804760227047	act	Perci	100	none
Agonus_cataphractus,Artediellus_uncinatus,Aspidophoroides_monopterygius,Careproctus_reinhardti,Cottunculus_microps,Cyclopterus_lumpus,Gasterosteus_aculeatus,Gymnocanthus_tricuspis,Leptagonus_decagonus,Liparis_liparis,Myoxocephalus_scorpius,Pungitius_pungitius,Spinachia_spinachia,Taurulus_bubalis,Triglops_murrayi	15	0.676599563258608	act	Perci	100	none
Agonus_cataphractus,Artediellus_uncinatus,Aspidophoroides_monopterygius,Careproctus_reinhardti,Cottunculus_microps,Cyclopterus_lumpus,Gymnocanthus_tricuspis,Leptagonus_decagonus,Liparis_liparis,Myoxocephalus_scorpius,Taurulus_bubalis,Triglops_murrayi	12	0.762807147648349	act	Perci	100	none
Agonus_cataphractus,Artediellus_uncinatus,Aspidophoroides_monopterygius,Cottunculus_microps,Gymnocanthus_tricuspis,Leptagonus_decagonus,Myoxocephalus_scorpius,Taurulus_bubalis,Triglops_murrayi	9	0.762807147648349	act	Perci	100	none
Artediellus_uncinatus,Cottunculus_microps,Gymnocanthus_tricuspis,Myoxocephalus_scorpius,Taurulus_bubalis,Triglops_murrayi	6	0.789967398083726	act	Perci	100	none
Gymnocanthus_tricuspis	1	0.796540877985178	act	Perci	100	none
Artediellus_uncinatus,Cottunculus_microps,Myoxocephalus_scorpius,Taurulus_bubalis,Triglops_murrayi	5	0.860941909888138	act	Perci	100	none
Myoxocephalus_scorpius,Taurulus_bubalis	2	0.873399780356476	act	Perci	100	none
Myoxocephalus_scorpius	1	0.90112441023728	act	Perci	100	none
Taurulus_bubalis	1	0.87477524888115	act	Perci	100	none
Artediellus_uncinatus,Cottunculus_microps,Triglops_murrayi	3	0.903628921321599	act	Perci	100	pos
Artediellus_uncinatus,Cottunculus_microps	2	0.918112050624288	act	Perci	100	pos
Artediellus_uncinatus	1	0.911325720811607	act	Perci	100	pos
Cottunculus_microps	1	0.936977316405207	act	Perci	100	pos
Triglops_murrayi	1	0.911325720811607	act	Perci	100	pos
Agonus_cataphractus,Aspidophoroides_monopterygius,Leptagonus_decagonus	3	0.767297305141824	act	Perci	100	none
Aspidophoroides_monopterygius,Leptagonus_decagonus	2	0.765689759876159	act	Perci	100	none
Leptagonus_decagonus	1	0.762807147648349	act	Perci	100	none
Aspidophoroides_monopterygius	1	0.759464499885149	act	Perci	100	none
Agonus_cataphractus	1	0.765689759876159	act	Perci	100	none
Careproctus_reinhardti,Cyclopterus_lumpus,Liparis_liparis	3	0.898219152097259	act	Perci	100	none
Cyclopterus_lumpus	1	0.992806205583413	act	Perci	100	pos
Careproctus_reinhardti,Liparis_liparis	2	0.884081646105538	act	Perci	100	none
Careproctus_reinhardti	1	0.893943880433217	act	Perci	100	none
Liparis_liparis	1	0.887697964655917	act	Perci	100	none
Gasterosteus_aculeatus,Pungitius_pungitius,Spinachia_spinachia	3	0.684391353710844	act	Perci	100	none
Gasterosteus_aculeatus	1	0.663866726130867	act	Perci	100	none
Pungitius_pungitius	1	0.650657888080375	act	Perci	100	none
Spinachia_spinachia	1	0.666028308741998	act	Perci	100	none
Anarhichas_denticulatus,Anarhichas_lupus,Anarhichas_minor,Lumpenus_lampretaeformis,Pholis_gunnellus	5	0.97645678213456	act	Perci	100	pos
Anarhichas_denticulatus,Anarhichas_lupus,Anarhichas_minor	3	1.02643734936204	act	Perci	100	pos
Anarhichas_lupus,Anarhichas_minor	2	1.0415187847748	act	Perci	100	pos
Anarhichas_minor	1	1.03651349631586	act	Perci	100	pos
Anarhichas_lupus	1	1.06288313307335	act	Perci	100	pos
Anarhichas_denticulatus	1	1.04708091330224	act	Perci	100	pos
Lumpenus_lampretaeformis,Pholis_gunnellus	2	0.987650393357532	act	Perci	100	pos
Pholis_gunnellus	1	0.99171765624598	act	Perci	100	pos
Lumpenus_lampretaeformis	1	0.991952904285175	act	Perci	100	pos
Chelidonichthys_cuculus,Chelidonichthys_kumu,Chelidonichthys_lucerna,Eutrigla_gurnardus,Lepidotrigla_papilio,Trigla_lyra,Trigloporus_lastoviza	7	0.189436830704434	act	Perci	93.2	none
Chelidonichthys_cuculus,Chelidonichthys_kumu,Chelidonichthys_lucerna,Eutrigla_gurnardus,Lepidotrigla_papilio,Trigloporus_lastoviza	6	0.190520834450602	act	Perci	93.8	none
Chelidonichthys_cuculus,Chelidonichthys_kumu,Chelidonichthys_lucerna,Eutrigla_gurnardus,Trigloporus_lastoviza	5	0.189438094158224	act	Perci	93.6	none
Chelidonichthys_cuculus,Eutrigla_gurnardus,Trigloporus_lastoviza	3	0.189438094158224	act	Perci	94.4	none
Trigloporus_lastoviza	1	0.189438094158224	act	Perci	94	none
Chelidonichthys_cuculus,Eutrigla_gurnardus	2	0.199594754779753	act	Perci	94.2	none
Eutrigla_gurnardus	1	0.19122654303503	act	Perci	94.6	none
Chelidonichthys_cuculus	1	0.19767995901698	act	Perci	94.2	none
Chelidonichthys_kumu,Chelidonichthys_lucerna	2	0.194381952077713	act	Perci	94.2	none
Chelidonichthys_lucerna	1	0.199273182988962	act	Perci	94	none
Chelidonichthys_kumu	1	0.193081305945502	act	Perci	93.8	none
Lepidotrigla_papilio	1	0.18909458017538	act	Perci	93.6	none
Trigla_lyra	1	0.189380954294494	act	Perci	93.6	none
Hoplichthys_citrinus,Platycephalus_indicus	2	0.189438094158224	act	Perci	93.2	none
Platycephalus_indicus	1	0.189438094158224	act	Perci	93.4	none
Hoplichthys_citrinus	1	0.188267966552262	act	Perci	93.6	none
Champsocephalus_gunnari,Channichthys_rhinoceratus,Dissostichus_eleginoides,Gobionotothen_acuta,Lepidonotothen_squamifrons,Lindbergichthys_mizops,Notothenia_rossii	7	0.187542717012921	act	Perci	92.8	none
Champsocephalus_gunnari,Channichthys_rhinoceratus,Gobionotothen_acuta,Lepidonotothen_squamifrons,Lindbergichthys_mizops,Notothenia_rossii	6	0.18909458017538	act	Perci	93.4	none
Gobionotothen_acuta,Lepidonotothen_squamifrons,Lindbergichthys_mizops	3	0.199433998647691	act	Perci	94.6	none
Lepidonotothen_squamifrons,Lindbergichthys_mizops	2	0.20693262819361	act	Perci	94.8	none
Lepidonotothen_squamifrons	1	0.202990435103382	act	Perci	94.8	none
Lindbergichthys_mizops	1	0.241199578860001	act	Perci	96.8	none
Gobionotothen_acuta	1	0.194381952077713	act	Perci	94.6	none
Champsocephalus_gunnari,Channichthys_rhinoceratus,Notothenia_rossii	3	0.189436830704434	act	Perci	93.6	none
Champsocephalus_gunnari,Channichthys_rhinoceratus	2	0.18856543615178	act	Perci	93.8	none
Channichthys_rhinoceratus	1	0.189380954294494	act	Perci	94.2	none
Champsocephalus_gunnari	1	0.188267966552262	act	Perci	93.8	none
Notothenia_rossii	1	0.188031562322898	act	Perci	93.8	none
Dissostichus_eleginoides	1	0.188862702139229	act	Perci	92.8	none
Anyperodon_leucogrammicus,Aporops_bilinearis,Cephalopholis_argus,Cephalopholis_boenak,Cephalopholis_cruentata,Cephalopholis_fulva,Cephalopholis_hemistiktos,Cephalopholis_leopardus,Cephalopholis_miniata,Cephalopholis_nigripinnis,Cephalopholis_urodeta,Diploprion,Epinephelus_corallicola,Epinephelus_cyanopodus,Epinephelus_fario,Epinephelus_fasciatus,Epinephelus_hexagonatus,Epinephelus_itajara,Epineph…	39	0.188862702139229	act	Perci	93.6	none
Pseudanthias_pascalus,Pseudanthias_squamipinnis,Serranus_cabrilla,Serranus_hepatus,Serranus_scriba	5	0.189438094158224	act	Perci	93.8	none
Pseudanthias_pascalus,Pseudanthias_squamipinnis	2	0.18856543615178	act	Perci	93.2	none
Pseudanthias_pascalus	1	0.189435567246968	act	Perci	93.2	none
Pseudanthias_squamipinnis	1	0.18909458017538	act	Perci	93.2	none
Serranus_cabrilla,Serranus_hepatus,Serranus_scriba	3	0.188862702139229	act	Perci	93.6	none
Serranus_cabrilla,Serranus_scriba	2	0.189438094158224	act	Perci	94.2	none
Serranus_cabrilla	1	0.188267966552262	act	Perci	93.4	none
Serranus_scriba	1	0.189438094158224	act	Perci	94.2	none
Serranus_hepatus	1	0.187795029338965	act	Perci	93.2	none
Anyperodon_leucogrammicus,Aporops_bilinearis,Cephalopholis_argus,Cephalopholis_boenak,Cephalopholis_cruentata,Cephalopholis_fulva,Cephalopholis_hemistiktos,Cephalopholis_leopardus,Cephalopholis_miniata,Cephalopholis_nigripinnis,Cephalopholis_urodeta,Diploprion,Epinephelus_corallicola,Epinephelus_cyanopodus,Epinephelus_fario,Epinephelus_fasciatus,Epinephelus_hexagonatus,Epinephelus_itajara,Epineph…	34	0.187542717012921	act	Perci	93	none
Anyperodon_leucogrammicus,Cephalopholis_argus,Cephalopholis_boenak,Cephalopholis_cruentata,Cephalopholis_fulva,Cephalopholis_hemistiktos,Cephalopholis_leopardus,Cephalopholis_miniata,Cephalopholis_nigripinnis,Cephalopholis_urodeta,Diploprion,Epinephelus_corallicola,Epinephelus_cyanopodus,Epinephelus_fario,Epinephelus_fasciatus,Epinephelus_hexagonatus,Epinephelus_itajara,Epinephelus_longispinis,Ep…	31	0.189438094158224	act	Perci	93.8	none
Anyperodon_leucogrammicus,Cephalopholis_argus,Cephalopholis_boenak,Cephalopholis_cruentata,Cephalopholis_fulva,Cephalopholis_hemistiktos,Cephalopholis_leopardus,Cephalopholis_miniata,Cephalopholis_nigripinnis,Cephalopholis_urodeta,Epinephelus_corallicola,Epinephelus_cyanopodus,Epinephelus_fario,Epinephelus_fasciatus,Epinephelus_hexagonatus,Epinephelus_itajara,Epinephelus_longispinis,Epinephelus_m…	27	0.188267966552262	act	Perci	93.4	none
Anyperodon_leucogrammicus,Cephalopholis_argus,Cephalopholis_boenak,Cephalopholis_cruentata,Cephalopholis_fulva,Cephalopholis_hemistiktos,Cephalopholis_leopardus,Cephalopholis_miniata,Cephalopholis_nigripinnis,Cephalopholis_urodeta,Epinephelus_corallicola,Epinephelus_cyanopodus,Epinephelus_fario,Epinephelus_fasciatus,Epinephelus_hexagonatus,Epinephelus_itajara,Epinephelus_longispinis,Epinephelus_m…	26	0.18909458017538	act	Perci	93.8	none
Cephalopholis_boenak,Cephalopholis_cruentata	2	0.190360836951529	act	Perci	94	none
Cephalopholis_boenak	1	0.190119262210888	act	Perci	94	none
Cephalopholis_cruentata	1	0.189436830704434	act	Perci	93.8	none
Anyperodon_leucogrammicus,Cephalopholis_argus,Cephalopholis_fulva,Cephalopholis_hemistiktos,Cephalopholis_leopardus,Cephalopholis_miniata,Cephalopholis_nigripinnis,Cephalopholis_urodeta,Epinephelus_corallicola,Epinephelus_cyanopodus,Epinephelus_fario,Epinephelus_fasciatus,Epinephelus_hexagonatus,Epinephelus_itajara,Epinephelus_longispinis,Epinephelus_maculatus,Epinephelus_malabaricus,Epinephelus_…	24	0.194381952077713	act	Perci	94	none
Anyperodon_leucogrammicus,Epinephelus_corallicola,Epinephelus_cyanopodus,Epinephelus_fario,Epinephelus_fasciatus,Epinephelus_hexagonatus,Epinephelus_itajara,Epinephelus_longispinis,Epinephelus_maculatus,Epinephelus_malabaricus,Epinephelus_melanostigma,Epinephelus_merra,Epinephelus_polyphekadion,Epinephelus_summana,Epinephelus_tauvina,Hyporthodus_septemfasciatus,Mycteroperca_bonaci	17	0.199594754779753	act	Perci	94	none
Anyperodon_leucogrammicus,Epinephelus_corallicola,Epinephelus_cyanopodus,Epinephelus_fario,Epinephelus_fasciatus,Epinephelus_itajara,Epinephelus_longispinis,Epinephelus_maculatus,Epinephelus_malabaricus,Epinephelus_melanostigma,Epinephelus_merra,Epinephelus_polyphekadion,Epinephelus_summana,Epinephelus_tauvina,Hyporthodus_septemfasciatus,Mycteroperca_bonaci	16	0.228527394358294	act	Perci	96.6	none
Epinephelus_cyanopodus,Epinephelus_fario,Epinephelus_fasciatus,Epinephelus_longispinis,Epinephelus_maculatus,Epinephelus_melanostigma,Epinephelus_merra,Epinephelus_tauvina,Mycteroperca_bonaci	9	0.232508334667945	act	Perci	96.8	none
Epinephelus_cyanopodus,Epinephelus_fario,Epinephelus_fasciatus,Epinephelus_longispinis,Epinephelus_maculatus,Epinephelus_melanostigma,Epinephelus_merra,Epinephelus_tauvina	8	0.239860570420564	act	Perci	96.8	none
Epinephelus_cyanopodus,Epinephelus_fario,Epinephelus_longispinis,Epinephelus_maculatus,Epinephelus_tauvina	5	0.353526718192632	act	Perci	97.2	none
Epinephelus_cyanopodus,Epinephelus_fario,Epinephelus_longispinis,Epinephelus_maculatus	4	0.730094640956153	act	Perci	98.8	none
Epinephelus_cyanopodus	1	0.725428949200489	act	Perci	98.8	none
Epinephelus_fario,Epinephelus_longispinis,Epinephelus_maculatus	3	0.85986590517729	act	Perci	100	none
Epinephelus_maculatus	1	0.906362924814647	act	Perci	100	none
Epinephelus_fario	1	0.85986590517729	act	Perci	99.8	none
Epinephelus_longispinis	1	0.85986590517729	act	Perci	99.8	none
Epinephelus_tauvina	1	0.306293110675199	act	Perci	97.4	none
Epinephelus_fasciatus,Epinephelus_melanostigma,Epinephelus_merra	3	0.239033313988285	act	Perci	97.2	none
Epinephelus_fasciatus	1	0.230570143968382	act	Perci	97.4	none
Epinephelus_melanostigma,Epinephelus_merra	2	0.231955478573185	act	Perci	97.4	none
Epinephelus_merra	1	0.230570143968382	act	Perci	97.2	none
Epinephelus_melanostigma	1	0.230570143968382	act	Perci	97.4	none
Mycteroperca_bonaci	1	0.239860570420564	act	Perci	97.2	none
Anyperodon_leucogrammicus,Epinephelus_corallicola,Epinephelus_itajara,Epinephelus_malabaricus,Epinephelus_polyphekadion,Epinephelus_summana,Hyporthodus_septemfasciatus	7	0.232715887366916	act	Perci	96.8	none
Hyporthodus_septemfasciatus	1	0.237883023805489	act	Perci	97	none
Anyperodon_leucogrammicus,Epinephelus_corallicola,Epinephelus_itajara,Epinephelus_malabaricus,Epinephelus_polyphekadion,Epinephelus_summana	6	0.486111903077088	act	Perci	97.6	none
Anyperodon_leucogrammicus,Epinephelus_corallicola,Epinephelus_polyphekadion,Epinephelus_summana	4	0.526724333663198	act	Perci	97.8	none
Anyperodon_leucogrammicus,Epinephelus_polyphekadion	2	0.556096519641454	act	Perci	97.6	none
Anyperodon_leucogrammicus	1	0.553712881730928	act	Perci	97.6	none
Epinephelus_polyphekadion	1	0.656626066238266	act	Perci	98.6	none
Epinephelus_corallicola,Epinephelus_summana	2	0.563818722646269	act	Perci	98.4	none
Epinephelus_summana	1	0.536931923634012	act	Perci	98	none
Epinephelus_corallicola	1	0.529930471297522	act	Perci	97.8	none
Epinephelus_itajara,Epinephelus_malabaricus	2	0.69048258968838	act	Perci	97.8	none
Epinephelus_malabaricus	1	0.557956237437969	act	Perci	98	none
Epinephelus_itajara	1	0.761897128136224	act	Perci	98.8	none
Epinephelus_hexagonatus	1	0.199433998647691	act	Perci	94.2	none
Cephalopholis_fulva,Cephalopholis_hemistiktos,Cephalopholis_leopardus,Cephalopholis_miniata,Cephalopholis_nigripinnis,Cephalopholis_urodeta	6	0.190360836951529	act	Perci	93.8	none
Cephalopholis_hemistiktos,Cephalopholis_leopardus,Cephalopholis_miniata,Cephalopholis_nigripinnis,Cephalopholis_urodeta	5	0.190520834450602	act	Perci	94.2	none
Cephalopholis_hemistiktos,Cephalopholis_leopardus	2	0.194381952077713	act	Perci	94.2	none
Cephalopholis_leopardus	1	0.199273182988962	act	Perci	94.4	none
Cephalopholis_hemistiktos	1	0.19122654303503	act	Perci	94.6	none
Cephalopholis_miniata,Cephalopholis_nigripinnis,Cephalopholis_urodeta	3	0.190675635250474	act	Perci	94.6	none
Cephalopholis_nigripinnis,Cephalopholis_urodeta	2	0.194381952077713	act	Perci	94.4	none
Cephalopholis_urodeta	1	0.190675635250474	act	Perci	94.4	none
Cephalopholis_nigripinnis	1	0.190675635250474	act	Perci	94.2	none
Cephalopholis_miniata	1	0.194381952077713	act	Perci	94.4	none
Cephalopholis_fulva	1	0.193081305945502	act	Perci	93.8	none
Cephalopholis_argus	1	0.190627387249094	act	Perci	93.8	none
Variola_louti	1	0.188031562322898	act	Perci	93.4	none
Diploprion,Plectropomus_laevis,Plectropomus_leopardus,Plectropomus_maculatus	4	0.188862702139229	act	Perci	94.2	none
Plectropomus_laevis,Plectropomus_leopardus,Plectropomus_maculatus	3	0.189438094158224	act	Perci	93.4	none
Plectropomus_laevis	1	0.199273182988962	act	Perci	93.4	none
Plectropomus_leopardus,Plectropomus_maculatus	2	0.204359999738091	act	Perci	95.2	none
Plectropomus_maculatus	1	0.190675635250474	act	Perci	93.8	none
Plectropomus_leopardus	1	0.190221009020364	act	Perci	93.8	none
Diploprion	1	0.188031562322898	act	Perci	93.6	none
Aporops_bilinearis,Grammistes_sexlineatus,Pseudogramma_polyacantha	3	0.193081305945502	act	Perci	94.2	none
Aporops_bilinearis,Pseudogramma_polyacantha	2	0.189435567246968	act	Perci	93.2	none
Pseudogramma_polyacantha	1	0.188031562322898	act	Perci	93.4	none
Aporops_bilinearis	1	0.187542717012921	act	Perci	93	none
Grammistes_sexlineatus	1	0.187668891499198	act	Perci	93	none
Echiichthys_vipera,Trachinus_draco	2	0.18909458017538	act	Perci	93.4	none
Trachinus_draco	1	0.187795029338965	act	Perci	93.4	none
Echiichthys_vipera	1	0.188031562322898	act	Perci	94.4	none
Ablennes_hians,Abudefduf_abdominalis,Abudefduf_hoefleri,Abudefduf_saxatilis,Abudefduf_septemfasciatus,Abudefduf_sexfasciatus,Abudefduf_sordidus,Abudefduf_vaigiensis,Abudefduf_whitleyi,Alepes_djedaba,Altolamprologus_compressiceps,Amatitlania_nigrofasciata,Amblyglyphidodon_curacao,Amblyglyphidodon_leucogaster,Amphiprion_allardi,Amphiprion_bicinctus,Amphiprion_chrysopterus,Amphiprion_melanopus,Anten…	240	0.18909458017538	act	Oval,Car_An,NA	92.6	none
Alepes_djedaba,Atule_mate,Carangoides_bartholomaei,Carangoides_chrysophrys,Carangoides_equula,Carangoides_fulvoguttatus,Caranx_hippos,Caranx_ignobilis,Caranx_lugubris,Caranx_melampygus,Caranx_sexfasciatus,Channa_gachua,Channa_orientalis,Coryphaena_hippurus,Decapterus_macrosoma,Decapterus_muroadsi,Decapterus_tabl,Echeneis_naucrates,Istiophorus_platypterus,Kajikia_audax,Megalaspis_cordyla,Mene_macu…	41	0.188267966552262	act	Car_An,NA	92.8	none
Channa_gachua,Channa_orientalis	2	0.187542717012921	act	NA	92.6	none
Channa_orientalis	1	0.187542717012921	act	NA	92.6	none
Channa_gachua	1	0.187542717012921	act	NA	92.6	none
Alepes_djedaba,Atule_mate,Carangoides_bartholomaei,Carangoides_chrysophrys,Carangoides_equula,Carangoides_fulvoguttatus,Caranx_hippos,Caranx_ignobilis,Caranx_lugubris,Caranx_melampygus,Caranx_sexfasciatus,Coryphaena_hippurus,Decapterus_macrosoma,Decapterus_muroadsi,Decapterus_tabl,Echeneis_naucrates,Istiophorus_platypterus,Kajikia_audax,Megalaspis_cordyla,Mene_maculata,Parastromateus_niger,Polyda…	39	0.19318194215845	act	Car_An	93.8	none
Mene_maculata,Polydactylus_plebeius,Polydactylus_sextarius,Polynemus	4	0.188267966552262	act	Car_An	93.2	none
Mene_maculata	1	0.18719374888286	act	Car_An	92.8	none
Polydactylus_plebeius,Polydactylus_sextarius,Polynemus	3	0.187668891499198	act	Car_An	93	none
Polydactylus_plebeius	1	0.186774164662409	act	Car_An	93	none
Polydactylus_sextarius,Polynemus	2	0.187542717012921	act	Car_An	92.8	none
Polydactylus_sextarius	1	0.187668891499198	act	Car_An	93	none
Polynemus	1	0.187393786646487	act	Car_An	92.8	none
Alepes_djedaba,Atule_mate,Carangoides_bartholomaei,Carangoides_chrysophrys,Carangoides_equula,Carangoides_fulvoguttatus,Caranx_hippos,Caranx_ignobilis,Caranx_lugubris,Caranx_melampygus,Caranx_sexfasciatus,Coryphaena_hippurus,Decapterus_macrosoma,Decapterus_muroadsi,Decapterus_tabl,Echeneis_naucrates,Istiophorus_platypterus,Kajikia_audax,Megalaspis_cordyla,Parastromateus_niger,Scomberoides_tol,Sel…	35	0.189499016345811	act	Car_An	93.4	none
Sphyraena_barracuda,Sphyraena_chrysotaenia,Sphyraena_forsteri,Sphyraena_jello,Sphyraena_obtusata	5	0.190627387249094	act	Car_An	94.6	none
Sphyraena_chrysotaenia,Sphyraena_obtusata	2	0.189438094158224	act	Car_An	94.2	none
Sphyraena_chrysotaenia	1	0.190360836951529	act	Car_An	94	none
Sphyraena_obtusata	1	0.189438094158224	act	Car_An	94.2	none
Sphyraena_forsteri	1	0.189438094158224	act	Car_An	94	none
Sphyraena_barracuda,Sphyraena_jello	2	0.190675635250474	act	Car_An	94.2	none
Sphyraena_jello	1	0.199273182988962	act	Car_An	95	none
Sphyraena_barracuda	1	0.198541213824378	act	Car_An	94.2	none
Alepes_djedaba,Atule_mate,Carangoides_bartholomaei,Carangoides_chrysophrys,Carangoides_equula,Carangoides_fulvoguttatus,Caranx_hippos,Caranx_ignobilis,Caranx_lugubris,Caranx_melampygus,Caranx_sexfasciatus,Coryphaena_hippurus,Decapterus_macrosoma,Decapterus_muroadsi,Decapterus_tabl,Echeneis_naucrates,Istiophorus_platypterus,Kajikia_audax,Megalaspis_cordyla,Parastromateus_niger,Scomberoides_tol,Sel…	30	0.196735348807681	act	Car_An	94.6	none
Istiophorus_platypterus,Kajikia_audax,Tetrapturus_angustirostris,Xiphias_gladius	4	0.209166635015009	act	Car_An	94.8	none
Istiophorus_platypterus,Kajikia_audax,Tetrapturus_angustirostris	3	0.231811488207329	act	Car_An	95.6	none
Istiophorus_platypterus	1	0.230439468983744	act	Car_An	95.6	none
Kajikia_audax,Tetrapturus_angustirostris	2	0.311466072111023	act	Car_An	96.6	none
Kajikia_audax	1	0.866455696105761	act	Car_An	98.8	none
Tetrapturus_angustirostris	1	0.460811628774834	act	Car_An	97	none
Xiphias_gladius	1	0.20895677516649	act	Car_An	94.8	none
Alepes_djedaba,Atule_mate,Carangoides_bartholomaei,Carangoides_chrysophrys,Carangoides_equula,Carangoides_fulvoguttatus,Caranx_hippos,Caranx_ignobilis,Caranx_lugubris,Caranx_melampygus,Caranx_sexfasciatus,Coryphaena_hippurus,Decapterus_macrosoma,Decapterus_muroadsi,Decapterus_tabl,Echeneis_naucrates,Megalaspis_cordyla,Parastromateus_niger,Scomberoides_tol,Selar_crumenophthalmus,Selaroides_leptole…	26	0.202754016360895	act	Car_An	95.4	none
Alepes_djedaba,Atule_mate,Carangoides_bartholomaei,Carangoides_chrysophrys,Carangoides_equula,Carangoides_fulvoguttatus,Caranx_hippos,Caranx_ignobilis,Caranx_lugubris,Caranx_melampygus,Caranx_sexfasciatus,Coryphaena_hippurus,Decapterus_macrosoma,Decapterus_muroadsi,Decapterus_tabl,Echeneis_naucrates,Megalaspis_cordyla,Parastromateus_niger,Scomberoides_tol,Selar_crumenophthalmus,Seriola_rivoliana,…	25	0.206910838380089	act	Car_An	95.2	none
Alepes_djedaba,Atule_mate,Carangoides_chrysophrys,Carangoides_equula,Carangoides_fulvoguttatus,Caranx_hippos,Caranx_ignobilis,Caranx_lugubris,Caranx_melampygus,Caranx_sexfasciatus,Coryphaena_hippurus,Decapterus_macrosoma,Decapterus_muroadsi,Decapterus_tabl,Echeneis_naucrates,Megalaspis_cordyla,Parastromateus_niger,Scomberoides_tol,Selar_crumenophthalmus,Seriola_rivoliana,Seriolina_nigrofasciata,T…	24	0.203472673148895	act	Car_An	95.4	none
Alepes_djedaba,Atule_mate,Carangoides_chrysophrys,Carangoides_equula,Carangoides_fulvoguttatus,Caranx_hippos,Caranx_ignobilis,Caranx_lugubris,Caranx_melampygus,Caranx_sexfasciatus,Decapterus_macrosoma,Decapterus_muroadsi,Decapterus_tabl,Megalaspis_cordyla,Parastromateus_niger,Selar_crumenophthalmus,Trachurus_novaezelandiae,Trachurus_trachurus	18	0.209166635015009	act	Car_An	96	none
Alepes_djedaba,Atule_mate,Carangoides_chrysophrys,Carangoides_fulvoguttatus,Caranx_hippos,Caranx_ignobilis,Caranx_lugubris,Caranx_melampygus,Caranx_sexfasciatus,Megalaspis_cordyla,Parastromateus_niger	11	0.208426575124834	act	Car_An	96	none
Caranx_hippos,Caranx_ignobilis,Caranx_lugubris,Caranx_melampygus,Caranx_sexfasciatus,Megalaspis_cordyla	6	0.209061717766813	act	Car_An	96.2	none
Caranx_hippos,Caranx_ignobilis,Caranx_lugubris,Caranx_melampygus,Caranx_sexfasciatus	5	0.218122019739368	act	Car_An	97	none
Caranx_ignobilis,Caranx_lugubris,Caranx_melampygus	3	0.23967441250022	act	Car_An	97.4	none
Caranx_ignobilis,Caranx_lugubris	2	0.249193708580228	act	Car_An	97	none
Caranx_ignobilis	1	0.238037316735368	act	Car_An	97	none
Caranx_lugubris	1	0.235302024520526	act	Car_An	96.8	none
Caranx_melampygus	1	0.223687735797512	act	Car_An	96.6	none
Caranx_hippos,Caranx_sexfasciatus	2	0.218340370211608	act	Car_An	96.8	none
Caranx_hippos	1	0.219161813323687	act	Car_An	96.6	none
Caranx_sexfasciatus	1	0.212416281497017	act	Car_An	96.6	none
Megalaspis_cordyla	1	0.209357909807422	act	Car_An	96.6	none
Alepes_djedaba,Atule_mate	2	0.207492047337	act	Car_An	96.4	none
Alepes_djedaba	1	0.205389071615461	act	Car_An	96.2	none
Atule_mate	1	0.207492047337	act	Car_An	96.2	none
Carangoides_chrysophrys,Carangoides_fulvoguttatus,Parastromateus_niger	3	0.217493682829462	act	Car_An	96	none
Carangoides_chrysophrys,Carangoides_fulvoguttatus	2	0.210440790091657	act	Car_An	96.4	none
Carangoides_chrysophrys	1	0.213554809898949	act	Car_An	96.8	none
Carangoides_fulvoguttatus	1	0.218122019739368	act	Car_An	96.8	none
Parastromateus_niger	1	0.209166635015009	act	Car_An	96	none
Decapterus_macrosoma,Decapterus_muroadsi,Decapterus_tabl,Selar_crumenophthalmus,Trachurus_novaezelandiae,Trachurus_trachurus	6	0.210333772044829	act	Car_An	96.2	none
Decapterus_macrosoma,Decapterus_muroadsi,Decapterus_tabl,Trachurus_novaezelandiae,Trachurus_trachurus	5	0.218340370211608	act	Car_An	96.2	none
Decapterus_macrosoma,Decapterus_muroadsi,Decapterus_tabl	3	0.225274640189203	act	Car_An	96.8	none
Decapterus_macrosoma,Decapterus_muroadsi	2	0.218122019739368	act	Car_An	96.2	none
Decapterus_macrosoma	1	0.216788121106196	act	Car_An	96.4	none
Decapterus_muroadsi	1	0.218122019739368	act	Car_An	96.4	none
Decapterus_tabl	1	0.21813673754149	act	Car_An	96.4	none
Trachurus_novaezelandiae,Trachurus_trachurus	2	0.260382321014525	act	Car_An	97.4	none
Trachurus_trachurus	1	0.246381620672116	act	Car_An	97.4	none
Trachurus_novaezelandiae	1	0.361571935729751	act	Car_An	98.2	none
Selar_crumenophthalmus	1	0.210333772044829	act	Car_An	96.2	none
Carangoides_equula	1	0.210333772044829	act	Car_An	96	none
Seriola_rivoliana,Seriolina_nigrofasciata	2	0.202990435103382	act	Car_An	95.6	none
Seriola_rivoliana	1	0.202990435103382	act	Car_An	95.6	none
Seriolina_nigrofasciata	1	0.204359999738091	act	Car_An	95.4	none
Coryphaena_hippurus,Echeneis_naucrates,Scomberoides_tol,Trachinotus_ovatus	4	0.2070691207086	act	Car_An	95.6	none
Scomberoides_tol,Trachinotus_ovatus	2	0.20895677516649	act	Car_An	95.8	none
Scomberoides_tol	1	0.2070691207086	act	Car_An	96	none
Trachinotus_ovatus	1	0.207492047337	act	Car_An	96	none
Coryphaena_hippurus,Echeneis_naucrates	2	0.207492047337	act	Car_An	96	none
Coryphaena_hippurus	1	0.204359999738091	act	Car_An	95.6	none
Echeneis_naucrates	1	0.206910838380089	act	Car_An	95.8	none
Carangoides_bartholomaei	1	0.207492047337	act	Car_An	95.8	none
Selaroides_leptolepis	1	0.197758019500074	act	Car_An	95.2	none
Ablennes_hians,Abudefduf_abdominalis,Abudefduf_hoefleri,Abudefduf_saxatilis,Abudefduf_septemfasciatus,Abudefduf_sexfasciatus,Abudefduf_sordidus,Abudefduf_vaigiensis,Abudefduf_whitleyi,Altolamprologus_compressiceps,Amatitlania_nigrofasciata,Amblyglyphidodon_curacao,Amblyglyphidodon_leucogaster,Amphiprion_allardi,Amphiprion_bicinctus,Amphiprion_chrysopterus,Amphiprion_melanopus,Antennablennius_aust…	199	0.187542717012921	act	Oval	92.6	none
Ablennes_hians,Altolamprologus_compressiceps,Amatitlania_nigrofasciata,Aplocheilus_panchax,Astronotus_ocellatus,Atherina_presbyter,Atherinomorus_lacunosus,Aulonocranus_dewindti,Baileychromis_centropomoides,Bathybates_fasciatus,Bathybates_ferox,Bathybates_leo,Belone_belone,Benthochromis_tricoti,Callochromis_melanostigma,Callochromis_pleurospilus,Chalinochromis_brichardi,Cichlasoma_bimaculatum,Copt…	103	0.189435567246968	act	Oval	93.8	none
Altolamprologus_compressiceps,Amatitlania_nigrofasciata,Astronotus_ocellatus,Aulonocranus_dewindti,Baileychromis_centropomoides,Bathybates_fasciatus,Bathybates_ferox,Bathybates_leo,Benthochromis_tricoti,Callochromis_melanostigma,Callochromis_pleurospilus,Chalinochromis_brichardi,Cichlasoma_bimaculatum,Coptodon_rendalli,Ctenochromis_horei,Cyathopharynx_furcifer,Cyphotilapia_frontosa,Cyprichromis_l…	83	0.188267966552262	act	Oval	93.4	none
Altolamprologus_compressiceps,Amatitlania_nigrofasciata,Astronotus_ocellatus,Aulonocranus_dewindti,Baileychromis_centropomoides,Bathybates_fasciatus,Bathybates_ferox,Bathybates_leo,Benthochromis_tricoti,Callochromis_melanostigma,Callochromis_pleurospilus,Chalinochromis_brichardi,Cichlasoma_bimaculatum,Coptodon_rendalli,Ctenochromis_horei,Cyathopharynx_furcifer,Cyphotilapia_frontosa,Cyprichromis_l…	82	0.196735348807681	act	Oval	95.2	none
Amatitlania_nigrofasciata,Astronotus_ocellatus,Cichlasoma_bimaculatum,Heros_severus	4	0.19318194215845	act	Oval	94.2	none
Astronotus_ocellatus	1	0.190419157868413	act	Oval	94.4	none
Amatitlania_nigrofasciata,Cichlasoma_bimaculatum,Heros_severus	3	0.195053060035352	act	Oval	95	none
Cichlasoma_bimaculatum	1	0.196735348807681	act	Oval	95	none
Amatitlania_nigrofasciata,Heros_severus	2	0.20197988957585	act	Oval	95	none
Amatitlania_nigrofasciata	1	0.196735348807681	act	Oval	94.8	none
Heros_severus	1	0.197758019500074	act	Oval	94.6	none
Altolamprologus_compressiceps,Aulonocranus_dewindti,Baileychromis_centropomoides,Bathybates_fasciatus,Bathybates_ferox,Bathybates_leo,Benthochromis_tricoti,Callochromis_melanostigma,Callochromis_pleurospilus,Chalinochromis_brichardi,Coptodon_rendalli,Ctenochromis_horei,Cyathopharynx_furcifer,Cyphotilapia_frontosa,Cyprichromis_leptosoma,Cyprichromis_microlepidotus,Ectodus_descampsii,Eretmodus_cyan…	78	0.206910838380089	act	Oval	94.6	none
Altolamprologus_compressiceps,Aulonocranus_dewindti,Baileychromis_centropomoides,Bathybates_fasciatus,Bathybates_ferox,Bathybates_leo,Benthochromis_tricoti,Callochromis_melanostigma,Callochromis_pleurospilus,Chalinochromis_brichardi,Coptodon_rendalli,Ctenochromis_horei,Cyathopharynx_furcifer,Cyphotilapia_frontosa,Cyprichromis_leptosoma,Cyprichromis_microlepidotus,Ectodus_descampsii,Eretmodus_cyan…	77	0.239097929739091	act	Oval	95.2	none
Altolamprologus_compressiceps,Aulonocranus_dewindti,Baileychromis_centropomoides,Bathybates_fasciatus,Bathybates_ferox,Bathybates_leo,Benthochromis_tricoti,Callochromis_melanostigma,Callochromis_pleurospilus,Chalinochromis_brichardi,Coptodon_rendalli,Ctenochromis_horei,Cyathopharynx_furcifer,Cyphotilapia_frontosa,Cyprichromis_leptosoma,Cyprichromis_microlepidotus,Ectodus_descampsii,Eretmodus_cyan…	76	0.346042308961899	act	Oval	96.6	none
Altolamprologus_compressiceps,Aulonocranus_dewindti,Baileychromis_centropomoides,Bathybates_fasciatus,Bathybates_ferox,Bathybates_leo,Benthochromis_tricoti,Callochromis_melanostigma,Callochromis_pleurospilus,Chalinochromis_brichardi,Coptodon_rendalli,Ctenochromis_horei,Cyathopharynx_furcifer,Cyphotilapia_frontosa,Cyprichromis_leptosoma,Cyprichromis_microlepidotus,Ectodus_descampsii,Eretmodus_cyan…	72	0.477683828648942	act	Oval	97.8	none
Altolamprologus_compressiceps,Aulonocranus_dewindti,Baileychromis_centropomoides,Bathybates_fasciatus,Bathybates_ferox,Bathybates_leo,Benthochromis_tricoti,Callochromis_melanostigma,Callochromis_pleurospilus,Chalinochromis_brichardi,Ctenochromis_horei,Cyathopharynx_furcifer,Cyphotilapia_frontosa,Cyprichromis_leptosoma,Cyprichromis_microlepidotus,Ectodus_descampsii,Eretmodus_cyanostictus,Gnathochr…	71	0.542896518606813	act	Oval	99.6	none
Altolamprologus_compressiceps,Aulonocranus_dewindti,Baileychromis_centropomoides,Benthochromis_tricoti,Callochromis_melanostigma,Callochromis_pleurospilus,Chalinochromis_brichardi,Ctenochromis_horei,Cyathopharynx_furcifer,Cyphotilapia_frontosa,Cyprichromis_leptosoma,Cyprichromis_microlepidotus,Ectodus_descampsii,Eretmodus_cyanostictus,Gnathochromis_permaxillaris,Gnathochromis_pfefferi,Greenwoodoc…	65	0.564544076725751	act	Oval	99.6	none
Aulonocranus_dewindti,Baileychromis_centropomoides,Benthochromis_tricoti,Callochromis_melanostigma,Callochromis_pleurospilus,Ctenochromis_horei,Cyathopharynx_furcifer,Cyphotilapia_frontosa,Cyprichromis_leptosoma,Cyprichromis_microlepidotus,Ectodus_descampsii,Eretmodus_cyanostictus,Gnathochromis_permaxillaris,Gnathochromis_pfefferi,Greenwoodochromis_christyi,Haplotaxodon_microlepis,Limnochromis_st…	41	0.561840736324973	act	Oval	99.6	none
Aulonocranus_dewindti,Baileychromis_centropomoides,Benthochromis_tricoti,Callochromis_melanostigma,Callochromis_pleurospilus,Ctenochromis_horei,Cyathopharynx_furcifer,Cyphotilapia_frontosa,Cyprichromis_leptosoma,Cyprichromis_microlepidotus,Ectodus_descampsii,Gnathochromis_permaxillaris,Gnathochromis_pfefferi,Greenwoodochromis_christyi,Haplotaxodon_microlepis,Limnochromis_staneri,Limnotilapia_dard…	37	0.558213596523696	act	Oval	99.6	none
Baileychromis_centropomoides,Benthochromis_tricoti,Ctenochromis_horei,Cyphotilapia_frontosa,Cyprichromis_leptosoma,Cyprichromis_microlepidotus,Gnathochromis_permaxillaris,Gnathochromis_pfefferi,Greenwoodochromis_christyi,Haplotaxodon_microlepis,Limnochromis_staneri,Limnotilapia_dardennii,Lobochilotes_labiatus,Perissodus_microlepis,Petrochromis_famula,Petrochromis_orthognathus,Petrochromis_trewava…	24	0.558232116213308	act	Oval	99.6	none
Benthochromis_tricoti,Ctenochromis_horei,Cyprichromis_leptosoma,Cyprichromis_microlepidotus,Gnathochromis_pfefferi,Haplotaxodon_microlepis,Limnotilapia_dardennii,Lobochilotes_labiatus,Perissodus_microlepis,Petrochromis_famula,Petrochromis_orthognathus,Petrochromis_trewavasae,Plecodus_paradoxus,Pseudosimochromis_babaulti,Pseudosimochromis_curvifrons,Simochromis_diagramma,Tropheus_brichardi,Tropheu…	18	0.558549819019133	act	Oval	99.6	none
Ctenochromis_horei,Gnathochromis_pfefferi,Limnotilapia_dardennii,Lobochilotes_labiatus,Petrochromis_famula,Petrochromis_orthognathus,Petrochromis_trewavasae,Pseudosimochromis_babaulti,Pseudosimochromis_curvifrons,Simochromis_diagramma,Tropheus_brichardi,Tropheus_moorii	12	0.589887542584242	act	Oval	100	pos
Ctenochromis_horei,Gnathochromis_pfefferi,Limnotilapia_dardennii,Lobochilotes_labiatus,Petrochromis_famula,Petrochromis_orthognathus,Petrochromis_trewavasae,Pseudosimochromis_babaulti,Pseudosimochromis_curvifrons,Simochromis_diagramma	10	0.599277859389589	act	Oval	100	pos
Lobochilotes_labiatus,Petrochromis_famula,Petrochromis_orthognathus,Petrochromis_trewavasae,Pseudosimochromis_babaulti,Simochromis_diagramma	6	0.600029777689947	act	Oval	100	pos
Petrochromis_famula	1	0.605639475805359	act	Oval	100	pos
Lobochilotes_labiatus,Petrochromis_orthognathus,Petrochromis_trewavasae,Pseudosimochromis_babaulti,Simochromis_diagramma	5	0.608953790655195	act	Oval	100	pos
Pseudosimochromis_babaulti	1	0.600497640395602	act	Oval	100	pos
Lobochilotes_labiatus,Petrochromis_orthognathus,Petrochromis_trewavasae,Simochromis_diagramma	4	0.620000692288884	act	Oval	100	pos
Lobochilotes_labiatus,Petrochromis_trewavasae,Simochromis_diagramma	3	0.639115271496437	act	Oval	100	pos
Petrochromis_trewavasae	1	0.618491116000955	act	Oval	100	pos
Lobochilotes_labiatus	1	0.646596743093283	act	Oval	100	pos
Simochromis_diagramma	1	0.621745080116056	act	Oval	100	pos
Petrochromis_orthognathus	1	0.610788341458092	act	Oval	100	pos
Ctenochromis_horei,Gnathochromis_pfefferi,Limnotilapia_dardennii,Pseudosimochromis_curvifrons	4	0.636776552923719	act	Oval	100	pos
Ctenochromis_horei,Limnotilapia_dardennii	2	0.755490367626583	act	Oval	100	pos
Ctenochromis_horei	1	0.80700552730387	act	Oval	100	pos
Limnotilapia_dardennii	1	1.32177574183294	act	Oval	100	pos
Gnathochromis_pfefferi	1	0.620845390729735	act	Oval	100	pos
Pseudosimochromis_curvifrons	1	0.624632363351152	act	Oval	100	pos
Tropheus_brichardi,Tropheus_moorii	2	0.591863893969996	act	Oval	100	pos
Tropheus_moorii	1	0.598459753430848	act	Oval	100	pos
Tropheus_brichardi	1	0.605731389185385	act	Oval	100	pos
Benthochromis_tricoti,Cyprichromis_leptosoma,Cyprichromis_microlepidotus,Haplotaxodon_microlepis,Perissodus_microlepis,Plecodus_paradoxus	6	0.552810259590353	act	Oval	99.6	none
Haplotaxodon_microlepis,Perissodus_microlepis,Plecodus_paradoxus	3	0.556422546437132	act	Oval	99.6	none
Haplotaxodon_microlepis,Plecodus_paradoxus	2	0.558232116213308	act	Oval	99.6	none
Plecodus_paradoxus	1	0.556422546437132	act	Oval	99.6	none
Haplotaxodon_microlepis	1	0.554680972916127	act	Oval	99.6	none
Perissodus_microlepis	1	0.552810259590353	act	Oval	99.6	none
Benthochromis_tricoti	1	0.551737083387214	act	Oval	99.6	none
Cyprichromis_leptosoma,Cyprichromis_microlepidotus	2	0.558213596523696	act	Oval	99.6	none
Cyprichromis_leptosoma	1	0.556422546437132	act	Oval	99.6	none
Cyprichromis_microlepidotus	1	0.558213596523696	act	Oval	99.6	none
Baileychromis_centropomoides,Cyphotilapia_frontosa,Gnathochromis_permaxillaris,Greenwoodochromis_christyi,Limnochromis_staneri,Triglachromis_otostigma	6	0.564544076725751	act	Oval	99.6	none
Baileychromis_centropomoides,Gnathochromis_permaxillaris,Greenwoodochromis_christyi,Limnochromis_staneri	4	0.558232116213308	act	Oval	99.8	none
Greenwoodochromis_christyi	1	0.552810259590353	act	Oval	99.8	none
Baileychromis_centropomoides,Gnathochromis_permaxillaris,Limnochromis_staneri	3	0.558635255744429	act	Oval	99.8	none
Gnathochromis_permaxillaris,Limnochromis_staneri	2	0.562825247871233	act	Oval	99.8	none
Limnochromis_staneri	1	0.566449060056736	act	Oval	100	none
Gnathochromis_permaxillaris	1	0.571805575369653	act	Oval	99.8	none
Baileychromis_centropomoides	1	0.558232116213308	act	Oval	99.8	none
Triglachromis_otostigma	1	0.553539802547597	act	Oval	99.6	none
Cyphotilapia_frontosa	1	0.553014008825301	act	Oval	99.6	none
Aulonocranus_dewindti,Callochromis_melanostigma,Callochromis_pleurospilus,Cyathopharynx_furcifer,Ectodus_descampsii,Ophthalmotilapia_boops,Ophthalmotilapia_nasuta,Ophthalmotilapia_ventralis,Xenotilapia_boulengeri,Xenotilapia_flavipinnis,Xenotilapia_melanogenys,Xenotilapia_ochrogenys,Xenotilapia_spiloptera	13	0.557329412471081	act	Oval	99.6	none
Aulonocranus_dewindti,Callochromis_melanostigma,Callochromis_pleurospilus,Cyathopharynx_furcifer,Ectodus_descampsii,Ophthalmotilapia_boops,Ophthalmotilapia_nasuta,Ophthalmotilapia_ventralis	8	0.558232116213308	act	Oval	99.6	none
Aulonocranus_dewindti,Cyathopharynx_furcifer,Ectodus_descampsii,Ophthalmotilapia_boops,Ophthalmotilapia_nasuta,Ophthalmotilapia_ventralis	6	0.552640230998549	act	Oval	99.6	none
Cyathopharynx_furcifer,Ophthalmotilapia_boops,Ophthalmotilapia_nasuta,Ophthalmotilapia_ventralis	4	0.553887393588015	act	Oval	99.6	none
Cyathopharynx_furcifer,Ophthalmotilapia_ventralis	2	0.558549819019133	act	Oval	99.6	none
Ophthalmotilapia_ventralis	1	0.565968906936557	act	Oval	99.6	none
Cyathopharynx_furcifer	1	0.566394017896008	act	Oval	99.6	none
Ophthalmotilapia_boops,Ophthalmotilapia_nasuta	2	0.556422546437132	act	Oval	99.6	none
Ophthalmotilapia_nasuta	1	0.556315693369067	act	Oval	99.6	none
Ophthalmotilapia_boops	1	0.556315693369067	act	Oval	99.6	none
Aulonocranus_dewindti,Ectodus_descampsii	2	0.557329412471081	act	Oval	99.6	none
Aulonocranus_dewindti	1	0.558213596523696	act	Oval	99.6	none
Ectodus_descampsii	1	0.558232116213308	act	Oval	99.6	none
Callochromis_melanostigma,Callochromis_pleurospilus	2	0.559417440066386	act	Oval	99.6	none
Callochromis_melanostigma	1	0.56049378784441	act	Oval	99.8	none
Callochromis_pleurospilus	1	0.556315693369067	act	Oval	99.6	none
Xenotilapia_boulengeri,Xenotilapia_flavipinnis,Xenotilapia_melanogenys,Xenotilapia_ochrogenys,Xenotilapia_spiloptera	5	0.562825247871233	act	Oval	99.8	none
Xenotilapia_ochrogenys,Xenotilapia_spiloptera	2	0.559887091116397	act	Oval	99.8	none
Xenotilapia_spiloptera	1	0.553014008825301	act	Oval	99.8	none
Xenotilapia_ochrogenys	1	0.557329412471081	act	Oval	99.8	none
Xenotilapia_boulengeri,Xenotilapia_flavipinnis,Xenotilapia_melanogenys	3	0.574431969304702	act	Oval	100	none
Xenotilapia_boulengeri,Xenotilapia_melanogenys	2	0.587032143392097	act	Oval	100	pos
Xenotilapia_boulengeri	1	0.610963143949283	act	Oval	100	pos
Xenotilapia_melanogenys	1	0.590263596159929	act	Oval	100	pos
Xenotilapia_flavipinnis	1	0.574431969304702	act	Oval	100	none
Eretmodus_cyanostictus,Spathodus_erythrodon,Spathodus_marlieri,Tanganicodus_irsacae	4	0.569341781574869	act	Oval	99.6	none
Eretmodus_cyanostictus	1	0.570031391728146	act	Oval	99.6	none
Spathodus_erythrodon,Spathodus_marlieri,Tanganicodus_irsacae	3	0.661095561965724	act	Oval	99.8	pos
Spathodus_marlieri,Tanganicodus_irsacae	2	1.33299884121884	act	Oval	100	pos
Tanganicodus_irsacae	1	1.75708422382941	act	Oval	100	pos
Spathodus_marlieri	1	1.39476335489235	act	Oval	100	pos
Spathodus_erythrodon	1	0.661721838547348	act	Oval	99.8	pos
Altolamprologus_compressiceps,Chalinochromis_brichardi,Julidochromis_marlieri,Julidochromis_ornatus,Julidochromis_regani,Lamprologus_callipterus,Lamprologus_lemairii,Lamprologus_ocellatus,Lamprologus_ornatipinnis,Lepidiolamprologus_elongatus,Lepidiolamprologus_nkambae,Lepidiolamprologus_profundicola,Neolamprologus_brevis,Neolamprologus_brichardi,Neolamprologus_fasciatus,Neolamprologus_modestus,Ne…	24	0.567170624452941	act	Oval	100	none
Altolamprologus_compressiceps,Chalinochromis_brichardi,Julidochromis_marlieri,Julidochromis_ornatus,Julidochromis_regani,Lamprologus_callipterus,Lamprologus_lemairii,Lamprologus_ocellatus,Lamprologus_ornatipinnis,Lepidiolamprologus_elongatus,Lepidiolamprologus_nkambae,Lepidiolamprologus_profundicola,Neolamprologus_brevis,Neolamprologus_brichardi,Neolamprologus_fasciatus,Neolamprologus_modestus,Ne…	22	0.571805575369653	act	Oval	100	pos
Altolamprologus_compressiceps,Chalinochromis_brichardi,Julidochromis_marlieri,Julidochromis_ornatus,Julidochromis_regani,Lamprologus_callipterus,Lamprologus_lemairii,Lamprologus_ocellatus,Lamprologus_ornatipinnis,Lepidiolamprologus_elongatus,Lepidiolamprologus_nkambae,Lepidiolamprologus_profundicola,Neolamprologus_brevis,Neolamprologus_brichardi,Neolamprologus_fasciatus,Neolamprologus_modestus,Ne…	21	0.57802722807146	act	Oval	100	pos
Altolamprologus_compressiceps,Chalinochromis_brichardi,Julidochromis_marlieri,Julidochromis_ornatus,Julidochromis_regani,Lamprologus_callipterus,Lamprologus_lemairii,Lamprologus_ocellatus,Lamprologus_ornatipinnis,Lepidiolamprologus_elongatus,Lepidiolamprologus_nkambae,Lepidiolamprologus_profundicola,Neolamprologus_brevis,Neolamprologus_brichardi,Neolamprologus_fasciatus,Neolamprologus_modestus,Ne…	19	0.575668820289578	act	Oval	100	pos
Altolamprologus_compressiceps,Chalinochromis_brichardi,Julidochromis_marlieri,Julidochromis_ornatus,Julidochromis_regani,Lamprologus_callipterus,Lamprologus_lemairii,Lamprologus_ocellatus,Lepidiolamprologus_elongatus,Lepidiolamprologus_nkambae,Lepidiolamprologus_profundicola,Neolamprologus_brevis,Neolamprologus_brichardi,Neolamprologus_fasciatus,Neolamprologus_modestus,Neolamprologus_multifasciat…	18	0.576455568868806	act	Oval	100	pos
Altolamprologus_compressiceps,Chalinochromis_brichardi,Julidochromis_marlieri,Julidochromis_ornatus,Julidochromis_regani,Lamprologus_callipterus,Lamprologus_lemairii,Lamprologus_ocellatus,Lepidiolamprologus_elongatus,Lepidiolamprologus_nkambae,Lepidiolamprologus_profundicola,Neolamprologus_brevis,Neolamprologus_brichardi,Neolamprologus_fasciatus,Neolamprologus_modestus,Neolamprologus_tetracanthus…	17	0.576876765552905	act	Oval	100	pos
Altolamprologus_compressiceps,Chalinochromis_brichardi,Julidochromis_marlieri,Julidochromis_ornatus,Julidochromis_regani,Lamprologus_callipterus,Lamprologus_ocellatus,Lepidiolamprologus_elongatus,Lepidiolamprologus_nkambae,Lepidiolamprologus_profundicola,Neolamprologus_brevis,Neolamprologus_brichardi,Neolamprologus_fasciatus,Neolamprologus_modestus,Neolamprologus_tetracanthus,Telmatochromis_tempo…	16	0.576023277799337	act	Oval	100	pos
Altolamprologus_compressiceps,Julidochromis_marlieri,Julidochromis_regani,Lamprologus_callipterus,Lamprologus_ocellatus,Lepidiolamprologus_elongatus,Lepidiolamprologus_nkambae,Lepidiolamprologus_profundicola,Neolamprologus_brevis,Neolamprologus_brichardi,Neolamprologus_fasciatus,Neolamprologus_modestus,Neolamprologus_tetracanthus,Telmatochromis_temporalis	14	0.578836018039055	act	Oval	100	pos
Julidochromis_marlieri,Julidochromis_regani,Neolamprologus_brichardi	3	0.57802722807146	act	Oval	100	pos
Neolamprologus_brichardi	1	0.579738563773321	act	Oval	100	pos
Julidochromis_marlieri,Julidochromis_regani	2	0.580681791481228	act	Oval	100	pos
Julidochromis_regani	1	0.577383594692543	act	Oval	100	pos
Julidochromis_marlieri	1	0.582969545252165	act	Oval	100	pos
Altolamprologus_compressiceps,Lamprologus_callipterus,Lamprologus_ocellatus,Lepidiolamprologus_elongatus,Lepidiolamprologus_nkambae,Lepidiolamprologus_profundicola,Neolamprologus_brevis,Neolamprologus_fasciatus,Neolamprologus_modestus,Neolamprologus_tetracanthus,Telmatochromis_temporalis	11	0.576876765552905	act	Oval	100	pos
Altolamprologus_compressiceps,Lamprologus_callipterus,Lamprologus_ocellatus,Lepidiolamprologus_elongatus,Lepidiolamprologus_nkambae,Lepidiolamprologus_profundicola,Neolamprologus_fasciatus,Neolamprologus_modestus,Neolamprologus_tetracanthus,Telmatochromis_temporalis	10	0.577166676665898	act	Oval	100	pos
Lamprologus_callipterus,Lamprologus_ocellatus,Neolamprologus_modestus,Neolamprologus_tetracanthus,Telmatochromis_temporalis	5	0.581439139457123	act	Oval	100	pos
Lamprologus_callipterus,Lamprologus_ocellatus,Neolamprologus_modestus,Neolamprologus_tetracanthus	4	0.582969545252165	act	Oval	100	pos
Lamprologus_callipterus,Lamprologus_ocellatus	2	0.587572348867882	act	Oval	100	pos
Lamprologus_callipterus	1	0.586728090023022	act	Oval	100	pos
Lamprologus_ocellatus	1	0.583369622797806	act	Oval	100	pos
Neolamprologus_modestus,Neolamprologus_tetracanthus	2	0.593815511075676	act	Oval	100	pos
Neolamprologus_tetracanthus	1	0.588205072244625	act	Oval	100	pos
Neolamprologus_modestus	1	0.592359431748609	act	Oval	100	pos
Telmatochromis_temporalis	1	0.579738563773321	act	Oval	100	pos
Altolamprologus_compressiceps,Lepidiolamprologus_elongatus,Lepidiolamprologus_nkambae,Lepidiolamprologus_profundicola,Neolamprologus_fasciatus	5	0.583567561826841	act	Oval	100	pos
Lepidiolamprologus_elongatus,Lepidiolamprologus_nkambae,Lepidiolamprologus_profundicola	3	0.585129327200869	act	Oval	100	pos
Lepidiolamprologus_elongatus,Lepidiolamprologus_profundicola	2	0.589887542584242	act	Oval	100	pos
Lepidiolamprologus_elongatus	1	0.591863893969996	act	Oval	100	pos
Lepidiolamprologus_profundicola	1	0.600497640395602	act	Oval	100	pos
Lepidiolamprologus_nkambae	1	0.586678592685093	act	Oval	100	pos
Altolamprologus_compressiceps,Neolamprologus_fasciatus	2	0.588777126935294	act	Oval	100	pos
Neolamprologus_fasciatus	1	0.587167108276376	act	Oval	100	pos
Altolamprologus_compressiceps	1	0.582059903143064	act	Oval	100	pos
Neolamprologus_brevis	1	0.572614817642521	act	Oval	100	pos
Chalinochromis_brichardi,Julidochromis_ornatus	2	0.581439139457123	act	Oval	100	pos
Chalinochromis_brichardi	1	0.583207277269449	act	Oval	100	pos
Julidochromis_ornatus	1	0.582411799206815	act	Oval	100	pos
Lamprologus_lemairii	1	0.575668820289578	act	Oval	100	pos
Neolamprologus_multifasciatus	1	0.573069193820482	act	Oval	100	pos
Lamprologus_ornatipinnis	1	0.570031391728146	act	Oval	100	pos
Neolamprologus_savoryi	1	0.57106219849265	act	Oval	100	pos
Neolamprologus_pulcher	1	0.581439139457123	act	Oval	100	pos
Variabilichromis_moorii	1	0.580681791481228	act	Oval	100	pos
Neolamprologus_sexfasciatus,Neolamprologus_tretocephalus	2	0.577383594692543	act	Oval	100	pos
Neolamprologus_tretocephalus	1	0.592359431748609	act	Oval	100	pos
Neolamprologus_sexfasciatus	1	0.588777126935294	act	Oval	100	pos
Bathybates_fasciatus,Bathybates_ferox,Bathybates_leo,Hemibates_stenosoma,Trematocara_macrostoma,Trematocara_unimaculatum	6	0.552736085358979	act	Oval	99.6	none
Trematocara_macrostoma,Trematocara_unimaculatum	2	0.591399509754426	act	Oval	100	none
Trematocara_macrostoma	1	0.558845930712545	act	Oval	99.6	none
Trematocara_unimaculatum	1	0.559887091116397	act	Oval	99.6	none
Bathybates_fasciatus,Bathybates_ferox,Bathybates_leo,Hemibates_stenosoma	4	0.553539802547597	act	Oval	99.6	none
Hemibates_stenosoma	1	0.54986832701409	act	Oval	99.6	none
Bathybates_fasciatus,Bathybates_ferox,Bathybates_leo	3	0.554680972916127	act	Oval	99.6	none
Bathybates_ferox,Bathybates_leo	2	0.566403287302525	act	Oval	99.6	none
Bathybates_leo	1	0.557347969902697	act	Oval	99.6	none
Bathybates_ferox	1	0.558339000324249	act	Oval	99.6	none
Bathybates_fasciatus	1	0.556422546437132	act	Oval	99.6	none
Coptodon_rendalli	1	0.466251287068662	act	Oval	98	none
Oreochromis_macrochir,Oreochromis_mossambicus,Oreochromis_niloticus,Oreochromis_tanganicae	4	0.418894015573656	act	Oval	97.2	none
Oreochromis_macrochir,Oreochromis_mossambicus,Oreochromis_tanganicae	3	0.496363463820218	act	Oval	98.2	none
Oreochromis_mossambicus,Oreochromis_tanganicae	2	0.605665933765664	act	Oval	99	none
Oreochromis_tanganicae	1	1.12110720128587	act	Oval	100	pos
Oreochromis_mossambicus	1	0.633205012880795	act	Oval	99	none
Oreochromis_macrochir	1	0.510894525802151	act	Oval	98.6	none
Oreochromis_niloticus	1	0.421884695425853	act	Oval	97.2	none
Tylochromis_polylepis	1	0.241631015359906	act	Oval	95.6	none
Hemichromis_bimaculatus	1	0.20387874651452	act	Oval	94.8	none
Etroplus_suratensis	1	0.188862702139229	act	Oval	93.8	none
Ablennes_hians,Aplocheilus_panchax,Atherina_presbyter,Atherinomorus_lacunosus,Belone_belone,Hemiramphus_far,Hypoatherina_temminckii,Hyporhamphus_dussumieri,Hyporhamphus_limbatus,Iso_natalensis,Oryzias_celebensis,Oryzias_dancena,Oryzias_latipes,Oryzias_marmoratus,Oryzias_matanensis,Oryzias_profundicola,Platybelone_argala,Poecilia_reticulata,Strongylura_strongylura,Tylosurus_crocodilus	20	0.189149229149286	act	Oval	94.2	none
Atherina_presbyter,Atherinomorus_lacunosus,Hypoatherina_temminckii,Iso_natalensis	4	0.188862702139229	act	Oval	93.8	none
Atherina_presbyter,Atherinomorus_lacunosus,Hypoatherina_temminckii	3	0.188862702139229	act	Oval	93.8	none
Atherina_presbyter	1	0.188031562322898	act	Oval	93.8	none
Atherinomorus_lacunosus,Hypoatherina_temminckii	2	0.18909458017538	act	Oval	94.2	none
Hypoatherina_temminckii	1	0.188862702139229	act	Oval	94	none
Atherinomorus_lacunosus	1	0.18856543615178	act	Oval	94	none
Iso_natalensis	1	0.187542717012921	act	Oval	94	none
Ablennes_hians,Belone_belone,Hemiramphus_far,Hyporhamphus_dussumieri,Hyporhamphus_limbatus,Oryzias_celebensis,Oryzias_dancena,Oryzias_latipes,Oryzias_marmoratus,Oryzias_matanensis,Oryzias_profundicola,Platybelone_argala,Strongylura_strongylura,Tylosurus_crocodilus	14	0.189438094158224	act	Oval	93.8	none
Ablennes_hians,Belone_belone,Hemiramphus_far,Hyporhamphus_dussumieri,Hyporhamphus_limbatus,Platybelone_argala,Strongylura_strongylura,Tylosurus_crocodilus	8	0.189438094158224	act	Oval	94.4	none
Hemiramphus_far,Hyporhamphus_dussumieri,Hyporhamphus_limbatus	3	0.189438094158224	act	Oval	94.8	none
Hyporhamphus_dussumieri,Hyporhamphus_limbatus	2	0.190520834450602	act	Oval	94.8	none
Hyporhamphus_dussumieri	1	0.190520834450602	act	Oval	94.8	none
Hyporhamphus_limbatus	1	0.19318194215845	act	Oval	95.2	none
Hemiramphus_far	1	0.189438094158224	act	Oval	94.4	none
Ablennes_hians,Belone_belone,Platybelone_argala,Strongylura_strongylura,Tylosurus_crocodilus	5	0.199273182988962	act	Oval	95.4	none
Belone_belone,Platybelone_argala	2	0.199594754779753	act	Oval	96	none
Belone_belone	1	0.199273182988962	act	Oval	95.6	none
Platybelone_argala	1	0.209258792973628	act	Oval	95.8	none
Ablennes_hians,Strongylura_strongylura,Tylosurus_crocodilus	3	0.210333772044829	act	Oval	96.2	none
Ablennes_hians,Tylosurus_crocodilus	2	0.217493682829462	act	Oval	96.4	none
Tylosurus_crocodilus	1	0.246115326584081	act	Oval	97.4	none
Ablennes_hians	1	0.223401727746458	act	Oval	96.4	none
Strongylura_strongylura	1	0.206910838380089	act	Oval	96	none
Oryzias_celebensis,Oryzias_dancena,Oryzias_latipes,Oryzias_marmoratus,Oryzias_matanensis,Oryzias_profundicola	6	0.18976969386108	act	Oval	95	none
Oryzias_dancena	1	0.189438094158224	act	Oval	94.6	none
Oryzias_celebensis,Oryzias_latipes,Oryzias_marmoratus,Oryzias_matanensis,Oryzias_profundicola	5	0.18428512643282	act	Oval	94.6	none
Oryzias_celebensis,Oryzias_marmoratus,Oryzias_matanensis,Oryzias_profundicola	4	0.175481371094531	act	Oval	95.2	none
Oryzias_marmoratus,Oryzias_matanensis,Oryzias_profundicola	3	0.175481371094531	act	Oval	95.6	none
Oryzias_profundicola	1	0.174522653308111	act	Oval	95.4	none
Oryzias_marmoratus	1	0.174522653308111	act	Oval	95.2	none
Oryzias_matanensis	1	0.174976733423075	act	Oval	95.4	none
Oryzias_celebensis	1	0.175481371094531	act	Oval	95.4	none
Oryzias_latipes	1	0.187225204056077	act	Oval	94.2	none
Aplocheilus_panchax,Poecilia_reticulata	2	0.190360836951529	act	Oval	94.2	none
Poecilia_reticulata	1	0.189438094158224	act	Oval	94	none
Aplocheilus_panchax	1	0.196331498327069	act	Oval	94.6	none
Abudefduf_abdominalis,Abudefduf_hoefleri,Abudefduf_saxatilis,Abudefduf_septemfasciatus,Abudefduf_sexfasciatus,Abudefduf_sordidus,Abudefduf_vaigiensis,Abudefduf_whitleyi,Amblyglyphidodon_curacao,Amblyglyphidodon_leucogaster,Amphiprion_allardi,Amphiprion_bicinctus,Amphiprion_chrysopterus,Amphiprion_melanopus,Antennablennius_australis,Blenniella_chrysospilos,Blenniella_paula,Blenniella_periophthalmu…	96	0.188267966552262	act	Oval	93.4	none
Abudefduf_abdominalis,Abudefduf_hoefleri,Abudefduf_saxatilis,Abudefduf_septemfasciatus,Abudefduf_sexfasciatus,Abudefduf_sordidus,Abudefduf_vaigiensis,Abudefduf_whitleyi,Amblyglyphidodon_curacao,Amblyglyphidodon_leucogaster,Amphiprion_allardi,Amphiprion_bicinctus,Amphiprion_chrysopterus,Amphiprion_melanopus,Antennablennius_australis,Blenniella_chrysospilos,Blenniella_paula,Blenniella_periophthalmu…	90	0.187225204056077	act	Oval	93	none
Antennablennius_australis,Blenniella_chrysospilos,Blenniella_paula,Blenniella_periophthalmus,Cirripectes_fuscoguttatus,Cirripectes_polyzona,Cirripectes_stigmaticus,Entomacrodus_epalzeocheilos,Entomacrodus_striatus,Gramma_loreto,Istiblennius_edentulus,Labrisomus_bucciferus,Lepadogaster_candolii,Lepadogaster_lepadogaster,Lipophrys_pholis,Meiacanthus_atrodorsalis,Meiacanthus_nigrolineatus,Opistognat…	27	0.186070492445991	act	Oval	92.8	none
Antennablennius_australis,Blenniella_chrysospilos,Blenniella_paula,Blenniella_periophthalmus,Cirripectes_fuscoguttatus,Cirripectes_polyzona,Cirripectes_stigmaticus,Entomacrodus_epalzeocheilos,Entomacrodus_striatus,Gramma_loreto,Istiblennius_edentulus,Labrisomus_bucciferus,Lepadogaster_candolii,Lepadogaster_lepadogaster,Lipophrys_pholis,Meiacanthus_atrodorsalis,Meiacanthus_nigrolineatus,Opistognat…	26	0.18909458017538	act	Oval	93.2	none
Antennablennius_australis,Blenniella_chrysospilos,Blenniella_paula,Blenniella_periophthalmus,Cirripectes_fuscoguttatus,Cirripectes_polyzona,Cirripectes_stigmaticus,Entomacrodus_epalzeocheilos,Entomacrodus_striatus,Istiblennius_edentulus,Labrisomus_bucciferus,Lepadogaster_candolii,Lepadogaster_lepadogaster,Lipophrys_pholis,Meiacanthus_atrodorsalis,Meiacanthus_nigrolineatus,Opistognathus_macrognath…	25	0.18909458017538	act	Oval	93.4	none
Antennablennius_australis,Blenniella_chrysospilos,Blenniella_paula,Blenniella_periophthalmus,Cirripectes_fuscoguttatus,Cirripectes_polyzona,Cirripectes_stigmaticus,Entomacrodus_epalzeocheilos,Entomacrodus_striatus,Istiblennius_edentulus,Labrisomus_bucciferus,Lepadogaster_candolii,Lepadogaster_lepadogaster,Lipophrys_pholis,Meiacanthus_atrodorsalis,Meiacanthus_nigrolineatus,Parablennius_gattorugine…	23	0.189438094158224	act	Oval	93.2	none
Antennablennius_australis,Blenniella_chrysospilos,Blenniella_paula,Blenniella_periophthalmus,Cirripectes_fuscoguttatus,Cirripectes_polyzona,Cirripectes_stigmaticus,Entomacrodus_epalzeocheilos,Entomacrodus_striatus,Istiblennius_edentulus,Labrisomus_bucciferus,Lipophrys_pholis,Meiacanthus_atrodorsalis,Meiacanthus_nigrolineatus,Parablennius_gattorugine,Parablennius_sanguinolentus,Petroscirtes_mitrat…	21	0.187668891499198	act	Oval	93.4	none
Labrisomus_bucciferus,Platygillellus_rubrocinctus	2	0.190520834450602	act	Oval	94	none
Labrisomus_bucciferus	1	0.190520834450602	act	Oval	93.8	none
Platygillellus_rubrocinctus	1	0.207756588065956	act	Oval	95	none
Antennablennius_australis,Blenniella_chrysospilos,Blenniella_paula,Blenniella_periophthalmus,Cirripectes_fuscoguttatus,Cirripectes_polyzona,Cirripectes_stigmaticus,Entomacrodus_epalzeocheilos,Entomacrodus_striatus,Istiblennius_edentulus,Lipophrys_pholis,Meiacanthus_atrodorsalis,Meiacanthus_nigrolineatus,Parablennius_gattorugine,Parablennius_sanguinolentus,Petroscirtes_mitratus,Plagiotremus_tapein…	19	0.18428512643282	act	Oval	93.2	none
Lipophrys_pholis	1	0.186070492445991	act	Oval	93	none
Antennablennius_australis,Blenniella_chrysospilos,Blenniella_paula,Blenniella_periophthalmus,Cirripectes_fuscoguttatus,Cirripectes_polyzona,Cirripectes_stigmaticus,Entomacrodus_epalzeocheilos,Entomacrodus_striatus,Istiblennius_edentulus,Meiacanthus_atrodorsalis,Meiacanthus_nigrolineatus,Parablennius_gattorugine,Parablennius_sanguinolentus,Petroscirtes_mitratus,Plagiotremus_tapeinosoma,Rhabdoblenn…	18	0.183262296860663	act	Oval	93.6	none
Antennablennius_australis,Blenniella_chrysospilos,Blenniella_paula,Blenniella_periophthalmus,Cirripectes_fuscoguttatus,Cirripectes_polyzona,Cirripectes_stigmaticus,Entomacrodus_epalzeocheilos,Entomacrodus_striatus,Istiblennius_edentulus,Meiacanthus_atrodorsalis,Meiacanthus_nigrolineatus,Parablennius_gattorugine,Petroscirtes_mitratus,Plagiotremus_tapeinosoma,Rhabdoblennius_snowi,Salarias_fasciatus	17	0.181575213909842	act	Oval	93	none
Blenniella_chrysospilos,Blenniella_paula,Blenniella_periophthalmus,Cirripectes_fuscoguttatus,Cirripectes_polyzona,Cirripectes_stigmaticus,Entomacrodus_epalzeocheilos,Entomacrodus_striatus,Istiblennius_edentulus,Meiacanthus_atrodorsalis,Meiacanthus_nigrolineatus,Parablennius_gattorugine,Petroscirtes_mitratus,Plagiotremus_tapeinosoma,Rhabdoblennius_snowi,Salarias_fasciatus	16	0.182650283141105	act	Oval	93.6	none
Rhabdoblennius_snowi	1	0.181882158439238	act	Oval	93.2	none
Blenniella_chrysospilos,Blenniella_paula,Blenniella_periophthalmus,Cirripectes_fuscoguttatus,Cirripectes_polyzona,Cirripectes_stigmaticus,Entomacrodus_epalzeocheilos,Entomacrodus_striatus,Istiblennius_edentulus,Meiacanthus_atrodorsalis,Meiacanthus_nigrolineatus,Parablennius_gattorugine,Petroscirtes_mitratus,Plagiotremus_tapeinosoma,Salarias_fasciatus	15	0.182650283141105	act	Oval	93.2	none
Blenniella_chrysospilos,Blenniella_paula,Blenniella_periophthalmus,Cirripectes_fuscoguttatus,Cirripectes_polyzona,Cirripectes_stigmaticus,Entomacrodus_striatus,Istiblennius_edentulus,Meiacanthus_atrodorsalis,Meiacanthus_nigrolineatus,Parablennius_gattorugine,Petroscirtes_mitratus,Plagiotremus_tapeinosoma,Salarias_fasciatus	14	0.184012997934789	act	Oval	93.4	none
Blenniella_chrysospilos,Blenniella_paula,Blenniella_periophthalmus,Cirripectes_fuscoguttatus,Cirripectes_polyzona,Cirripectes_stigmaticus,Entomacrodus_striatus,Istiblennius_edentulus,Meiacanthus_atrodorsalis,Meiacanthus_nigrolineatus,Petroscirtes_mitratus,Plagiotremus_tapeinosoma,Salarias_fasciatus	13	0.185096751785873	act	Oval	94.2	none
Blenniella_chrysospilos,Blenniella_paula,Blenniella_periophthalmus,Cirripectes_fuscoguttatus,Cirripectes_polyzona,Cirripectes_stigmaticus,Entomacrodus_striatus,Istiblennius_edentulus,Salarias_fasciatus	9	0.189380954294494	act	Oval	94.2	none
Blenniella_chrysospilos,Blenniella_paula,Blenniella_periophthalmus,Entomacrodus_striatus,Istiblennius_edentulus	5	0.186805650238945	act	Oval	94	none
Blenniella_chrysospilos,Blenniella_paula,Blenniella_periophthalmus,Istiblennius_edentulus	4	0.18976969386108	act	Oval	94.2	none
Blenniella_chrysospilos,Blenniella_paula,Blenniella_periophthalmus	3	0.238187665076479	act	Oval	95.6	none
Blenniella_paula,Blenniella_periophthalmus	2	0.56414265979739	act	Oval	96.4	none
Blenniella_periophthalmus	1	1.21636217931963	act	Oval	99.8	none
Blenniella_paula	1	0.997289890259643	act	Oval	96.8	none
Blenniella_chrysospilos	1	0.230316824674819	act	Oval	95.6	none
Istiblennius_edentulus	1	0.189438094158224	act	Oval	94.2	none
Entomacrodus_striatus	1	0.187542717012921	act	Oval	94	none
Salarias_fasciatus	1	0.180411342852798	act	Oval	93.8	none
Cirripectes_fuscoguttatus,Cirripectes_polyzona,Cirripectes_stigmaticus	3	0.18428512643282	act	Oval	94	none
Cirripectes_fuscoguttatus	1	0.182419645936354	act	Oval	93.8	none
Cirripectes_polyzona,Cirripectes_stigmaticus	2	0.188031562322898	act	Oval	94.8	none
Cirripectes_stigmaticus	1	0.184012997934789	act	Oval	94.6	none
Cirripectes_polyzona	1	0.186805650238945	act	Oval	94.4	none
Meiacanthus_atrodorsalis,Meiacanthus_nigrolineatus,Petroscirtes_mitratus,Plagiotremus_tapeinosoma	4	0.189438094158224	act	Oval	94.4	none
Meiacanthus_atrodorsalis,Meiacanthus_nigrolineatus,Plagiotremus_tapeinosoma	3	0.227185228225896	act	Oval	96.6	none
Plagiotremus_tapeinosoma	1	0.21950161467946	act	Oval	96.4	none
Meiacanthus_atrodorsalis,Meiacanthus_nigrolineatus	2	1.19993122557611	act	Oval	98.8	none
Meiacanthus_nigrolineatus	1	1.48285624206108	act	Oval	99.8	none
Meiacanthus_atrodorsalis	1	1.41507405561666	act	Oval	99.2	none
Petroscirtes_mitratus	1	0.18856543615178	act	Oval	94.4	none
Parablennius_gattorugine	1	0.181575213909842	act	Oval	93.2	none
Entomacrodus_epalzeocheilos	1	0.181882158439238	act	Oval	93.6	none
Antennablennius_australis	1	0.181882158439238	act	Oval	93.2	none
Parablennius_sanguinolentus	1	0.181575213909842	act	Oval	93	none
Lepadogaster_candolii,Lepadogaster_lepadogaster	2	0.20237032768963	act	Oval	95	none
Lepadogaster_candolii	1	0.189380954294494	act	Oval	94	none
Lepadogaster_lepadogaster	1	0.190627387249094	act	Oval	94.4	none
Opistognathus_macrognathus,Opistognathus_maxillosus	2	0.183262296860663	act	Oval	93.2	none
Opistognathus_maxillosus	1	0.186070492445991	act	Oval	93.2	none
Opistognathus_macrognathus	1	0.182650283141105	act	Oval	93.2	none
Gramma_loreto	1	0.18428512643282	act	Oval	92.8	none
Plesiops_coeruleolineatus	1	0.184929376029138	act	Oval	92.6	none
Abudefduf_abdominalis,Abudefduf_hoefleri,Abudefduf_saxatilis,Abudefduf_septemfasciatus,Abudefduf_sexfasciatus,Abudefduf_sordidus,Abudefduf_vaigiensis,Abudefduf_whitleyi,Amblyglyphidodon_curacao,Amblyglyphidodon_leucogaster,Amphiprion_allardi,Amphiprion_bicinctus,Amphiprion_chrysopterus,Amphiprion_melanopus,Chromis_agilis,Chromis_amboinensis,Chromis_atripectoralis,Chromis_atripes,Chromis_caerulea,…	63	0.185607618226858	act	Oval	92.6	none
Abudefduf_abdominalis,Abudefduf_hoefleri,Abudefduf_saxatilis,Abudefduf_septemfasciatus,Abudefduf_sexfasciatus,Abudefduf_sordidus,Abudefduf_vaigiensis,Abudefduf_whitleyi,Amblyglyphidodon_curacao,Amblyglyphidodon_leucogaster,Amphiprion_allardi,Amphiprion_bicinctus,Amphiprion_chrysopterus,Amphiprion_melanopus,Chromis_agilis,Chromis_amboinensis,Chromis_atripectoralis,Chromis_atripes,Chromis_caerulea,…	57	0.187225204056077	act	Oval	93.4	none
Chromis_agilis,Chromis_amboinensis,Chromis_atripectoralis,Chromis_atripes,Chromis_caerulea,Chromis_chromis,Chromis_chrysura,Chromis_cyanea,Chromis_dimidiata,Chromis_flavomaculata,Chromis_iomelas,Chromis_lepidolepis,Chromis_multilineata,Chromis_nigrura,Chromis_retrofasciata,Chromis_ternatensis,Chromis_verater,Chromis_viridis,Chromis_weberi,Dascyllus_albisella,Dascyllus_aruanus,Dascyllus_marginatus…	26	0.187225204056077	act	Oval	93.2	none
Chromis_agilis,Chromis_amboinensis,Chromis_atripectoralis,Chromis_atripes,Chromis_caerulea,Chromis_chromis,Chromis_chrysura,Chromis_cyanea,Chromis_dimidiata,Chromis_flavomaculata,Chromis_iomelas,Chromis_multilineata,Chromis_nigrura,Chromis_retrofasciata,Chromis_ternatensis,Chromis_verater,Chromis_viridis,Chromis_weberi,Dascyllus_albisella,Dascyllus_aruanus,Dascyllus_marginatus,Dascyllus_reticulat…	25	0.186774164662409	act	Oval	92.8	none
Chromis_agilis,Chromis_amboinensis,Chromis_atripes,Chromis_chromis,Chromis_chrysura,Chromis_cyanea,Chromis_dimidiata,Chromis_flavomaculata,Chromis_iomelas,Chromis_multilineata,Chromis_nigrura,Chromis_retrofasciata,Chromis_verater,Chromis_weberi,Dascyllus_albisella,Dascyllus_aruanus,Dascyllus_marginatus,Dascyllus_reticulatus,Dascyllus_trimaculatus,Pycnochromis_hanui,Pycnochromis_leucurus	21	0.186366050767928	act	Oval	93	none
Chromis_chromis,Chromis_chrysura,Chromis_flavomaculata,Chromis_verater,Chromis_weberi	5	0.188267966552262	act	Oval	93.4	none
Chromis_chrysura,Chromis_flavomaculata	2	0.188267966552262	act	Oval	93.8	none
Chromis_chrysura	1	0.189436830704434	act	Oval	93.8	none
Chromis_flavomaculata	1	0.189435567246968	act	Oval	94	none
Chromis_chromis,Chromis_verater,Chromis_weberi	3	0.18719374888286	act	Oval	93.4	none
Chromis_verater,Chromis_weberi	2	0.188862702139229	act	Oval	93.4	none
Chromis_weberi	1	0.188862702139229	act	Oval	93.6	none
Chromis_verater	1	0.187542717012921	act	Oval	93.6	none
Chromis_chromis	1	0.186774164662409	act	Oval	93.6	none
Chromis_agilis,Chromis_amboinensis,Chromis_atripes,Chromis_cyanea,Chromis_dimidiata,Chromis_iomelas,Chromis_multilineata,Chromis_nigrura,Chromis_retrofasciata,Dascyllus_albisella,Dascyllus_aruanus,Dascyllus_marginatus,Dascyllus_reticulatus,Dascyllus_trimaculatus,Pycnochromis_hanui,Pycnochromis_leucurus	16	0.185607618226858	act	Oval	92.8	none
Chromis_agilis,Chromis_amboinensis,Chromis_atripes,Chromis_dimidiata,Chromis_iomelas,Chromis_nigrura,Chromis_retrofasciata,Dascyllus_albisella,Dascyllus_aruanus,Dascyllus_marginatus,Dascyllus_reticulatus,Dascyllus_trimaculatus,Pycnochromis_hanui,Pycnochromis_leucurus	14	0.188031562322898	act	Oval	93	none
Chromis_agilis,Chromis_amboinensis,Chromis_atripes,Chromis_dimidiata,Chromis_iomelas,Chromis_nigrura,Chromis_retrofasciata,Pycnochromis_hanui,Pycnochromis_leucurus	9	0.188267966552262	act	Oval	93	none
Chromis_agilis,Chromis_amboinensis,Chromis_atripes,Chromis_dimidiata,Chromis_iomelas,Chromis_retrofasciata,Pycnochromis_hanui,Pycnochromis_leucurus	8	0.187225204056077	act	Oval	93.6	none
Chromis_agilis,Chromis_amboinensis,Chromis_dimidiata,Chromis_iomelas,Chromis_retrofasciata,Pycnochromis_hanui,Pycnochromis_leucurus	7	0.187542717012921	act	Oval	93.4	none
Chromis_agilis,Chromis_amboinensis,Chromis_iomelas,Chromis_retrofasciata,Pycnochromis_hanui,Pycnochromis_leucurus	6	0.189380954294494	act	Oval	94	none
Chromis_agilis,Chromis_iomelas,Chromis_retrofasciata	3	0.188862702139229	act	Oval	93.8	none
Chromis_agilis	1	0.18909458017538	act	Oval	94.2	none
Chromis_retrofasciata	1	0.188031562322898	act	Oval	93.6	none
Chromis_iomelas	1	0.188031562322898	act	Oval	93.6	none
Chromis_amboinensis,Pycnochromis_hanui,Pycnochromis_leucurus	3	0.193249934242547	act	Oval	94	none
Chromis_amboinensis,Pycnochromis_leucurus	2	0.19194588836467	act	Oval	94.2	none
Pycnochromis_leucurus	1	0.193249934242547	act	Oval	94.6	none
Chromis_amboinensis	1	0.193249934242547	act	Oval	94.4	none
Pycnochromis_hanui	1	0.191567542047569	act	Oval	94.6	none
Chromis_dimidiata	1	0.187393786646487	act	Oval	93.4	none
Chromis_atripes	1	0.18856543615178	act	Oval	93.4	none
Chromis_nigrura	1	0.186366050767928	act	Oval	92.8	none
Dascyllus_albisella,Dascyllus_aruanus,Dascyllus_marginatus,Dascyllus_reticulatus,Dascyllus_trimaculatus	5	0.186774164662409	act	Oval	93	none
Dascyllus_aruanus	1	0.184796947929412	act	Oval	93	none
Dascyllus_albisella,Dascyllus_marginatus,Dascyllus_reticulatus,Dascyllus_trimaculatus	4	0.187393786646487	act	Oval	93.2	none
Dascyllus_marginatus	1	0.185607618226858	act	Oval	92.8	none
Dascyllus_albisella,Dascyllus_reticulatus,Dascyllus_trimaculatus	3	0.18856543615178	act	Oval	93.4	none
Dascyllus_reticulatus	1	0.189435567246968	act	Oval	94	none
Dascyllus_albisella,Dascyllus_trimaculatus	2	0.199433998647691	act	Oval	94	none
Dascyllus_albisella	1	0.189435567246968	act	Oval	93.6	none
Dascyllus_trimaculatus	1	0.189499016345811	act	Oval	93.8	none
Chromis_cyanea,Chromis_multilineata	2	0.18976969386108	act	Oval	93.8	none
Chromis_multilineata	1	0.187668891499198	act	Oval	93.4	none
Chromis_cyanea	1	0.188031562322898	act	Oval	93.4	none
Chromis_atripectoralis,Chromis_caerulea,Chromis_ternatensis,Chromis_viridis	4	0.18719374888286	act	Oval	93.4	none
Chromis_atripectoralis,Chromis_caerulea,Chromis_viridis	3	0.186070492445991	act	Oval	92.8	none
Chromis_atripectoralis,Chromis_viridis	2	0.187542717012921	act	Oval	93	none
Chromis_viridis	1	0.186774164662409	act	Oval	93.2	none
Chromis_atripectoralis	1	0.187542717012921	act	Oval	93.2	none
Chromis_caerulea	1	0.186070492445991	act	Oval	93.2	none
Chromis_ternatensis	1	0.186070492445991	act	Oval	92.8	none
Chromis_lepidolepis	1	0.186070492445991	act	Oval	92.8	none
Amblyglyphidodon_curacao,Amblyglyphidodon_leucogaster,Amphiprion_allardi,Amphiprion_bicinctus,Amphiprion_chrysopterus,Amphiprion_melanopus,Chrysiptera_biocellata,Chrysiptera_brownriggii,Chrysiptera_glauca,Chrysiptera_rollandi,Chrysiptera_starcki,Dischistodus_perspicillatus,Neoglyphidodon_nigroris,Neopomacentrus_cyanomos,Neopomacentrus_miryae,Pomacentrus_albicaudatus,Pomacentrus_coelestis,Pomacent…	23	0.187542717012921	act	Oval	93	none
Amblyglyphidodon_curacao,Amblyglyphidodon_leucogaster,Amphiprion_allardi,Amphiprion_bicinctus,Amphiprion_chrysopterus,Amphiprion_melanopus,Neoglyphidodon_nigroris,Neopomacentrus_cyanomos,Neopomacentrus_miryae,Pomacentrus_albicaudatus,Pomacentrus_coelestis,Pomacentrus_pavo,Pomacentrus_philippinus,Pomacentrus_sulfureus,Pomacentrus_trichrourus,Pomacentrus_vaiuli,Teixeirichthys_jordani	17	0.186366050767928	act	Oval	93	none
Amphiprion_allardi,Amphiprion_bicinctus,Amphiprion_chrysopterus,Amphiprion_melanopus,Neopomacentrus_cyanomos,Neopomacentrus_miryae,Pomacentrus_albicaudatus,Pomacentrus_coelestis,Pomacentrus_pavo,Pomacentrus_philippinus,Pomacentrus_sulfureus,Pomacentrus_trichrourus,Pomacentrus_vaiuli,Teixeirichthys_jordani	14	0.187542717012921	act	Oval	93.2	none
Neopomacentrus_cyanomos,Neopomacentrus_miryae,Pomacentrus_albicaudatus,Pomacentrus_coelestis,Pomacentrus_pavo,Pomacentrus_philippinus,Pomacentrus_sulfureus,Pomacentrus_trichrourus,Pomacentrus_vaiuli,Teixeirichthys_jordani	10	0.187542717012921	act	Oval	93.6	none
Pomacentrus_albicaudatus,Pomacentrus_coelestis,Pomacentrus_pavo,Pomacentrus_philippinus,Pomacentrus_sulfureus,Pomacentrus_trichrourus,Pomacentrus_vaiuli	7	0.187668891499198	act	Oval	93	none
Pomacentrus_albicaudatus,Pomacentrus_philippinus,Pomacentrus_sulfureus,Pomacentrus_trichrourus,Pomacentrus_vaiuli	5	0.188267966552262	act	Oval	93.2	none
Pomacentrus_philippinus,Pomacentrus_vaiuli	2	0.189438094158224	act	Oval	93.8	none
Pomacentrus_vaiuli	1	0.188031562322898	act	Oval	93.2	none
Pomacentrus_philippinus	1	0.18856543615178	act	Oval	93.2	none
Pomacentrus_albicaudatus,Pomacentrus_sulfureus,Pomacentrus_trichrourus	3	0.18856543615178	act	Oval	93.4	none
Pomacentrus_albicaudatus,Pomacentrus_trichrourus	2	0.188862702139229	act	Oval	93.4	none
Pomacentrus_trichrourus	1	0.187542717012921	act	Oval	93.2	none
Pomacentrus_albicaudatus	1	0.186366050767928	act	Oval	93.4	none
Pomacentrus_sulfureus	1	0.187542717012921	act	Oval	93.2	none
Pomacentrus_coelestis,Pomacentrus_pavo	2	0.189435567246968	act	Oval	93.6	none
Pomacentrus_pavo	1	0.188267966552262	act	Oval	93.8	none
Pomacentrus_coelestis	1	0.188862702139229	act	Oval	93.6	none
Neopomacentrus_cyanomos,Neopomacentrus_miryae,Teixeirichthys_jordani	3	0.186774164662409	act	Oval	92.8	none
Teixeirichthys_jordani	1	0.186070492445991	act	Oval	92.8	none
Neopomacentrus_cyanomos,Neopomacentrus_miryae	2	0.188031562322898	act	Oval	93.2	none
Neopomacentrus_cyanomos	1	0.187795029338965	act	Oval	93	none
Neopomacentrus_miryae	1	0.186774164662409	act	Oval	92.8	none
Amphiprion_allardi,Amphiprion_bicinctus,Amphiprion_chrysopterus,Amphiprion_melanopus	4	0.189435567246968	act	Oval	94	none
Amphiprion_allardi,Amphiprion_bicinctus,Amphiprion_melanopus	3	0.201000615512807	act	Oval	95.2	none
Amphiprion_melanopus	1	0.199594754779753	act	Oval	95	none
Amphiprion_allardi,Amphiprion_bicinctus	2	0.215510930819835	act	Oval	95.4	none
Amphiprion_bicinctus	1	0.261148985418587	act	Oval	96.8	none
Amphiprion_allardi	1	0.209166635015009	act	Oval	95.4	none
Amphiprion_chrysopterus	1	0.189380954294494	act	Oval	93.8	none
Amblyglyphidodon_curacao,Amblyglyphidodon_leucogaster,Neoglyphidodon_nigroris	3	0.187668891499198	act	Oval	93.6	none
Neoglyphidodon_nigroris	1	0.186774164662409	act	Oval	93.2	none
Amblyglyphidodon_curacao,Amblyglyphidodon_leucogaster	2	0.18719374888286	act	Oval	93	none
Amblyglyphidodon_curacao	1	0.186366050767928	act	Oval	92.8	none
Amblyglyphidodon_leucogaster	1	0.188031562322898	act	Oval	93.2	none
Chrysiptera_biocellata,Chrysiptera_brownriggii,Chrysiptera_glauca,Chrysiptera_rollandi,Chrysiptera_starcki,Dischistodus_perspicillatus	6	0.187668891499198	act	Oval	93.2	none
Chrysiptera_biocellata,Chrysiptera_brownriggii,Chrysiptera_glauca,Chrysiptera_rollandi,Dischistodus_perspicillatus	5	0.18856543615178	act	Oval	92.8	none
Chrysiptera_biocellata,Chrysiptera_brownriggii,Chrysiptera_glauca,Chrysiptera_rollandi	4	0.188267966552262	act	Oval	92.8	none
Chrysiptera_biocellata,Chrysiptera_brownriggii,Chrysiptera_glauca	3	0.188267966552262	act	Oval	93.2	none
Chrysiptera_biocellata,Chrysiptera_brownriggii	2	0.189438094158224	act	Oval	93.4	none
Chrysiptera_brownriggii	1	0.188862702139229	act	Oval	93.2	none
Chrysiptera_biocellata	1	0.188862702139229	act	Oval	93.2	none
Chrysiptera_glauca	1	0.187393786646487	act	Oval	92.8	none
Chrysiptera_rollandi	1	0.188031562322898	act	Oval	93	none
Dischistodus_perspicillatus	1	0.223061169338203	act	Oval	95.8	none
Chrysiptera_starcki	1	0.186070492445991	act	Oval	93	none
Abudefduf_abdominalis,Abudefduf_hoefleri,Abudefduf_saxatilis,Abudefduf_septemfasciatus,Abudefduf_sexfasciatus,Abudefduf_sordidus,Abudefduf_vaigiensis,Abudefduf_whitleyi	8	0.18719374888286	act	Oval	92.6	none
Abudefduf_abdominalis,Abudefduf_hoefleri,Abudefduf_saxatilis,Abudefduf_sexfasciatus,Abudefduf_vaigiensis,Abudefduf_whitleyi	6	0.187542717012921	act	Oval	93.2	none
Abudefduf_abdominalis,Abudefduf_hoefleri,Abudefduf_saxatilis,Abudefduf_sexfasciatus,Abudefduf_vaigiensis	5	0.187668891499198	act	Oval	93.4	none
Abudefduf_abdominalis,Abudefduf_hoefleri,Abudefduf_saxatilis,Abudefduf_sexfasciatus	4	0.190627387249094	act	Oval	94.2	none
Abudefduf_abdominalis,Abudefduf_hoefleri,Abudefduf_saxatilis	3	0.202990435103382	act	Oval	95.2	none
Abudefduf_abdominalis	1	0.202990435103382	act	Oval	95.2	none
Abudefduf_hoefleri,Abudefduf_saxatilis	2	0.23050512055724	act	Oval	96.2	none
Abudefduf_hoefleri	1	0.226319520801129	act	Oval	96	none
Abudefduf_saxatilis	1	0.82246481616333	act	Oval	99.8	none
Abudefduf_sexfasciatus	1	0.189438094158224	act	Oval	94.2	none
Abudefduf_vaigiensis	1	0.187795029338965	act	Oval	93.4	none
Abudefduf_whitleyi	1	0.187542717012921	act	Oval	93.2	none
Abudefduf_septemfasciatus,Abudefduf_sordidus	2	0.189380954294494	act	Oval	93.4	none
Abudefduf_septemfasciatus	1	0.194381952077713	act	Oval	93.8	none
Abudefduf_sordidus	1	0.189438094158224	act	Oval	93.4	none
Microspathodon_chrysurus,Plectroglyphidodon_dickii,Plectroglyphidodon_johnstonianus,Plectroglyphidodon_lacrymatus,Plectroglyphidodon_leucozonus,Stegastes_nigricans	6	0.187225204056077	act	Oval	92.8	none
Plectroglyphidodon_lacrymatus,Stegastes_nigricans	2	0.188031562322898	act	Oval	92.8	none
Plectroglyphidodon_lacrymatus	1	0.188031562322898	act	Oval	92.6	none
Stegastes_nigricans	1	0.187225204056077	act	Oval	92.6	none
Microspathodon_chrysurus,Plectroglyphidodon_dickii,Plectroglyphidodon_johnstonianus,Plectroglyphidodon_leucozonus	4	0.189438094158224	act	Oval	93.2	none
Plectroglyphidodon_dickii,Plectroglyphidodon_johnstonianus,Plectroglyphidodon_leucozonus	3	0.18976969386108	act	Oval	93.2	none
Plectroglyphidodon_leucozonus	1	0.198541213824378	act	Oval	93.8	none
Plectroglyphidodon_dickii,Plectroglyphidodon_johnstonianus	2	0.201000615512807	act	Oval	94.8	none
Plectroglyphidodon_johnstonianus	1	0.189438094158224	act	Oval	93.8	none
Plectroglyphidodon_dickii	1	0.18976969386108	act	Oval	93.8	none
Microspathodon_chrysurus	1	0.187668891499198	act	Oval	93	none
Chelon_auratus,Chelon_labrosus,Crenimugil_crenilabis,Ellochelon_vaigiensis,Mugil_cephalus,Neomyxus_leuciscus	6	0.187668891499198	act	Oval	92.8	none
Chelon_auratus,Chelon_labrosus,Crenimugil_crenilabis,Ellochelon_vaigiensis,Mugil_cephalus	5	0.187795029338965	act	Oval	93	none
Chelon_auratus,Chelon_labrosus,Crenimugil_crenilabis,Ellochelon_vaigiensis	4	0.18856543615178	act	Oval	93	none
Chelon_auratus,Chelon_labrosus	2	0.188267966552262	act	Oval	92.8	none
Chelon_labrosus	1	0.193337744520126	act	Oval	94	none
Chelon_auratus	1	0.189438094158224	act	Oval	93.2	none
Crenimugil_crenilabis	1	0.187393786646487	act	Oval	92.8	none
Ellochelon_vaigiensis	1	0.188267966552262	act	Oval	93	none
Mugil_cephalus	1	0.187393786646487	act	Oval	93	none
Neomyxus_leuciscus	1	0.188267966552262	act	Oval	93	none
Acanthogobius_flavimanus,Acentrogobius_viridipunctatus,Afurcagobius_tamarensis,Amblychaeturichthys_hexanema,Amblychaeturichthys_sciistius,Amblyeleotris_guttata,Amblyeleotris_steinitzi,Amblyeleotris_sungami,Amblygobius_albimaculatus,Amblygobius_phalaena,Apogon_coccineus,Apogon_ellioti,Apogon_maculatus,Apogon_norfolcensis,Apogon_semiornatus,Archamia_fucata,Asterropteryx_semipunctata,Awaous_ocellari…	140	0.197758019500074	act	Gobii,Kurti	93.2	none
Favonigobius_lateralis	1	0.188862702139229	act	Gobii	92.6	none
Acanthogobius_flavimanus,Acentrogobius_viridipunctatus,Afurcagobius_tamarensis,Amblychaeturichthys_hexanema,Amblychaeturichthys_sciistius,Amblyeleotris_guttata,Amblyeleotris_steinitzi,Amblyeleotris_sungami,Amblygobius_albimaculatus,Amblygobius_phalaena,Asterropteryx_semipunctata,Awaous_ocellaris,Bathygobius_cocosensis,Bathygobius_fuscus,Bathygobius_soporator,Boleophthalmus_pectinirostris,Bostrych…	115	0.200760409630423	act	Gobii	94	none
Acanthogobius_flavimanus,Acentrogobius_viridipunctatus,Afurcagobius_tamarensis,Amblychaeturichthys_hexanema,Amblychaeturichthys_sciistius,Amblyeleotris_guttata,Amblyeleotris_steinitzi,Amblyeleotris_sungami,Amblygobius_albimaculatus,Amblygobius_phalaena,Asterropteryx_semipunctata,Awaous_ocellaris,Bathygobius_cocosensis,Bathygobius_fuscus,Bathygobius_soporator,Boleophthalmus_pectinirostris,Bostrych…	114	0.194381952077713	act	Gobii	93.2	none
Acanthogobius_flavimanus,Acentrogobius_viridipunctatus,Afurcagobius_tamarensis,Amblychaeturichthys_hexanema,Amblychaeturichthys_sciistius,Amblyeleotris_guttata,Amblyeleotris_steinitzi,Amblyeleotris_sungami,Amblygobius_albimaculatus,Amblygobius_phalaena,Asterropteryx_semipunctata,Awaous_ocellaris,Bathygobius_cocosensis,Bathygobius_fuscus,Bathygobius_soporator,Boleophthalmus_pectinirostris,Bostrych…	112	0.203472673148895	act	Gobii	95.4	none
Acanthogobius_flavimanus,Acentrogobius_viridipunctatus,Afurcagobius_tamarensis,Amblychaeturichthys_hexanema,Amblychaeturichthys_sciistius,Amblyeleotris_guttata,Amblyeleotris_steinitzi,Amblyeleotris_sungami,Amblygobius_albimaculatus,Amblygobius_phalaena,Asterropteryx_semipunctata,Awaous_ocellaris,Bathygobius_cocosensis,Bathygobius_fuscus,Bathygobius_soporator,Boleophthalmus_pectinirostris,Bryanino…	91	0.206910838380089	act	Gobii	95.2	none
Acanthogobius_flavimanus,Acentrogobius_viridipunctatus,Amblychaeturichthys_hexanema,Amblychaeturichthys_sciistius,Amblyeleotris_guttata,Amblyeleotris_steinitzi,Amblyeleotris_sungami,Amblygobius_albimaculatus,Amblygobius_phalaena,Asterropteryx_semipunctata,Awaous_ocellaris,Bathygobius_cocosensis,Bathygobius_fuscus,Bathygobius_soporator,Boleophthalmus_pectinirostris,Bryaninops_natans,Caffrogobius_c…	89	0.210440790091657	act	Gobii	95.8	none
Acentrogobius_viridipunctatus,Amblychaeturichthys_hexanema,Amblychaeturichthys_sciistius,Amblyeleotris_guttata,Amblyeleotris_steinitzi,Amblyeleotris_sungami,Amblygobius_albimaculatus,Amblygobius_phalaena,Asterropteryx_semipunctata,Awaous_ocellaris,Bathygobius_cocosensis,Bathygobius_fuscus,Bathygobius_soporator,Boleophthalmus_pectinirostris,Bryaninops_natans,Caffrogobius_caffer,Caffrogobius_saldan…	88	0.226895298822217	act	Gobii	97.6	none
Acentrogobius_viridipunctatus,Amblychaeturichthys_hexanema,Amblychaeturichthys_sciistius,Amblyeleotris_guttata,Amblyeleotris_steinitzi,Amblyeleotris_sungami,Amblygobius_albimaculatus,Amblygobius_phalaena,Asterropteryx_semipunctata,Bathygobius_cocosensis,Bathygobius_fuscus,Bathygobius_soporator,Bryaninops_natans,Caffrogobius_caffer,Caffrogobius_saldanha,Drombus_triangularis,Eviota_albolineata,Evio…	63	0.226111468183447	act	Gobii	97.8	none
Gobiosoma_paradoxum,Gobius_cobitis,Gobius_couchi,Gobius_niger,Gobius_paganellus,Kraemeria_cunicularia,Lesueurigobius_suerii,Microgobius_gulosus,Proterorhinus_marmoratus	9	0.230439468983744	act	Gobii	98	none
Lesueurigobius_suerii	1	0.229189815416626	act	Gobii	97.8	none
Gobius_cobitis,Gobius_couchi,Gobius_niger,Gobius_paganellus,Kraemeria_cunicularia,Proterorhinus_marmoratus	6	0.23848193610997	act	Gobii	98	none
Gobius_couchi,Gobius_niger,Kraemeria_cunicularia,Proterorhinus_marmoratus	4	0.253106982595445	act	Gobii	98.4	none
Gobius_couchi,Gobius_niger,Kraemeria_cunicularia	3	0.311096046232279	act	Gobii	97.8	none
Gobius_couchi,Gobius_niger	2	0.348739760476683	act	Gobii	97.8	none
Gobius_couchi	1	0.36205263065433	act	Gobii	98	none
Gobius_niger	1	0.311096046232279	act	Gobii	97.8	none
Kraemeria_cunicularia	1	1.24123811347285	act	Gobii	100	pos
Proterorhinus_marmoratus	1	0.243993189962628	act	Gobii	98	none
Gobius_cobitis,Gobius_paganellus	2	0.239488174750095	act	Gobii	98	none
Gobius_cobitis	1	0.23848193610997	act	Gobii	97.8	none
Gobius_paganellus	1	0.235312255852923	act	Gobii	97.8	none
Gobiosoma_paradoxum,Microgobius_gulosus	2	0.239097929739091	act	Gobii	98.2	none
Gobiosoma_paradoxum	1	0.229211720739452	act	Gobii	98.2	none
Microgobius_gulosus	1	0.232508334667945	act	Gobii	98	none
Acentrogobius_viridipunctatus,Amblychaeturichthys_hexanema,Amblychaeturichthys_sciistius,Amblyeleotris_guttata,Amblyeleotris_steinitzi,Amblyeleotris_sungami,Amblygobius_albimaculatus,Amblygobius_phalaena,Asterropteryx_semipunctata,Bathygobius_cocosensis,Bathygobius_fuscus,Bathygobius_soporator,Bryaninops_natans,Caffrogobius_caffer,Caffrogobius_saldanha,Drombus_triangularis,Eviota_albolineata,Evio…	54	0.229211720739452	act	Gobii	97.8	none
Gobiusculus_flavescens,Knipowitschia_caucasica,Pomatoschistus_marmoratus,Pomatoschistus_microps,Pomatoschistus_minutus,Pomatoschistus_pictus	6	0.237883023805489	act	Gobii	97.8	none
Gobiusculus_flavescens,Pomatoschistus_marmoratus,Pomatoschistus_microps,Pomatoschistus_minutus,Pomatoschistus_pictus	5	0.262030902877453	act	Gobii	98	none
Pomatoschistus_marmoratus,Pomatoschistus_microps	2	0.289641700339562	act	Gobii	98	none
Pomatoschistus_microps	1	0.269304386099103	act	Gobii	98	none
Pomatoschistus_marmoratus	1	0.261148985418587	act	Gobii	98	none
Gobiusculus_flavescens,Pomatoschistus_minutus,Pomatoschistus_pictus	3	0.551294487249994	act	Gobii	99.2	none
Gobiusculus_flavescens,Pomatoschistus_pictus	2	0.725338618496648	act	Gobii	99.4	none
Pomatoschistus_pictus	1	0.805459849733855	act	Gobii	99.4	none
Gobiusculus_flavescens	1	1.02562789855416	act	Gobii	100	none
Pomatoschistus_minutus	1	0.554638338144593	act	Gobii	99.2	none
Knipowitschia_caucasica	1	0.236487024317863	act	Gobii	97.8	none
Acentrogobius_viridipunctatus,Amblychaeturichthys_hexanema,Amblychaeturichthys_sciistius,Amblyeleotris_guttata,Amblyeleotris_steinitzi,Amblyeleotris_sungami,Amblygobius_albimaculatus,Amblygobius_phalaena,Asterropteryx_semipunctata,Bathygobius_cocosensis,Bathygobius_fuscus,Bathygobius_soporator,Bryaninops_natans,Caffrogobius_caffer,Caffrogobius_saldanha,Drombus_triangularis,Eviota_albolineata,Evio…	48	0.230345317014138	act	Gobii	97.8	none
Acentrogobius_viridipunctatus,Amblychaeturichthys_hexanema,Amblychaeturichthys_sciistius,Amblyeleotris_guttata,Amblyeleotris_steinitzi,Amblyeleotris_sungami,Amblygobius_albimaculatus,Amblygobius_phalaena,Asterropteryx_semipunctata,Bryaninops_natans,Caffrogobius_caffer,Caffrogobius_saldanha,Drombus_triangularis,Eviota_albolineata,Eviota_guttata,Eviota_prasina,Exyrias_puntang,Gobiodon_citrinus,Gobi…	41	0.232715887366916	act	Gobii	98.4	none
Acentrogobius_viridipunctatus,Amblygobius_albimaculatus,Amblygobius_phalaena,Caffrogobius_caffer,Caffrogobius_saldanha,Drombus_triangularis,Exyrias_puntang,Gunnellichthys,Priolepis_cincta,Ptereleotris_microlepis,Trimma_okinawae,Valenciennea_puellaris,Valenciennea_sexguttata,Valenciennea_strigata	14	0.237893194514411	act	Gobii	98.2	none
Amblygobius_albimaculatus,Amblygobius_phalaena,Caffrogobius_caffer,Caffrogobius_saldanha,Exyrias_puntang,Priolepis_cincta,Trimma_okinawae,Valenciennea_puellaris,Valenciennea_sexguttata,Valenciennea_strigata	10	0.23848193610997	act	Gobii	98.2	none
Amblygobius_albimaculatus,Amblygobius_phalaena,Exyrias_puntang,Priolepis_cincta,Trimma_okinawae,Valenciennea_puellaris,Valenciennea_sexguttata,Valenciennea_strigata	8	0.246381620672116	act	Gobii	99	none
Priolepis_cincta,Trimma_okinawae	2	0.252422040741074	act	Gobii	99	none
Trimma_okinawae	1	0.249808632085414	act	Gobii	99	none
Priolepis_cincta	1	0.256850902397502	act	Gobii	99.2	none
Amblygobius_albimaculatus,Amblygobius_phalaena,Exyrias_puntang,Valenciennea_puellaris,Valenciennea_sexguttata,Valenciennea_strigata	6	0.26304393638637	act	Gobii	99	none
Exyrias_puntang,Valenciennea_puellaris,Valenciennea_sexguttata,Valenciennea_strigata	4	0.268308694221118	act	Gobii	99	none
Valenciennea_puellaris,Valenciennea_sexguttata,Valenciennea_strigata	3	0.325068143147857	act	Gobii	99.4	none
Valenciennea_sexguttata,Valenciennea_strigata	2	0.426612798562069	act	Gobii	99.8	none
Valenciennea_strigata	1	0.623881269782845	act	Gobii	99.8	none
Valenciennea_sexguttata	1	0.420854519349303	act	Gobii	99.8	none
Valenciennea_puellaris	1	0.317553569781473	act	Gobii	99.4	none
Exyrias_puntang	1	0.263984074723558	act	Gobii	99	none
Amblygobius_albimaculatus,Amblygobius_phalaena	2	0.261148985418587	act	Gobii	99	none
Amblygobius_albimaculatus	1	0.268781831818782	act	Gobii	99	none
Amblygobius_phalaena	1	0.291300237161224	act	Gobii	99	none
Caffrogobius_caffer,Caffrogobius_saldanha	2	0.235302024520526	act	Gobii	98.2	none
Caffrogobius_caffer	1	0.235302024520526	act	Gobii	98.2	none
Caffrogobius_saldanha	1	0.235302024520526	act	Gobii	98.4	none
Acentrogobius_viridipunctatus,Drombus_triangularis,Gunnellichthys,Ptereleotris_microlepis	4	0.232715887366916	act	Gobii	98.4	none
Gunnellichthys,Ptereleotris_microlepis	2	0.242534471580485	act	Gobii	98.6	none
Ptereleotris_microlepis	1	0.246647751578042	act	Gobii	98.8	none
Gunnellichthys	1	0.257972164255587	act	Gobii	98.8	none
Acentrogobius_viridipunctatus	1	0.237883023805489	act	Gobii	98.4	none
Drombus_triangularis	1	0.237883023805489	act	Gobii	98.4	none
Amblychaeturichthys_hexanema,Amblychaeturichthys_sciistius,Amblyeleotris_guttata,Amblyeleotris_steinitzi,Amblyeleotris_sungami,Asterropteryx_semipunctata,Bryaninops_natans,Eviota_albolineata,Eviota_guttata,Eviota_prasina,Gobiodon_citrinus,Gobiodon_erythrospilus,Gobiodon_rivulatus,Gobiopterus_semivestitus,Istigobius_decoratus,Istigobius_ornatus,Istigobius_rigilius,Lophogobius_cyprinoides,Oplopomus…	27	0.23848193610997	act	Gobii	98.4	none
Amblychaeturichthys_hexanema,Amblychaeturichthys_sciistius,Amblyeleotris_guttata,Amblyeleotris_steinitzi,Amblyeleotris_sungami,Asterropteryx_semipunctata,Gobiopterus_semivestitus,Lophogobius_cyprinoides,Oxyurichthys_tentacularis,Pandaka_lidwilli,Redigobius_bikolanus,Redigobius_macrostoma,Rhinogobius_flumineus,Tridentiger_obscurus,Tridentiger_trigonocephalus	15	0.239325385834799	act	Gobii	99	none
Amblychaeturichthys_hexanema,Amblychaeturichthys_sciistius,Amblyeleotris_guttata,Amblyeleotris_steinitzi,Amblyeleotris_sungami,Asterropteryx_semipunctata,Gobiopterus_semivestitus,Oxyurichthys_tentacularis,Pandaka_lidwilli,Redigobius_bikolanus,Redigobius_macrostoma,Rhinogobius_flumineus,Tridentiger_obscurus,Tridentiger_trigonocephalus	14	0.249808632085414	act	Gobii	99.4	none
Amblyeleotris_guttata,Amblyeleotris_steinitzi,Amblyeleotris_sungami	3	0.253186315796988	act	Gobii	99.4	none
Amblyeleotris_steinitzi,Amblyeleotris_sungami	2	0.25614054248228	act	Gobii	99.4	none
Amblyeleotris_sungami	1	0.265211106242815	act	Gobii	99.4	none
Amblyeleotris_steinitzi	1	0.266398893760413	act	Gobii	99.4	none
Amblyeleotris_guttata	1	0.249808632085414	act	Gobii	99.4	none
Amblychaeturichthys_hexanema,Amblychaeturichthys_sciistius,Asterropteryx_semipunctata,Gobiopterus_semivestitus,Oxyurichthys_tentacularis,Pandaka_lidwilli,Redigobius_bikolanus,Redigobius_macrostoma,Rhinogobius_flumineus,Tridentiger_obscurus,Tridentiger_trigonocephalus	11	0.257457532318598	act	Gobii	99.6	none
Asterropteryx_semipunctata,Gobiopterus_semivestitus,Pandaka_lidwilli,Redigobius_bikolanus,Redigobius_macrostoma,Tridentiger_obscurus,Tridentiger_trigonocephalus	7	0.258550846169345	act	Gobii	99.6	none
Gobiopterus_semivestitus,Pandaka_lidwilli,Redigobius_bikolanus,Redigobius_macrostoma	4	0.259768111161843	act	Gobii	99.6	none
Gobiopterus_semivestitus,Pandaka_lidwilli	2	0.265211106242815	act	Gobii	99.6	none
Pandaka_lidwilli	1	0.258550846169345	act	Gobii	99.6	none
Gobiopterus_semivestitus	1	0.259768111161843	act	Gobii	99.6	none
Redigobius_bikolanus,Redigobius_macrostoma	2	0.289641700339562	act	Gobii	99.6	none
Redigobius_macrostoma	1	0.269477466267486	act	Gobii	99.6	none
Redigobius_bikolanus	1	0.266619253224356	act	Gobii	99.6	none
Asterropteryx_semipunctata,Tridentiger_obscurus,Tridentiger_trigonocephalus	3	0.256850902397502	act	Gobii	99.6	none
Asterropteryx_semipunctata	1	0.254570069205369	act	Gobii	99.6	none
Tridentiger_obscurus,Tridentiger_trigonocephalus	2	0.253186315796988	act	Gobii	99.6	none
Tridentiger_obscurus	1	0.254182797889983	act	Gobii	99.6	none
Tridentiger_trigonocephalus	1	0.253186315796988	act	Gobii	99.6	none
Amblychaeturichthys_hexanema,Amblychaeturichthys_sciistius,Oxyurichthys_tentacularis,Rhinogobius_flumineus	4	0.38641583874481	act	Gobii	99.6	none
Amblychaeturichthys_hexanema,Oxyurichthys_tentacularis,Rhinogobius_flumineus	3	0.395295889460378	act	Gobii	99.6	none
Oxyurichthys_tentacularis,Rhinogobius_flumineus	2	0.416487988067728	act	Gobii	99.6	none
Oxyurichthys_tentacularis	1	0.414409133458038	act	Gobii	99.6	none
Rhinogobius_flumineus	1	0.405298505301287	act	Gobii	99.6	none
Amblychaeturichthys_hexanema	1	0.4316659464061	act	Gobii	99.6	none
Amblychaeturichthys_sciistius	1	0.418337196640352	act	Gobii	99.6	none
Lophogobius_cyprinoides	1	0.239488174750095	act	Gobii	99	none
Bryaninops_natans,Eviota_albolineata,Eviota_guttata,Eviota_prasina,Gobiodon_citrinus,Gobiodon_erythrospilus,Gobiodon_rivulatus,Istigobius_decoratus,Istigobius_ornatus,Istigobius_rigilius,Oplopomus_oplopomus,Paragobiodon_echinocephalus	12	0.237893194514411	act	Gobii	98.4	none
Bryaninops_natans,Eviota_albolineata,Eviota_guttata,Eviota_prasina,Gobiodon_citrinus,Gobiodon_erythrospilus,Gobiodon_rivulatus,Paragobiodon_echinocephalus	8	0.242646759265812	act	Gobii	98.6	none
Eviota_albolineata,Eviota_guttata,Eviota_prasina	3	0.261520161715688	act	Gobii	98.6	none
Eviota_prasina	1	0.256850902397502	act	Gobii	98.6	none
Eviota_albolineata,Eviota_guttata	2	0.290989209409634	act	Gobii	98.6	none
Eviota_albolineata	1	0.366964998660086	act	Gobii	99.6	none
Eviota_guttata	1	0.553604243965355	act	Gobii	98.8	none
Bryaninops_natans,Gobiodon_citrinus,Gobiodon_erythrospilus,Gobiodon_rivulatus,Paragobiodon_echinocephalus	5	0.243373488191319	act	Gobii	98.4	none
Bryaninops_natans,Gobiodon_citrinus,Gobiodon_erythrospilus,Gobiodon_rivulatus	4	0.251039771429008	act	Gobii	98.8	none
Gobiodon_citrinus,Gobiodon_erythrospilus,Gobiodon_rivulatus	3	0.252576595861799	act	Gobii	98.4	none
Gobiodon_citrinus	1	0.265211106242815	act	Gobii	98.8	none
Gobiodon_erythrospilus,Gobiodon_rivulatus	2	0.26391454310607	act	Gobii	98.8	none
Gobiodon_erythrospilus	1	0.257901423526278	act	Gobii	98.8	none
Gobiodon_rivulatus	1	0.25912875803603	act	Gobii	98.8	none
Bryaninops_natans	1	0.240739522423825	act	Gobii	98.4	none
Paragobiodon_echinocephalus	1	0.242020177720137	act	Gobii	98.6	none
Istigobius_decoratus,Istigobius_ornatus,Istigobius_rigilius,Oplopomus_oplopomus	4	0.239097929739091	act	Gobii	98.4	none
Oplopomus_oplopomus	1	0.238187665076479	act	Gobii	98.8	none
Istigobius_decoratus,Istigobius_ornatus,Istigobius_rigilius	3	0.239488174750095	act	Gobii	98.6	none
Istigobius_rigilius	1	0.240669161897907	act	Gobii	98.4	none
Istigobius_decoratus,Istigobius_ornatus	2	0.247175591617422	act	Gobii	98.4	none
Istigobius_ornatus	1	0.247175591617422	act	Gobii	98.4	none
Istigobius_decoratus	1	0.242986178419284	act	Gobii	98.4	none
Bathygobius_cocosensis,Bathygobius_fuscus,Bathygobius_soporator,Glossogobius_callidus,Glossogobius_circumspectus,Glossogobius_giuris,Psammogobius_biocellatus	7	0.230316824674819	act	Gobii	97.8	none
Glossogobius_callidus,Glossogobius_circumspectus,Glossogobius_giuris,Psammogobius_biocellatus	4	0.230316824674819	act	Gobii	97.8	none
Glossogobius_callidus,Glossogobius_circumspectus,Glossogobius_giuris	3	0.230316824674819	act	Gobii	98	none
Glossogobius_callidus,Glossogobius_giuris	2	0.22736890134828	act	Gobii	98	none
Glossogobius_giuris	1	0.224429461822698	act	Gobii	98	none
Glossogobius_callidus	1	0.228505454490738	act	Gobii	98.2	none
Glossogobius_circumspectus	1	0.225745554327777	act	Gobii	98.4	none
Psammogobius_biocellatus	1	0.228527394358294	act	Gobii	97.8	none
Bathygobius_cocosensis,Bathygobius_fuscus,Bathygobius_soporator	3	0.230345317014138	act	Gobii	97.8	none
Bathygobius_fuscus	1	0.229211720739452	act	Gobii	97.8	none
Bathygobius_cocosensis,Bathygobius_soporator	2	0.232156806790587	act	Gobii	97.8	none
Bathygobius_soporator	1	0.230439468983744	act	Gobii	97.8	none
Bathygobius_cocosensis	1	0.23050512055724	act	Gobii	97.8	none
Awaous_ocellaris,Boleophthalmus_pectinirostris,Chaenogobius_gulosus,Gillichthys_mirabilis,Gnatholepis_anjerensis,Gobionellus_oceanicus,Gymnogobius_castaneus,Gymnogobius_heptacanthus,Gymnogobius_isaza,Gymnogobius_macrognathos,Gymnogobius_uchidai,Gymnogobius_urotaenia,Luciogobius_guttatus,Odontamblyopus_rubicundus,Paratrypauchen_microcephalus,Periophthalmus_argentilineatus,Periophthalmus_barbarus,P…	25	0.243224924758803	act	Gobii	98.8	none
Chaenogobius_gulosus,Gillichthys_mirabilis,Gymnogobius_castaneus,Gymnogobius_heptacanthus,Gymnogobius_isaza,Gymnogobius_macrognathos,Gymnogobius_uchidai,Gymnogobius_urotaenia,Luciogobius_guttatus	9	0.280650519170746	act	Gobii	99.2	none
Chaenogobius_gulosus,Gymnogobius_castaneus,Gymnogobius_heptacanthus,Gymnogobius_isaza,Gymnogobius_macrognathos,Gymnogobius_uchidai,Gymnogobius_urotaenia,Luciogobius_guttatus	8	0.55035063679538	act	Gobii	99.6	none
Gymnogobius_castaneus,Gymnogobius_heptacanthus,Gymnogobius_isaza,Gymnogobius_macrognathos,Gymnogobius_uchidai,Gymnogobius_urotaenia	6	0.559122806068452	act	Gobii	99.6	none
Gymnogobius_castaneus,Gymnogobius_heptacanthus,Gymnogobius_isaza,Gymnogobius_urotaenia	4	0.756606822837396	act	Gobii	100	none
Gymnogobius_castaneus,Gymnogobius_heptacanthus	2	0.859603361085462	act	Gobii	100	none
Gymnogobius_castaneus	1	0.827467944278065	act	Gobii	100	none
Gymnogobius_heptacanthus	1	1.02940083498637	act	Gobii	100	pos
Gymnogobius_isaza,Gymnogobius_urotaenia	2	0.760279174116372	act	Gobii	100	none
Gymnogobius_urotaenia	1	0.745432740360734	act	Gobii	100	none
Gymnogobius_isaza	1	0.743519552943178	act	Gobii	100	none
Gymnogobius_macrognathos,Gymnogobius_uchidai	2	0.555639891325828	act	Gobii	99.6	none
Gymnogobius_uchidai	1	0.551804076305059	act	Gobii	99.6	none
Gymnogobius_macrognathos	1	0.555639891325828	act	Gobii	99.6	none
Luciogobius_guttatus	1	0.790912367435037	act	Gobii	99.6	none
Chaenogobius_gulosus	1	0.542021208872673	act	Gobii	99.6	none
Gillichthys_mirabilis	1	0.291165600516307	act	Gobii	99.2	none
Awaous_ocellaris,Boleophthalmus_pectinirostris,Gnatholepis_anjerensis,Gobionellus_oceanicus,Odontamblyopus_rubicundus,Paratrypauchen_microcephalus,Periophthalmus_argentilineatus,Periophthalmus_barbarus,Periophthalmus_kalolo,Periophthalmus_modestus,Scartelaos_histophorus,Sicyopterus_lagocephalus,Sicyopterus_pugnans,Stenogobius_genivittatus,Stiphodon_elegans,Taenioides_limicola	16	0.251039771429008	act	Gobii	98.8	none
Boleophthalmus_pectinirostris,Gnatholepis_anjerensis,Gobionellus_oceanicus,Odontamblyopus_rubicundus,Paratrypauchen_microcephalus,Periophthalmus_argentilineatus,Periophthalmus_barbarus,Periophthalmus_kalolo,Periophthalmus_modestus,Scartelaos_histophorus,Taenioides_limicola	11	0.286016697643925	act	Gobii	98.8	none
Boleophthalmus_pectinirostris,Odontamblyopus_rubicundus,Paratrypauchen_microcephalus,Periophthalmus_argentilineatus,Periophthalmus_barbarus,Periophthalmus_kalolo,Periophthalmus_modestus,Scartelaos_histophorus,Taenioides_limicola	9	0.598886159560424	act	Gobii	99.4	none
Boleophthalmus_pectinirostris,Odontamblyopus_rubicundus,Paratrypauchen_microcephalus,Scartelaos_histophorus,Taenioides_limicola	5	0.741629842864154	act	Gobii	99.8	none
Odontamblyopus_rubicundus,Taenioides_limicola	2	0.754475912065202	act	Gobii	99.6	none
Odontamblyopus_rubicundus	1	0.728515994525029	act	Gobii	99.6	none
Taenioides_limicola	1	0.725356844219458	act	Gobii	99.6	none
Boleophthalmus_pectinirostris,Scartelaos_histophorus	2	0.715966082801651	act	Gobii	99.6	none
Boleophthalmus_pectinirostris	1	0.713084521592849	act	Gobii	99.6	none
Scartelaos_histophorus	1	0.713084521592849	act	Gobii	99.6	none
Paratrypauchen_microcephalus	1	0.753342245338113	act	Gobii	99.6	none
Periophthalmus_argentilineatus,Periophthalmus_barbarus,Periophthalmus_kalolo,Periophthalmus_modestus	4	0.90115938195212	act	Gobii	99.8	none
Periophthalmus_argentilineatus,Periophthalmus_kalolo,Periophthalmus_modestus	3	0.748751939112394	act	Gobii	99.8	none
Periophthalmus_modestus	1	0.789061977697665	act	Gobii	99.8	none
Periophthalmus_argentilineatus,Periophthalmus_kalolo	2	0.724761427045387	act	Gobii	99.8	none
Periophthalmus_argentilineatus	1	0.702724696334867	act	Gobii	99.8	none
Periophthalmus_kalolo	1	0.700913188096309	act	Gobii	99.8	none
Periophthalmus_barbarus	1	0.696788351240854	act	Gobii	99.8	none
Gnatholepis_anjerensis,Gobionellus_oceanicus	2	0.276624537191758	act	Gobii	98.8	none
Gnatholepis_anjerensis	1	0.277443332146603	act	Gobii	98.8	none
Gobionellus_oceanicus	1	0.27151123130664	act	Gobii	98.8	none
Awaous_ocellaris,Sicyopterus_lagocephalus,Sicyopterus_pugnans,Stenogobius_genivittatus,Stiphodon_elegans	5	0.254323621550312	act	Gobii	98.8	none
Sicyopterus_lagocephalus,Sicyopterus_pugnans,Stiphodon_elegans	3	0.254570069205369	act	Gobii	98.8	none
Sicyopterus_lagocephalus,Sicyopterus_pugnans	2	0.257901423526278	act	Gobii	99	none
Sicyopterus_pugnans	1	0.254570069205369	act	Gobii	98.8	none
Sicyopterus_lagocephalus	1	0.25614054248228	act	Gobii	99	none
Stiphodon_elegans	1	0.253832049977257	act	Gobii	98.8	none
Awaous_ocellaris,Stenogobius_genivittatus	2	0.257972164255587	act	Gobii	99	none
Awaous_ocellaris	1	0.255116855024986	act	Gobii	98.8	none
Stenogobius_genivittatus	1	0.258550846169345	act	Gobii	98.8	none
Acanthogobius_flavimanus	1	0.20895677516649	act	Gobii	95.6	none
Afurcagobius_tamarensis,Favonigobius_reichei	2	0.206910838380089	act	Gobii	95.2	none
Afurcagobius_tamarensis	1	0.20895677516649	act	Gobii	95.8	none
Favonigobius_reichei	1	0.209750595605024	act	Gobii	95.2	none
Bostrychus_sinensis,Butis_amboinensis,Butis_butis,Ophiocara_porocephala,Prionobutis_microps	5	0.20197988957585	act	Gobii	95	none
Bostrychus_sinensis,Butis_butis,Ophiocara_porocephala,Prionobutis_microps	4	0.20895677516649	act	Gobii	95.6	none
Butis_butis,Prionobutis_microps	2	0.207756588065956	act	Gobii	95.6	none
Butis_butis	1	0.20693262819361	act	Gobii	95.8	none
Prionobutis_microps	1	0.20895677516649	act	Gobii	95.8	none
Bostrychus_sinensis,Ophiocara_porocephala	2	0.20895677516649	act	Gobii	95.6	none
Bostrychus_sinensis	1	0.20895677516649	act	Gobii	96	none
Ophiocara_porocephala	1	0.207756588065956	act	Gobii	95.6	none
Butis_amboinensis	1	0.202990435103382	act	Gobii	95	none
Dormitator_latifrons,Eleotris_acanthopoma,Eleotris_fusca,Eleotris_melanosoma,Eleotris_oxycephala,Eleotris_sandwicensis,Erotelis_smaragdus,Giuris_margaritaceus,Gobiomorphus_australis,Gobiomorphus_coxii,Gobiomorus_dormitor,Hypseleotris_aurea,Hypseleotris_galii,Mogurnda_mogurnda	14	0.207355687697932	act	Gobii	94.8	none
Dormitator_latifrons,Eleotris_acanthopoma,Eleotris_fusca,Eleotris_melanosoma,Eleotris_oxycephala,Eleotris_sandwicensis,Erotelis_smaragdus,Gobiomorphus_australis,Gobiomorphus_coxii,Gobiomorus_dormitor,Hypseleotris_aurea,Hypseleotris_galii	12	0.20895677516649	act	Gobii	95.4	none
Dormitator_latifrons,Eleotris_acanthopoma,Eleotris_fusca,Eleotris_melanosoma,Eleotris_oxycephala,Eleotris_sandwicensis,Erotelis_smaragdus,Gobiomorphus_australis,Gobiomorphus_coxii,Gobiomorus_dormitor	10	0.206910838380089	act	Gobii	95.6	none
Eleotris_acanthopoma,Eleotris_fusca,Eleotris_melanosoma,Eleotris_oxycephala,Eleotris_sandwicensis,Erotelis_smaragdus,Gobiomorphus_australis,Gobiomorphus_coxii	8	0.202789004103962	act	Gobii	95.4	none
Eleotris_acanthopoma,Eleotris_fusca,Eleotris_melanosoma,Eleotris_oxycephala,Eleotris_sandwicensis,Erotelis_smaragdus	6	0.218122019739368	act	Gobii	96	none
Eleotris_fusca,Eleotris_melanosoma	2	0.20693262819361	act	Gobii	95.8	none
Eleotris_fusca	1	0.202789004103962	act	Gobii	95.6	none
Eleotris_melanosoma	1	0.205173749083245	act	Gobii	95.6	none
Eleotris_acanthopoma,Eleotris_sandwicensis,Erotelis_smaragdus	3	0.202789004103962	act	Gobii	95.4	none
Eleotris_acanthopoma,Eleotris_sandwicensis	2	0.201294957501473	act	Gobii	95.4	none
Eleotris_acanthopoma	1	0.203472673148895	act	Gobii	95.4	none
Eleotris_sandwicensis	1	0.204599619906007	act	Gobii	95.4	none
Erotelis_smaragdus	1	0.20237032768963	act	Gobii	95.4	none
Eleotris_oxycephala	1	0.202789004103962	act	Gobii	95.4	none
Gobiomorphus_australis,Gobiomorphus_coxii	2	0.205173749083245	act	Gobii	95.4	none
Gobiomorphus_coxii	1	0.202552475652314	act	Gobii	95.4	none
Gobiomorphus_australis	1	0.20237032768963	act	Gobii	95.2	none
Dormitator_latifrons,Gobiomorus_dormitor	2	0.203472673148895	act	Gobii	95.2	none
Gobiomorus_dormitor	1	0.202552475652314	act	Gobii	95.4	none
Dormitator_latifrons	1	0.202443904500347	act	Gobii	95.2	none
Hypseleotris_aurea,Hypseleotris_galii	2	0.262973234356867	act	Gobii	97.4	none
Hypseleotris_galii	1	0.238757712552411	act	Gobii	97.2	none
Hypseleotris_aurea	1	0.39921446206748	act	Gobii	98.2	none
Giuris_margaritaceus,Mogurnda_mogurnda	2	0.207090902582283	act	Gobii	94.6	none
Giuris_margaritaceus	1	0.20693262819361	act	Gobii	94.6	none
Mogurnda_mogurnda	1	0.207974292556911	act	Gobii	95.2	none
Odontobutis_obscura,Rhyacichthys_aspro	2	0.205435123108644	act	Gobii	94.6	none
Rhyacichthys_aspro	1	0.202789004103962	act	Gobii	94.6	none
Odontobutis_obscura	1	0.202789004103962	act	Gobii	94.6	none
Leucopsarion_petersii,Pterogobius_zacalles	2	0.198541213824378	act	Gobii	94.4	none
Leucopsarion_petersii	1	0.194381952077713	act	Gobii	94	none
Pterogobius_zacalles	1	0.199594754779753	act	Gobii	93.8	none
Callogobius_sclateri	1	0.189380954294494	act	Gobii	93	none
Apogon_coccineus,Apogon_ellioti,Apogon_maculatus,Apogon_norfolcensis,Apogon_semiornatus,Archamia_fucata,Cheilodipterus_macrodon,Cheilodipterus_quinquelineatus,Foa_brachygramma,Fowleria_aurita,Fowleria_isostigma,Nectamia_savayensis,Ostorhinchus_angustatus,Ostorhinchus_compressus,Ostorhinchus_cookii,Ostorhinchus_cyanosoma,Ostorhinchus_endekataenia,Ostorhinchus_nigrofasciatus,Ostorhinchus_quadrifasc…	24	0.18856543615178	act	Kurti	93	none
Apogon_coccineus,Apogon_ellioti,Apogon_maculatus,Apogon_norfolcensis,Apogon_semiornatus,Archamia_fucata,Cheilodipterus_macrodon,Cheilodipterus_quinquelineatus,Nectamia_savayensis,Ostorhinchus_angustatus,Ostorhinchus_compressus,Ostorhinchus_cookii,Ostorhinchus_cyanosoma,Ostorhinchus_endekataenia,Ostorhinchus_nigrofasciatus,Ostorhinchus_quadrifasciatus,Pristiapogon_exostigma,Pristiapogon_fraenatus,…	21	0.188862702139229	act	Kurti	93.4	none
Apogon_coccineus,Apogon_ellioti,Apogon_maculatus,Apogon_norfolcensis,Apogon_semiornatus,Archamia_fucata,Cheilodipterus_macrodon,Cheilodipterus_quinquelineatus,Nectamia_savayensis,Ostorhinchus_angustatus,Ostorhinchus_compressus,Ostorhinchus_cookii,Ostorhinchus_cyanosoma,Ostorhinchus_endekataenia,Ostorhinchus_nigrofasciatus,Ostorhinchus_quadrifasciatus,Pristiapogon_exostigma,Pristiapogon_fraenatus,…	20	0.18909458017538	act	Kurti	92.8	none
Apogon_coccineus,Apogon_ellioti,Apogon_maculatus,Apogon_norfolcensis,Apogon_semiornatus,Archamia_fucata,Cheilodipterus_macrodon,Cheilodipterus_quinquelineatus,Nectamia_savayensis,Ostorhinchus_angustatus,Ostorhinchus_compressus,Ostorhinchus_cookii,Ostorhinchus_cyanosoma,Ostorhinchus_endekataenia,Ostorhinchus_nigrofasciatus,Ostorhinchus_quadrifasciatus,Pristiapogon_exostigma,Pristiapogon_fraenatus	18	0.187795029338965	act	Kurti	93	none
Apogon_ellioti,Apogon_maculatus,Apogon_norfolcensis,Apogon_semiornatus,Nectamia_savayensis	5	0.196735348807681	act	Kurti	93.6	none
Apogon_maculatus,Apogon_norfolcensis,Apogon_semiornatus	3	0.21566240976101	act	Kurti	95.8	none
Apogon_maculatus,Apogon_norfolcensis	2	0.215510930819835	act	Kurti	95.6	none
Apogon_maculatus	1	0.212416281497017	act	Kurti	95.6	none
Apogon_norfolcensis	1	0.214377525654226	act	Kurti	95.6	none
Apogon_semiornatus	1	0.427846893453676	act	Kurti	98.2	none
Apogon_ellioti,Nectamia_savayensis	2	0.194381952077713	act	Kurti	93.6	none
Apogon_ellioti	1	0.190360836951529	act	Kurti	93.4	none
Nectamia_savayensis	1	0.194314137002609	act	Kurti	93.8	none
Apogon_coccineus,Archamia_fucata,Cheilodipterus_macrodon,Cheilodipterus_quinquelineatus,Ostorhinchus_angustatus,Ostorhinchus_compressus,Ostorhinchus_cookii,Ostorhinchus_cyanosoma,Ostorhinchus_endekataenia,Ostorhinchus_nigrofasciatus,Ostorhinchus_quadrifasciatus,Pristiapogon_exostigma,Pristiapogon_fraenatus	13	0.187668891499198	act	Kurti	93	none
Apogon_coccineus,Archamia_fucata,Cheilodipterus_macrodon,Cheilodipterus_quinquelineatus,Ostorhinchus_angustatus,Ostorhinchus_compressus,Ostorhinchus_cookii,Ostorhinchus_cyanosoma,Ostorhinchus_endekataenia,Ostorhinchus_nigrofasciatus,Pristiapogon_exostigma,Pristiapogon_fraenatus	12	0.188031562322898	act	Kurti	93.4	none
Apogon_coccineus,Archamia_fucata,Cheilodipterus_macrodon,Cheilodipterus_quinquelineatus,Ostorhinchus_angustatus,Ostorhinchus_cookii,Ostorhinchus_cyanosoma,Ostorhinchus_endekataenia,Ostorhinchus_nigrofasciatus,Pristiapogon_exostigma,Pristiapogon_fraenatus	11	0.187542717012921	act	Kurti	94	none
Apogon_coccineus,Archamia_fucata,Cheilodipterus_macrodon,Cheilodipterus_quinquelineatus,Ostorhinchus_angustatus,Ostorhinchus_cookii,Ostorhinchus_cyanosoma,Ostorhinchus_endekataenia,Ostorhinchus_nigrofasciatus	9	0.187542717012921	act	Kurti	93.6	none
Apogon_coccineus,Cheilodipterus_macrodon,Cheilodipterus_quinquelineatus,Ostorhinchus_angustatus,Ostorhinchus_cookii,Ostorhinchus_cyanosoma,Ostorhinchus_endekataenia,Ostorhinchus_nigrofasciatus	8	0.18719374888286	act	Kurti	93.2	none
Cheilodipterus_macrodon	1	0.185903491617598	act	Kurti	93.4	none
Apogon_coccineus,Cheilodipterus_quinquelineatus,Ostorhinchus_angustatus,Ostorhinchus_cookii,Ostorhinchus_cyanosoma,Ostorhinchus_endekataenia,Ostorhinchus_nigrofasciatus	7	0.186593845075276	act	Kurti	93.4	none
Apogon_coccineus,Ostorhinchus_angustatus,Ostorhinchus_cookii,Ostorhinchus_cyanosoma,Ostorhinchus_endekataenia,Ostorhinchus_nigrofasciatus	6	0.187225204056077	act	Kurti	94	none
Ostorhinchus_angustatus,Ostorhinchus_cookii,Ostorhinchus_cyanosoma,Ostorhinchus_endekataenia,Ostorhinchus_nigrofasciatus	5	0.187668891499198	act	Kurti	93.8	none
Ostorhinchus_nigrofasciatus	1	0.184929376029138	act	Kurti	93.6	none
Ostorhinchus_angustatus	1	0.18719374888286	act	Kurti	93.6	none
Ostorhinchus_cookii,Ostorhinchus_cyanosoma,Ostorhinchus_endekataenia	3	0.185903491617598	act	Kurti	93.8	none
Ostorhinchus_cyanosoma	1	0.18428512643282	act	Kurti	93.8	none
Ostorhinchus_cookii,Ostorhinchus_endekataenia	2	0.187795029338965	act	Kurti	93.8	none
Ostorhinchus_cookii	1	0.187542717012921	act	Kurti	94	none
Ostorhinchus_endekataenia	1	0.185903491617598	act	Kurti	93.8	none
Apogon_coccineus	1	0.187542717012921	act	Kurti	93.6	none
Cheilodipterus_quinquelineatus	1	0.187542717012921	act	Kurti	93	none
Archamia_fucata	1	0.18428512643282	act	Kurti	93.2	none
Pristiapogon_exostigma,Pristiapogon_fraenatus	2	0.187001745064179	act	Kurti	93.4	none
Pristiapogon_exostigma	1	0.187001745064179	act	Kurti	93.2	none
Pristiapogon_fraenatus	1	0.18719374888286	act	Kurti	93	none
Ostorhinchus_compressus	1	0.187001745064179	act	Kurti	93	none
Ostorhinchus_quadrifasciatus	1	0.18719374888286	act	Kurti	92.8	none
Pristiapogon_kallopterus,Pristiapogon_taeniopterus	2	0.187668891499198	act	Kurti	93.2	none
Pristiapogon_kallopterus	1	0.190119262210888	act	Kurti	93.4	none
Pristiapogon_taeniopterus	1	0.190675635250474	act	Kurti	93.6	none
Pristicon_trimaculatus	1	0.187393786646487	act	Kurti	92.6	none
Foa_brachygramma,Fowleria_aurita,Fowleria_isostigma	3	0.188862702139229	act	Kurti	92.8	none
Foa_brachygramma,Fowleria_isostigma	2	0.18856543615178	act	Kurti	93.4	none
Foa_brachygramma	1	0.19122654303503	act	Kurti	93	none
Fowleria_isostigma	1	0.18856543615178	act	Kurti	92.6	none
Fowleria_aurita	1	0.189380954294494	act	Kurti	92.6	none
Acanthocybium_solandri,Aeoliscus_strigatus,Aphanopus_carbo,Aulostomus_chinensis,Brama_brama,Callionymus_grossi,Callionymus_limiceps,Callionymus_lyra,Callionymus_maculatus,Centrolophus_niger,Corythoichthys_flavofasciatus,Corythoichthys_haematopterus,Corythoichthys_intestinalis,Corythoichthys_schultzi,Dactyloptena_orientalis,Dactylopterus_volitans,Doryichthys_boaja,Doryichthys_martensii,Doryrhamphu…	80	0.189436830704434	act	Scomb,Syngnath	92.6	none
Acanthocybium_solandri,Aphanopus_carbo,Brama_brama,Centrolophus_niger,Euthynnus_affinis,Euthynnus_alletteratus,Grammatorcynus_bilineatus,Gymnosarda_unicolor,Katsuwonus_pelamis,Lepidocybium_flavobrunneum,Rastrelliger_kanagurta,Rexea_prometheoides,Schedophilus_medusophagus,Scomber_scombrus,Scomberomorus_commerson,Scomberomorus_maculatus,Scomberomorus_regalis,Thunnus_albacares,Thunnus_thynnus,Thyrsi…	21	0.199273182988962	act	Scomb	93.8	none
Brama_brama	1	0.194381952077713	act	Scomb	93.4	none
Acanthocybium_solandri,Aphanopus_carbo,Centrolophus_niger,Euthynnus_affinis,Euthynnus_alletteratus,Grammatorcynus_bilineatus,Gymnosarda_unicolor,Katsuwonus_pelamis,Lepidocybium_flavobrunneum,Rastrelliger_kanagurta,Rexea_prometheoides,Schedophilus_medusophagus,Scomber_scombrus,Scomberomorus_commerson,Scomberomorus_maculatus,Scomberomorus_regalis,Thunnus_albacares,Thunnus_thynnus,Thyrsitoides_marle…	20	0.225379331912203	act	Scomb	96.8	none
Acanthocybium_solandri,Euthynnus_affinis,Euthynnus_alletteratus,Grammatorcynus_bilineatus,Gymnosarda_unicolor,Katsuwonus_pelamis,Rastrelliger_kanagurta,Scomber_scombrus,Scomberomorus_commerson,Scomberomorus_maculatus,Scomberomorus_regalis,Thunnus_albacares,Thunnus_thynnus	13	0.25912875803603	act	Scomb	97	none
Grammatorcynus_bilineatus	1	0.274183028373403	act	Scomb	97.6	none
Rastrelliger_kanagurta,Scomber_scombrus	2	0.254870717545316	act	Scomb	97	none
Scomber_scombrus	1	0.245366206362359	act	Scomb	97	none
Rastrelliger_kanagurta	1	0.253068911443606	act	Scomb	97	none
Acanthocybium_solandri,Euthynnus_affinis,Euthynnus_alletteratus,Gymnosarda_unicolor,Katsuwonus_pelamis,Scomberomorus_commerson,Scomberomorus_maculatus,Scomberomorus_regalis,Thunnus_albacares,Thunnus_thynnus	10	0.262903540699853	act	Scomb	98	none
Acanthocybium_solandri,Euthynnus_affinis,Euthynnus_alletteratus,Gymnosarda_unicolor,Katsuwonus_pelamis,Thunnus_albacares,Thunnus_thynnus	7	0.25912875803603	act	Scomb	97.4	none
Euthynnus_affinis,Euthynnus_alletteratus,Katsuwonus_pelamis,Thunnus_albacares,Thunnus_thynnus	5	0.28444054766089	act	Scomb	97.4	none
Euthynnus_affinis,Euthynnus_alletteratus,Katsuwonus_pelamis	3	0.269335337501226	act	Scomb	97.6	none
Katsuwonus_pelamis	1	0.27228658839721	act	Scomb	97.6	none
Euthynnus_affinis,Euthynnus_alletteratus	2	0.270626320437418	act	Scomb	97.8	none
Euthynnus_alletteratus	1	0.263984074723558	act	Scomb	97.8	none
Euthynnus_affinis	1	0.266906023243935	act	Scomb	97.8	none
Thunnus_albacares,Thunnus_thynnus	2	0.264323295556486	act	Scomb	97.4	none
Thunnus_albacares	1	0.269335337501226	act	Scomb	97.4	none
Thunnus_thynnus	1	0.266906023243935	act	Scomb	97.4	none
Acanthocybium_solandri,Gymnosarda_unicolor	2	0.409609451382892	act	Scomb	98.2	none
Acanthocybium_solandri	1	0.59768181787603	act	Scomb	99.2	none
Gymnosarda_unicolor	1	0.382837047647472	act	Scomb	98.2	none
Scomberomorus_commerson,Scomberomorus_maculatus,Scomberomorus_regalis	3	0.348415079779103	act	Scomb	97.6	none
Scomberomorus_commerson	1	0.368428905323779	act	Scomb	97.4	none
Scomberomorus_maculatus,Scomberomorus_regalis	2	0.431728725899555	act	Scomb	97.4	none
Scomberomorus_regalis	1	0.572478709986842	act	Scomb	98.2	none
Scomberomorus_maculatus	1	0.50252522361463	act	Scomb	98.2	none
Aphanopus_carbo,Centrolophus_niger,Lepidocybium_flavobrunneum,Rexea_prometheoides,Schedophilus_medusophagus,Thyrsitoides_marleyi,Trichiurus_lepturus	7	0.235248969301854	act	Scomb	97	none
Aphanopus_carbo,Lepidocybium_flavobrunneum,Rexea_prometheoides,Thyrsitoides_marleyi,Trichiurus_lepturus	5	0.232715887366916	act	Scomb	96.8	none
Aphanopus_carbo,Rexea_prometheoides,Thyrsitoides_marleyi,Trichiurus_lepturus	4	0.240669161897907	act	Scomb	97	none
Rexea_prometheoides,Thyrsitoides_marleyi	2	0.246647751578042	act	Scomb	96.8	none
Thyrsitoides_marleyi	1	0.247175591617422	act	Scomb	97	none
Rexea_prometheoides	1	0.276951632570217	act	Scomb	97.8	none
Aphanopus_carbo,Trichiurus_lepturus	2	0.240669161897907	act	Scomb	96.8	none
Trichiurus_lepturus	1	0.23848193610997	act	Scomb	96.8	none
Aphanopus_carbo	1	0.23967441250022	act	Scomb	96.8	none
Lepidocybium_flavobrunneum	1	0.232538463289521	act	Scomb	96.8	none
Centrolophus_niger,Schedophilus_medusophagus	2	0.764942190279263	act	Scomb	99.4	none
Centrolophus_niger	1	0.311065634842089	act	Scomb	97.6	none
Schedophilus_medusophagus	1	0.36001974190766	act	Scomb	97.6	none
Aeoliscus_strigatus,Aulostomus_chinensis,Callionymus_grossi,Callionymus_limiceps,Callionymus_lyra,Callionymus_maculatus,Corythoichthys_flavofasciatus,Corythoichthys_haematopterus,Corythoichthys_intestinalis,Corythoichthys_schultzi,Dactyloptena_orientalis,Dactylopterus_volitans,Doryichthys_boaja,Doryichthys_martensii,Doryrhamphus_japonicus,Dunckerocampus_dactyliophorus,Dunckerocampus_pessuliferus,…	59	0.195071767962503	act	Syngnath	94.2	none
Callionymus_grossi,Callionymus_limiceps,Callionymus_lyra,Callionymus_maculatus,Mulloidichthys_flavolineatus,Mullus_barbatus,Mullus_surmuletus,Parupeneus_barberinus,Parupeneus_bifasciatus,Parupeneus_cyclostomus,Parupeneus_forsskali,Parupeneus_heptacanthus,Parupeneus_indicus,Parupeneus_macronemus,Parupeneus_multifasciatus,Parupeneus_pleurostigma,Parupeneus_rubescens,Parupeneus_trifasciatus,Pseudupe…	24	0.190675635250474	act	Syngnath	94.4	none
Callionymus_grossi,Callionymus_limiceps,Callionymus_lyra,Callionymus_maculatus	4	0.190675635250474	act	Syngnath	94.2	none
Callionymus_limiceps,Callionymus_lyra,Callionymus_maculatus	3	0.197433072090816	act	Syngnath	94.6	none
Callionymus_lyra,Callionymus_maculatus	2	0.194381952077713	act	Syngnath	95	none
Callionymus_maculatus	1	0.194381952077713	act	Syngnath	94.8	none
Callionymus_lyra	1	0.194381952077713	act	Syngnath	94.6	none
Callionymus_limiceps	1	0.191238471547711	act	Syngnath	94.6	none
Callionymus_grossi	1	0.190520834450602	act	Syngnath	94.2	none
Mulloidichthys_flavolineatus,Mullus_barbatus,Mullus_surmuletus,Parupeneus_barberinus,Parupeneus_bifasciatus,Parupeneus_cyclostomus,Parupeneus_forsskali,Parupeneus_heptacanthus,Parupeneus_indicus,Parupeneus_macronemus,Parupeneus_multifasciatus,Parupeneus_pleurostigma,Parupeneus_rubescens,Parupeneus_trifasciatus,Pseudupeneus_maculatus,Upeneus_asymmetricus,Upeneus_sulphureus,Upeneus_taeniopterus,Upe…	20	0.197758019500074	act	Syngnath	94.6	none
Upeneus_sulphureus,Upeneus_taeniopterus,Upeneus_vittatus	3	0.232156806790587	act	Syngnath	96.4	none
Upeneus_sulphureus,Upeneus_vittatus	2	1.25666670939092	act	Syngnath	99.6	none
Upeneus_sulphureus	1	1.28742184387187	act	Syngnath	100	none
Upeneus_vittatus	1	1.36700160034882	act	Syngnath	100	pos
Upeneus_taeniopterus	1	0.238331689625615	act	Syngnath	96.2	none
Mulloidichthys_flavolineatus,Mullus_barbatus,Mullus_surmuletus,Parupeneus_barberinus,Parupeneus_bifasciatus,Parupeneus_cyclostomus,Parupeneus_forsskali,Parupeneus_heptacanthus,Parupeneus_indicus,Parupeneus_macronemus,Parupeneus_multifasciatus,Parupeneus_pleurostigma,Parupeneus_rubescens,Parupeneus_trifasciatus,Pseudupeneus_maculatus,Upeneus_asymmetricus,Upeneus_tragula	17	0.190520834450602	act	Syngnath	94.6	none
Upeneus_asymmetricus,Upeneus_tragula	2	0.194381952077713	act	Syngnath	94.6	none
Upeneus_tragula	1	0.194381952077713	act	Syngnath	94.4	none
Upeneus_asymmetricus	1	0.195071767962503	act	Syngnath	94.4	none
Mullus_barbatus,Mullus_surmuletus,Parupeneus_barberinus,Parupeneus_bifasciatus,Parupeneus_cyclostomus,Parupeneus_forsskali,Parupeneus_heptacanthus,Parupeneus_indicus,Parupeneus_macronemus,Parupeneus_multifasciatus,Parupeneus_pleurostigma,Parupeneus_rubescens,Parupeneus_trifasciatus,Pseudupeneus_maculatus	14	0.190520834450602	act	Syngnath	94.2	none
Parupeneus_barberinus,Parupeneus_bifasciatus,Parupeneus_cyclostomus,Parupeneus_forsskali,Parupeneus_heptacanthus,Parupeneus_indicus,Parupeneus_macronemus,Parupeneus_multifasciatus,Parupeneus_pleurostigma,Parupeneus_rubescens,Parupeneus_trifasciatus,Pseudupeneus_maculatus	12	0.190627387249094	act	Syngnath	94.2	none
Parupeneus_barberinus,Parupeneus_bifasciatus,Parupeneus_cyclostomus,Parupeneus_forsskali,Parupeneus_heptacanthus,Parupeneus_indicus,Parupeneus_macronemus,Parupeneus_multifasciatus,Parupeneus_pleurostigma,Parupeneus_rubescens,Parupeneus_trifasciatus	11	0.199273182988962	act	Syngnath	94.4	none
Parupeneus_barberinus,Parupeneus_bifasciatus,Parupeneus_cyclostomus,Parupeneus_forsskali,Parupeneus_indicus,Parupeneus_macronemus,Parupeneus_multifasciatus,Parupeneus_rubescens,Parupeneus_trifasciatus	9	0.196459779865788	act	Syngnath	95	none
Parupeneus_barberinus,Parupeneus_bifasciatus,Parupeneus_cyclostomus,Parupeneus_forsskali,Parupeneus_macronemus,Parupeneus_multifasciatus,Parupeneus_rubescens,Parupeneus_trifasciatus	8	0.199273182988962	act	Syngnath	95.2	none
Parupeneus_barberinus,Parupeneus_bifasciatus,Parupeneus_forsskali,Parupeneus_macronemus,Parupeneus_multifasciatus,Parupeneus_rubescens,Parupeneus_trifasciatus	7	0.21566240976101	act	Syngnath	95.8	none
Parupeneus_bifasciatus	1	0.212416281497017	act	Syngnath	95.8	none
Parupeneus_barberinus,Parupeneus_macronemus,Parupeneus_multifasciatus,Parupeneus_trifasciatus	4	0.242986178419284	act	Syngnath	96.2	none
Parupeneus_barberinus,Parupeneus_macronemus	2	0.682148489440078	act	Syngnath	97.6	none
Parupeneus_barberinus	1	1.20673125552328	act	Syngnath	100	pos
Parupeneus_macronemus	1	0.740209295054285	act	Syngnath	97.6	none
Parupeneus_multifasciatus,Parupeneus_trifasciatus	2	0.248140572457254	act	Syngnath	96.6	none
Parupeneus_multifasciatus	1	0.246909784068557	act	Syngnath	96.4	none
Parupeneus_trifasciatus	1	0.242986178419284	act	Syngnath	96.2	none
Parupeneus_forsskali,Parupeneus_rubescens	2	0.218845623565837	act	Syngnath	95.8	none
Parupeneus_rubescens	1	0.219348717313579	act	Syngnath	96	none
Parupeneus_forsskali	1	0.218122019739368	act	Syngnath	96.4	none
Parupeneus_cyclostomus	1	0.194381952077713	act	Syngnath	95.2	none
Parupeneus_indicus	1	0.194314137002609	act	Syngnath	94.6	none
Parupeneus_heptacanthus,Parupeneus_pleurostigma	2	0.196459779865788	act	Syngnath	95.2	none
Parupeneus_pleurostigma	1	0.199594754779753	act	Syngnath	95.4	none
Parupeneus_heptacanthus	1	0.199433998647691	act	Syngnath	94.6	none
Pseudupeneus_maculatus	1	0.189438094158224	act	Syngnath	94.4	none
Mullus_barbatus	1	0.189909667152352	act	Syngnath	94.4	none
Mullus_surmuletus	1	0.189438094158224	act	Syngnath	94.4	none
Mulloidichthys_flavolineatus	1	0.190360836951529	act	Syngnath	94.2	none
Dactyloptena_orientalis,Dactylopterus_volitans,Pegasus_volitans	3	0.20090355097739	act	Syngnath	95	none
Dactyloptena_orientalis,Dactylopterus_volitans	2	0.218340370211608	act	Syngnath	95.6	none
Dactyloptena_orientalis	1	0.203472673148895	act	Syngnath	95.2	none
Dactylopterus_volitans	1	0.206910838380089	act	Syngnath	95.2	none
Pegasus_volitans	1	0.20895677516649	act	Syngnath	95.4	none
Aeoliscus_strigatus,Aulostomus_chinensis,Corythoichthys_flavofasciatus,Corythoichthys_haematopterus,Corythoichthys_intestinalis,Corythoichthys_schultzi,Doryichthys_boaja,Doryichthys_martensii,Doryrhamphus_japonicus,Dunckerocampus_dactyliophorus,Dunckerocampus_pessuliferus,Entelurus_aequoreus,Fistularia_commersonii,Fistularia_petimba,Hippichthys_cyanospilos,Hippichthys_penicillus,Hippocampus_abdom…	32	0.209061717766813	act	Syngnath	96.2	none
Corythoichthys_flavofasciatus,Corythoichthys_haematopterus,Corythoichthys_intestinalis,Corythoichthys_schultzi,Doryichthys_boaja,Doryichthys_martensii,Doryrhamphus_japonicus,Dunckerocampus_dactyliophorus,Dunckerocampus_pessuliferus,Entelurus_aequoreus,Hippichthys_cyanospilos,Hippichthys_penicillus,Hippocampus_abdominalis,Hippocampus_comes,Hippocampus_hippocampus,Hippocampus_histrix,Hippocampus_ku…	28	1.04929529982684	act	Syngnath	100	pos
Corythoichthys_flavofasciatus,Corythoichthys_haematopterus,Corythoichthys_intestinalis,Corythoichthys_schultzi,Hippichthys_cyanospilos,Hippichthys_penicillus,Hippocampus_abdominalis,Hippocampus_comes,Hippocampus_hippocampus,Hippocampus_histrix,Hippocampus_kuda,Hippocampus_reidi,Hippocampus_spinosissimus,Hippocampus_trimaculatus,Nerophis_lumbriciformis,Syngnathoides_biaculeatus,Syngnathus_abaster,…	21	0.725052353122555	act	Syngnath	99.6	none
Hippichthys_cyanospilos,Hippichthys_penicillus,Hippocampus_abdominalis,Hippocampus_comes,Hippocampus_hippocampus,Hippocampus_histrix,Hippocampus_kuda,Hippocampus_reidi,Hippocampus_spinosissimus,Hippocampus_trimaculatus,Nerophis_lumbriciformis,Syngnathoides_biaculeatus,Syngnathus_abaster,Syngnathus_acus,Syngnathus_schlegeli,Syngnathus_typhle,Trachyrhamphus_serratus	17	0.753188537328602	act	Syngnath	99.8	none
Hippichthys_cyanospilos,Hippichthys_penicillus,Hippocampus_abdominalis,Hippocampus_comes,Hippocampus_hippocampus,Hippocampus_histrix,Hippocampus_kuda,Hippocampus_reidi,Hippocampus_spinosissimus,Hippocampus_trimaculatus,Nerophis_lumbriciformis,Syngnathus_abaster,Syngnathus_acus,Syngnathus_schlegeli,Syngnathus_typhle,Trachyrhamphus_serratus	16	0.788209899297048	act	Syngnath	100	none
Hippocampus_abdominalis,Hippocampus_comes,Hippocampus_hippocampus,Hippocampus_histrix,Hippocampus_kuda,Hippocampus_reidi,Hippocampus_spinosissimus,Hippocampus_trimaculatus,Nerophis_lumbriciformis,Syngnathus_abaster,Syngnathus_acus,Syngnathus_schlegeli,Syngnathus_typhle,Trachyrhamphus_serratus	14	0.855679809670033	act	Syngnath	100	none
Nerophis_lumbriciformis,Syngnathus_abaster,Syngnathus_acus,Syngnathus_schlegeli,Syngnathus_typhle	5	0.850705400146989	act	Syngnath	100	none
Nerophis_lumbriciformis,Syngnathus_abaster,Syngnathus_acus,Syngnathus_typhle	4	0.870696247260662	act	Syngnath	100	none
Nerophis_lumbriciformis,Syngnathus_acus	2	0.86815388043942	act	Syngnath	100	none
Syngnathus_acus	1	0.865270551439648	act	Syngnath	100	none
Nerophis_lumbriciformis	1	0.86815388043942	act	Syngnath	100	none
Syngnathus_abaster,Syngnathus_typhle	2	0.874156023349512	act	Syngnath	100	none
Syngnathus_abaster	1	0.898985718854913	act	Syngnath	100	none
Syngnathus_typhle	1	0.881933672939052	act	Syngnath	100	none
Syngnathus_schlegeli	1	0.851806256015808	act	Syngnath	100	none
Hippocampus_abdominalis,Hippocampus_comes,Hippocampus_hippocampus,Hippocampus_histrix,Hippocampus_kuda,Hippocampus_reidi,Hippocampus_spinosissimus,Hippocampus_trimaculatus,Trachyrhamphus_serratus	9	0.900391750226291	act	Syngnath	100	none
Hippocampus_abdominalis,Hippocampus_comes,Hippocampus_hippocampus,Hippocampus_histrix,Hippocampus_kuda,Hippocampus_reidi,Hippocampus_spinosissimus,Hippocampus_trimaculatus	8	0.905994597039226	act	Syngnath	100	pos
Hippocampus_comes,Hippocampus_histrix,Hippocampus_trimaculatus	3	0.92081289999455	act	Syngnath	100	pos
Hippocampus_comes,Hippocampus_histrix	2	0.922035741255521	act	Syngnath	100	pos
Hippocampus_comes	1	0.92081289999455	act	Syngnath	100	pos
Hippocampus_histrix	1	0.913089854306895	act	Syngnath	100	pos
Hippocampus_trimaculatus	1	0.922035741255521	act	Syngnath	100	pos
Hippocampus_hippocampus,Hippocampus_kuda,Hippocampus_reidi,Hippocampus_spinosissimus	4	0.945430456936823	act	Syngnath	100	pos
Hippocampus_hippocampus,Hippocampus_kuda,Hippocampus_reidi	3	0.984845685282242	act	Syngnath	100	pos
Hippocampus_kuda,Hippocampus_reidi	2	0.983494016929227	act	Syngnath	100	pos
Hippocampus_kuda	1	0.983494016929227	act	Syngnath	100	pos
Hippocampus_reidi	1	0.990197879771147	act	Syngnath	100	pos
Hippocampus_hippocampus	1	1.01942038292652	act	Syngnath	100	pos
Hippocampus_spinosissimus	1	0.945430456936823	act	Syngnath	100	pos
Hippocampus_abdominalis	1	0.910641684134948	act	Syngnath	100	pos
Trachyrhamphus_serratus	1	0.892681332359536	act	Syngnath	100	none
Hippichthys_cyanospilos,Hippichthys_penicillus	2	0.772272311374592	act	Syngnath	100	none
Hippichthys_penicillus	1	0.774903800753511	act	Syngnath	100	none
Hippichthys_cyanospilos	1	0.772272311374592	act	Syngnath	100	none
Syngnathoides_biaculeatus	1	0.756015595305849	act	Syngnath	99.8	none
Corythoichthys_flavofasciatus,Corythoichthys_haematopterus,Corythoichthys_intestinalis,Corythoichthys_schultzi	4	0.765845400206462	act	Syngnath	99.8	none
Corythoichthys_flavofasciatus	1	0.762246173112417	act	Syngnath	99.8	none
Corythoichthys_intestinalis,Corythoichthys_schultzi	2	1.03246046069338	act	Syngnath	100	none
Corythoichthys_schultzi	1	1.1422854553732	act	Syngnath	100	none
Corythoichthys_intestinalis	1	1.79245814194143	act	Syngnath	100	pos
Corythoichthys_haematopterus	1	0.757426645456856	act	Syngnath	99.8	none
Doryichthys_boaja,Doryichthys_martensii,Doryrhamphus_japonicus,Dunckerocampus_dactyliophorus,Dunckerocampus_pessuliferus,Entelurus_aequoreus,Oostethus_brachyurus	7	0.688904454536955	act	Syngnath	99.2	none
Doryichthys_boaja,Doryichthys_martensii,Doryrhamphus_japonicus,Dunckerocampus_dactyliophorus,Dunckerocampus_pessuliferus,Oostethus_brachyurus	6	0.691179755545157	act	Syngnath	99	none
Doryichthys_boaja,Doryichthys_martensii,Oostethus_brachyurus	3	0.701579735867342	act	Syngnath	99	none
Oostethus_brachyurus	1	0.691179755545157	act	Syngnath	99	none
Doryichthys_boaja,Doryichthys_martensii	2	0.692731700902591	act	Syngnath	99	none
Doryichthys_martensii	1	0.692731700902591	act	Syngnath	99	none
Doryichthys_boaja	1	0.69745225622692	act	Syngnath	99	none
Doryrhamphus_japonicus,Dunckerocampus_dactyliophorus,Dunckerocampus_pessuliferus	3	0.79024222490983	act	Syngnath	99.6	none
Doryrhamphus_japonicus	1	0.772272311374592	act	Syngnath	99.6	none
Dunckerocampus_dactyliophorus,Dunckerocampus_pessuliferus	2	0.885515004306552	act	Syngnath	100	none
Dunckerocampus_pessuliferus	1	0.877859249647532	act	Syngnath	100	none
Dunckerocampus_dactyliophorus	1	0.959414513023909	act	Syngnath	100	pos
Entelurus_aequoreus	1	0.669785349528208	act	Syngnath	98.8	none
Aulostomus_chinensis,Fistularia_commersonii,Fistularia_petimba	3	0.211360863097376	act	Syngnath	95.8	none
Fistularia_commersonii,Fistularia_petimba	2	0.218122019739368	act	Syngnath	96.4	none
Fistularia_petimba	1	0.219348717313579	act	Syngnath	95.8	none
Fistularia_commersonii	1	0.21566240976101	act	Syngnath	95.8	none
Aulostomus_chinensis	1	0.207756588065956	act	Syngnath	95.6	none
Aeoliscus_strigatus	1	0.205435123108644	act	Syngnath	95.6	none
Anoplogaster_cornuta,Beryx_decadactylus,Beryx_splendens,Centroberyx_gerrardi,Hoplostethus_mediterraneus,Myripristis_berndti,Myripristis_chryseres,Myripristis_jacobus,Myripristis_kuntee,Myripristis_murdjan,Myripristis_pralinia,Myripristis_violacea,Neoniphon_argenteus,Neoniphon_aurolineatus,Neoniphon_opercularis,Neoniphon_sammara,Plectrypops_lima,Poromitra_crassiceps,Sargocentron_caudimaculatum,Sar…	26	0.189438094158224	act	Bery	93.2	none
Beryx_decadactylus,Beryx_splendens,Centroberyx_gerrardi,Myripristis_berndti,Myripristis_chryseres,Myripristis_jacobus,Myripristis_kuntee,Myripristis_murdjan,Myripristis_pralinia,Myripristis_violacea,Neoniphon_argenteus,Neoniphon_aurolineatus,Neoniphon_opercularis,Neoniphon_sammara,Plectrypops_lima,Poromitra_crassiceps,Sargocentron_caudimaculatum,Sargocentron_diadema,Sargocentron_microstoma,Sargoc…	24	0.190675635250474	act	Bery	93.4	none
Myripristis_berndti,Myripristis_chryseres,Myripristis_jacobus,Myripristis_kuntee,Myripristis_murdjan,Myripristis_pralinia,Myripristis_violacea,Neoniphon_argenteus,Neoniphon_aurolineatus,Neoniphon_opercularis,Neoniphon_sammara,Plectrypops_lima,Sargocentron_caudimaculatum,Sargocentron_diadema,Sargocentron_microstoma,Sargocentron_punctatissimum,Sargocentron_rubrum,Sargocentron_spiniferum,Sargocentro…	20	0.202990435103382	act	Bery	93.6	none
Neoniphon_argenteus,Neoniphon_aurolineatus,Neoniphon_opercularis,Neoniphon_sammara,Sargocentron_caudimaculatum,Sargocentron_diadema,Sargocentron_microstoma,Sargocentron_punctatissimum,Sargocentron_rubrum,Sargocentron_spiniferum,Sargocentron_tiere,Sargocentron_xantherythrum	12	0.19122654303503	act	Bery	93.8	none
Neoniphon_argenteus,Neoniphon_opercularis,Neoniphon_sammara,Sargocentron_diadema,Sargocentron_microstoma,Sargocentron_punctatissimum,Sargocentron_xantherythrum	7	0.194314137002609	act	Bery	93.4	none
Neoniphon_opercularis,Sargocentron_diadema,Sargocentron_microstoma,Sargocentron_punctatissimum,Sargocentron_xantherythrum	5	0.189438094158224	act	Bery	93.6	none
Neoniphon_opercularis,Sargocentron_diadema,Sargocentron_microstoma,Sargocentron_xantherythrum	4	0.189499016345811	act	Bery	93.8	none
Sargocentron_diadema,Sargocentron_xantherythrum	2	0.194314137002609	act	Bery	94	none
Sargocentron_xantherythrum	1	0.190627387249094	act	Bery	93.8	none
Sargocentron_diadema	1	0.194381952077713	act	Bery	94	none
Neoniphon_opercularis,Sargocentron_microstoma	2	0.18976969386108	act	Bery	94.2	none
Neoniphon_opercularis	1	0.18976969386108	act	Bery	94.2	none
Sargocentron_microstoma	1	0.189499016345811	act	Bery	94.2	none
Sargocentron_punctatissimum	1	0.189438094158224	act	Bery	93.6	none
Neoniphon_argenteus,Neoniphon_sammara	2	0.19122654303503	act	Bery	93.4	none
Neoniphon_argenteus	1	0.190360836951529	act	Bery	93.6	none
Neoniphon_sammara	1	0.189438094158224	act	Bery	93.2	none
Neoniphon_aurolineatus,Sargocentron_caudimaculatum,Sargocentron_rubrum,Sargocentron_spiniferum,Sargocentron_tiere	5	0.194381952077713	act	Bery	94.4	none
Neoniphon_aurolineatus,Sargocentron_caudimaculatum,Sargocentron_spiniferum,Sargocentron_tiere	4	0.197808008900315	act	Bery	94	none
Sargocentron_caudimaculatum,Sargocentron_spiniferum,Sargocentron_tiere	3	0.199594754779753	act	Bery	93.8	none
Sargocentron_caudimaculatum,Sargocentron_spiniferum	2	0.207865453952882	act	Bery	94.4	none
Sargocentron_caudimaculatum	1	0.20197988957585	act	Bery	94	none
Sargocentron_spiniferum	1	0.221122132018282	act	Bery	95.4	none
Sargocentron_tiere	1	0.200350861091395	act	Bery	93.8	none
Neoniphon_aurolineatus	1	0.19122654303503	act	Bery	94.2	none
Sargocentron_rubrum	1	0.190520834450602	act	Bery	93.6	none
Myripristis_berndti,Myripristis_chryseres,Myripristis_jacobus,Myripristis_kuntee,Myripristis_murdjan,Myripristis_pralinia,Myripristis_violacea,Plectrypops_lima	8	0.199790955722777	act	Bery	93.8	none
Myripristis_berndti,Myripristis_chryseres,Myripristis_jacobus,Myripristis_kuntee,Myripristis_murdjan,Myripristis_pralinia,Myripristis_violacea	7	0.21566240976101	act	Bery	95.8	none
Myripristis_berndti,Myripristis_murdjan,Myripristis_violacea	3	0.225745554327777	act	Bery	96	none
Myripristis_berndti,Myripristis_murdjan	2	0.232538463289521	act	Bery	95.8	none
Myripristis_murdjan	1	0.239488174750095	act	Bery	95.8	none
Myripristis_berndti	1	0.257901423526278	act	Bery	97	none
Myripristis_violacea	1	0.223687735797512	act	Bery	96	none
Myripristis_chryseres,Myripristis_jacobus,Myripristis_kuntee,Myripristis_pralinia	4	0.230345317014138	act	Bery	96	none
Myripristis_chryseres,Myripristis_jacobus,Myripristis_kuntee	3	0.239860570420564	act	Bery	96.2	none
Myripristis_chryseres	1	0.246647751578042	act	Bery	96.4	none
Myripristis_jacobus,Myripristis_kuntee	2	0.249193708580228	act	Bery	97	none
Myripristis_jacobus	1	0.257084072494019	act	Bery	97	none
Myripristis_kuntee	1	0.277969365166248	act	Bery	97.2	none
Myripristis_pralinia	1	0.232330825760609	act	Bery	95.8	none
Plectrypops_lima	1	0.20197988957585	act	Bery	94	none
Beryx_decadactylus,Beryx_splendens,Centroberyx_gerrardi,Poromitra_crassiceps	4	0.200350861091395	act	Bery	94	none
Beryx_decadactylus,Beryx_splendens,Centroberyx_gerrardi	3	0.217493682829462	act	Bery	94.4	none
Beryx_decadactylus,Beryx_splendens	2	0.218122019739368	act	Bery	94.6	none
Beryx_decadactylus	1	0.21618741847049	act	Bery	94.6	none
Beryx_splendens	1	0.232538463289521	act	Bery	96.6	none
Centroberyx_gerrardi	1	0.202990435103382	act	Bery	94.4	none
Poromitra_crassiceps	1	0.202990435103382	act	Bery	94.2	none
Anoplogaster_cornuta,Hoplostethus_mediterraneus	2	0.202990435103382	act	Bery	93.8	none
Hoplostethus_mediterraneus	1	0.189435567246968	act	Bery	93	none
Anoplogaster_cornuta	1	0.193013287454176	act	Bery	93.2	none
Boreogadus_saida,Brosme_brosme,Ciliata_mustela,Ciliata_septentrionalis,Coelorinchus_caelorhincus,Coryphaenoides_rupestris,Eleginus_navaga,Enchelyopus_cimbrius,Gadiculus_argenteus,Gadus_morhua,Gadus_ogac,Gaidropsarus_argentatus,Gaidropsarus_ensis,Gaidropsarus_mediterraneus,Gaidropsarus_vulgaris,Halargyreus_johnsonii,Lepidion_eques,Macrourus_berglax,Malacocephalus_laevis,Melanogrammus_aeglefinus,Me…	37	0.187668891499198	act	Parac	92.6	none
Boreogadus_saida,Brosme_brosme,Ciliata_mustela,Ciliata_septentrionalis,Coelorinchus_caelorhincus,Coryphaenoides_rupestris,Eleginus_navaga,Enchelyopus_cimbrius,Gadiculus_argenteus,Gadus_morhua,Gadus_ogac,Gaidropsarus_argentatus,Gaidropsarus_ensis,Gaidropsarus_mediterraneus,Gaidropsarus_vulgaris,Halargyreus_johnsonii,Lepidion_eques,Macrourus_berglax,Malacocephalus_laevis,Melanogrammus_aeglefinus,Me…	36	0.187393786646487	act	Parac	92.2	none
Boreogadus_saida,Brosme_brosme,Coelorinchus_caelorhincus,Coryphaenoides_rupestris,Eleginus_navaga,Enchelyopus_cimbrius,Gadiculus_argenteus,Gadus_morhua,Gadus_ogac,Gaidropsarus_argentatus,Gaidropsarus_ensis,Gaidropsarus_mediterraneus,Gaidropsarus_vulgaris,Halargyreus_johnsonii,Lepidion_eques,Macrourus_berglax,Malacocephalus_laevis,Melanogrammus_aeglefinus,Merlangius_merlangus,Merluccius_merluccius…	34	0.18909458017538	act	Parac	92.6	none
Boreogadus_saida,Brosme_brosme,Coelorinchus_caelorhincus,Coryphaenoides_rupestris,Eleginus_navaga,Enchelyopus_cimbrius,Gadiculus_argenteus,Gadus_morhua,Gadus_ogac,Gaidropsarus_argentatus,Gaidropsarus_ensis,Gaidropsarus_mediterraneus,Gaidropsarus_vulgaris,Halargyreus_johnsonii,Lepidion_eques,Macrourus_berglax,Malacocephalus_laevis,Melanogrammus_aeglefinus,Merlangius_merlangus,Merluccius_merluccius…	32	0.18856543615178	act	Parac	92.4	none
Boreogadus_saida,Brosme_brosme,Coryphaenoides_rupestris,Eleginus_navaga,Enchelyopus_cimbrius,Gadiculus_argenteus,Gadus_morhua,Gadus_ogac,Gaidropsarus_argentatus,Gaidropsarus_ensis,Gaidropsarus_mediterraneus,Gaidropsarus_vulgaris,Halargyreus_johnsonii,Lepidion_eques,Macrourus_berglax,Malacocephalus_laevis,Melanogrammus_aeglefinus,Merlangius_merlangus,Merluccius_merluccius,Micromesistius_poutassou,…	31	0.187795029338965	act	Parac	92.8	none
Halargyreus_johnsonii,Lepidion_eques,Mora_moro	3	0.189438094158224	act	Parac	92.8	none
Halargyreus_johnsonii,Mora_moro	2	0.190360836951529	act	Parac	93.2	none
Mora_moro	1	0.199273182988962	act	Parac	93.2	none
Halargyreus_johnsonii	1	0.190675635250474	act	Parac	93	none
Lepidion_eques	1	0.18976969386108	act	Parac	92.8	none
Boreogadus_saida,Brosme_brosme,Coryphaenoides_rupestris,Eleginus_navaga,Enchelyopus_cimbrius,Gadiculus_argenteus,Gadus_morhua,Gadus_ogac,Gaidropsarus_argentatus,Gaidropsarus_ensis,Gaidropsarus_mediterraneus,Gaidropsarus_vulgaris,Macrourus_berglax,Malacocephalus_laevis,Melanogrammus_aeglefinus,Merlangius_merlangus,Merluccius_merluccius,Micromesistius_poutassou,Molva_dypterygia,Molva_macrophthalma,…	28	0.189438094158224	act	Parac	92.8	none
Boreogadus_saida,Brosme_brosme,Coryphaenoides_rupestris,Eleginus_navaga,Enchelyopus_cimbrius,Gadiculus_argenteus,Gadus_morhua,Gadus_ogac,Gaidropsarus_argentatus,Gaidropsarus_ensis,Gaidropsarus_mediterraneus,Gaidropsarus_vulgaris,Macrourus_berglax,Malacocephalus_laevis,Melanogrammus_aeglefinus,Merlangius_merlangus,Micromesistius_poutassou,Molva_dypterygia,Molva_macrophthalma,Molva_molva,Nezumia_ae…	27	0.189435567246968	act	Parac	93	none
Coryphaenoides_rupestris,Macrourus_berglax,Malacocephalus_laevis,Nezumia_aequalis	4	0.187542717012921	act	Parac	93	none
Coryphaenoides_rupestris,Macrourus_berglax	2	0.189436830704434	act	Parac	94	none
Coryphaenoides_rupestris	1	0.188267966552262	act	Parac	93.4	none
Macrourus_berglax	1	0.190675635250474	act	Parac	93.8	none
Malacocephalus_laevis,Nezumia_aequalis	2	0.187795029338965	act	Parac	93	none
Malacocephalus_laevis	1	0.188267966552262	act	Parac	93.2	none
Nezumia_aequalis	1	0.187795029338965	act	Parac	93	none
Boreogadus_saida,Brosme_brosme,Eleginus_navaga,Enchelyopus_cimbrius,Gadiculus_argenteus,Gadus_morhua,Gadus_ogac,Gaidropsarus_argentatus,Gaidropsarus_ensis,Gaidropsarus_mediterraneus,Gaidropsarus_vulgaris,Melanogrammus_aeglefinus,Merlangius_merlangus,Micromesistius_poutassou,Molva_dypterygia,Molva_macrophthalma,Molva_molva,Phycis_blennoides,Pollachius_pollachius,Pollachius_virens,Trisopterus_esmar…	23	0.189438094158224	act	Parac	93.4	none
Boreogadus_saida,Brosme_brosme,Eleginus_navaga,Gadiculus_argenteus,Gadus_morhua,Gadus_ogac,Melanogrammus_aeglefinus,Merlangius_merlangus,Micromesistius_poutassou,Molva_dypterygia,Molva_macrophthalma,Molva_molva,Pollachius_pollachius,Pollachius_virens,Trisopterus_esmarkii,Trisopterus_luscus,Trisopterus_minutus	17	0.189436830704434	act	Parac	93.8	none
Boreogadus_saida,Eleginus_navaga,Gadiculus_argenteus,Gadus_morhua,Gadus_ogac,Melanogrammus_aeglefinus,Merlangius_merlangus,Micromesistius_poutassou,Pollachius_pollachius,Pollachius_virens,Trisopterus_esmarkii,Trisopterus_luscus,Trisopterus_minutus	13	0.190569094290273	act	Parac	94.2	none
Boreogadus_saida,Eleginus_navaga,Gadus_morhua,Gadus_ogac,Melanogrammus_aeglefinus,Merlangius_merlangus,Pollachius_pollachius,Pollachius_virens	8	0.19122654303503	act	Parac	94.2	none
Boreogadus_saida,Gadus_morhua,Gadus_ogac,Melanogrammus_aeglefinus,Merlangius_merlangus,Pollachius_pollachius,Pollachius_virens	7	0.20895677516649	act	Parac	95	none
Boreogadus_saida,Gadus_morhua,Gadus_ogac,Melanogrammus_aeglefinus,Merlangius_merlangus	5	0.313187523873931	act	Parac	98	none
Melanogrammus_aeglefinus,Merlangius_merlangus	2	0.577389073597209	act	Parac	99.4	none
Merlangius_merlangus	1	0.838611408293744	act	Parac	99.6	none
Melanogrammus_aeglefinus	1	0.568846925685606	act	Parac	99.4	none
Boreogadus_saida,Gadus_morhua,Gadus_ogac	3	0.501435262226116	act	Parac	98.2	none
Boreogadus_saida	1	0.511359630561778	act	Parac	98.6	none
Gadus_morhua,Gadus_ogac	2	0.535309489406312	act	Parac	98.2	none
Gadus_morhua	1	0.585215584910335	act	Parac	98.4	none
Gadus_ogac	1	0.54495747682019	act	Parac	98.6	none
Pollachius_pollachius,Pollachius_virens	2	0.212416281497017	act	Parac	94.8	none
Pollachius_virens	1	0.209166635015009	act	Parac	95	none
Pollachius_pollachius	1	0.209166635015009	act	Parac	94.8	none
Eleginus_navaga	1	0.194381952077713	act	Parac	94.2	none
Gadiculus_argenteus,Micromesistius_poutassou,Trisopterus_esmarkii,Trisopterus_luscus,Trisopterus_minutus	5	0.190569094290273	act	Parac	94.4	none
Gadiculus_argenteus,Micromesistius_poutassou	2	0.194381952077713	act	Parac	94.4	none
[truncated: 7,054 more rows]
