# Supplementary material for: Macroevolutionary brain scaling is a microevolutionary metaphenomenon
Source: Nat Commun. 2025 Dec 4;17:136. doi: 10.1038/s41467-025-66843-0 (PMC12775500; doi:10.1038/s41467-025-66843-0)
Supplement: Supplementary file 5 — Supplementary Code 1 [file 41467_2025_66843_MOESM5_ESM.zip]

Archive with 1 entries (1 files):
- Supplementary_Data_S2.r
