# Supplementary material for: Macroevolutionary brain scaling is a microevolutionary metaphenomenon
Source: Nat Commun. 2025 Dec 4;17:136. doi: 10.1038/s41467-025-66843-0 (PMC12775500; doi:10.1038/s41467-025-66843-0)
Supplement: Supplementary file 5 — Supplementary Code 1 [file 41467_2025_66843_MOESM5_ESM.zip › Supplementary_Data_S2.r]

# A function that identifies (and optionally deletes) 'tippytomies' from a tree. 
# A tippytomy refers to the situation in which a pair (or group) of taxa have very short terminal branches resulting in what is essentially a bifurcation or polytomy at the tips of the tree. 
# This can cause numerical issues in several programs. 
# For instance, if two sister taxa have very short branches but very different trait values, the variable rates model will capitalize on this by maximizing the rate of evolution on these branches.

# It takes two parameters:
# cutoff The branch length below which taxa will be identified / removed.
# action One of two character inputs: "identify" or "delete".
# If "identify", the function will return a list of taxa that belong to each tippytomy. If "delete", the list is returned along with a tree which has deleted all but one (the first) member of each tippytomy. This tree can be used in subsequent comparative analyses.

# It depends on the R package: ape

tippytomies = function(tre, cutoff = 0.1, action = "identify"){
  # Identify branches that are less than the cut-off length
  shortbranches = which(tre$edge.length < cutoff)

  # Identify which of these branches are terminal branches
  shortterminals = shortbranches[which(tre$edge[shortbranches,2] <= Ntip(tre))]

  # Sort these numerically
  shortterminal_taxa = sort(tre$edge[shortterminals,2])

  # Identify groups of related branches
  res = split(shortterminal_taxa, cumsum(c(1,diff(shortterminal_taxa) !=1)))

  if(action == "identify") {
    res = lapply(res, function(x)tre$tip.label[x])
    return(res)
  }

  if(action == "delete"){
    # keep only the first in each cluster
    delete = unlist(lapply(res,function(x)tre$tip.label[x[2:length(x)]]))
    res = lapply(res, function(x)tre$tip.label[x])
    tre = drop.tip(tre, delete)
    tre$node.label = NULL
    return(list(tre = tre, tippytomies = res))
  }
}
