# Supplementary material for: Macroevolutionary brain scaling is a microevolutionary metaphenomenon
Source: Nat Commun. 2025 Dec 4;17:136. doi: 10.1038/s41467-025-66843-0 (PMC12775500; doi:10.1038/s41467-025-66843-0)
Supplement: Supplementary file 8 — Source Data [file 41467_2025_66843_MOESM8_ESM.zip]

Archive with 3 entries (2 files):
- Source_Data/
- Source_Data/F2B_Change_Through_Size.zip
- Source_Data/Source_Data.xlsx
