# Supplementary material for: Macroevolutionary brain scaling is a microevolutionary metaphenomenon
Source: Nat Commun. 2025 Dec 4;17:136. doi: 10.1038/s41467-025-66843-0 (PMC12775500; doi:10.1038/s41467-025-66843-0)
Supplement: Supplementary file 8 — Source Data [file 41467_2025_66843_MOESM8_ESM.zip › Source_Data/Source_Data.xlsx]

## Sheet: Index
F1	Species	Species-level data used to create the barplots along the branches of the full tree in figure 1, as well as the species-level median linear and quadratic predictions plotted in the first sub-plot.
	Class_Qs	Posterior distributions of class-level quadratic coefficients used to create the density distributions of quadratic parameters plotted in the second sub-plot of Figure 1.
	Global_Q_Pars	The full posterior distribution of parameters from the global curve model, 250 random iterations of this are used to plot the fitted curves in the first sub-plot of figure 1.
F2	A_SG_Qs	Posterior distributions of sub-group level quadratic coefficients used to create the density distributions in panel 2A.
	B_Change_Through_Size	See separate File; Predicted values of change spanning the range of body size for each group from a random 100 iterations of the posterior distribution.
	C_SG_Slopes	Posterior distributions of sub-group level slope coefficients used to plot the relationship between size and slope in panel 2C. Body sizes are as in F1.
F4	A_Species_Data	Data used to plot the relationship between average brain and body size - as well as slope value - for each species in the reduced within-species analyses.
	B_Qs	250 random predictions from the posterior distrubtion of the global curve model across all species accounting for within-species variability in a PGLMM.
F5	Model_Pars	Parameters of the hierarchical model plotted in Figure 5 and C (note that the parameters from the global curve are those from F1)

## Sheet: F1_Species
TTOL_Name	class	Colour	Pale	bd_g	br_g	Source	SubGroup	sg_col	Prediction_Quadratic	Prediction_Linear
Brachymyrmex_sp._BR01	ins	#00B6EB	#75dfff	4.4e-05	6e-06	Seid_et_al_2011	ants	#E31A1C	-4.88449	-4.35956
Solenopsis_molesta	ins	#00B6EB	#75dfff	9.85e-05	1e-05	Seid_et_al_2011	ants	#E31A1C	-4.62881	-4.16623
Wasmannia_auropunctata	ins	#00B6EB	#75dfff	0.000109	7e-06	Seid_et_al_2011	ants	#E31A1C	-4.59686	-4.14191
Tapinoma_melanocephalum	ins	#00B6EB	#75dfff	0.000132	1.1e-05	Seid_et_al_2011	ants	#E31A1C	-4.53675	-4.09594
Megalomyrmex	ins	#00B6EB	#75dfff	0.000137	1e-05	Seid_et_al_2011	ants	#E31A1C	-4.52506	-4.08703
Myrmicocrypta_ednaella	ins	#00B6EB	#75dfff	0.0002195	2.3e-05	Seid_et_al_2011	ants	#E31A1C	-4.37735	-3.97379
Mycocepurus_smithii	ins	#00B6EB	#75dfff	0.00032	2.2e-05	Seid_et_al_2011	ants	#E31A1C	-4.26009	-3.8835
Paratrechina_longicornis	ins	#00B6EB	#75dfff	0.000342	2.8e-05	Seid_et_al_2011	ants	#E31A1C	-4.23969	-3.86754
Cyphomyrmex_longiscapus	ins	#00B6EB	#75dfff	0.000388	2.8e-05	Seid_et_al_2011	ants	#E31A1C	-4.20054	-3.83724
Cyphomyrmex_cornutus	ins	#00B6EB	#75dfff	0.00039	2.9e-05	Seid_et_al_2011	ants	#E31A1C	-4.19893	-3.83601
Cyphomyrmex_muelleri	ins	#00B6EB	#75dfff	0.000532	3.3e-05	Seid_et_al_2011	ants	#E31A1C	-4.10288	-3.76145
Pheidole_dispar	ins	#00B6EB	#75dfff	0.000554	3e-05	Seid_et_al_2011	ants	#E31A1C	-4.09043	-3.75175
Gnamptogenys	ins	#00B6EB	#75dfff	0.000576	2.8e-05	Seid_et_al_2011	ants	#E31A1C	-4.07837	-3.74242
Apterostigma_manni	ins	#00B6EB	#75dfff	0.0006235	4.2e-05	Seid_et_al_2011	ants	#E31A1C	-4.05393	-3.72344
Azteca_beltii	ins	#00B6EB	#75dfff	0.000717	5.1e-05	Seid_et_al_2011	ants	#E31A1C	-4.01095	-3.69007
Crematogaster_kelleri	ins	#00B6EB	#75dfff	0.000795	4.4e-05	Seid_et_al_2011	ants	#E31A1C	-3.97914	-3.66538
Trachymyrmex_cornetzi	ins	#00B6EB	#75dfff	0.0012355	6e-05	Seid_et_al_2011	ants	#E31A1C	-3.84485	-3.55952
Dorymyrmex_bicolor	ins	#00B6EB	#75dfff	0.00128	7.4e-05	Godfrey_et_al_2021	ants	#E31A1C	-3.8342	-3.55103
Sericomyrmex_sp._CSM-2006	ins	#00B6EB	#75dfff	0.0013205	5.3e-05	Seid_et_al_2011	ants	#E31A1C	-3.82474	-3.54359
Trachymyrmex_zeteki	ins	#00B6EB	#75dfff	0.0021265	6.4e-05	Seid_et_al_2011	ants	#E31A1C	-3.68124	-3.42955
Calliopsis_pugionis	ins	#00B6EB	#75dfff	0.00222	0.000124	Godfrey_et_al_2021	bees	dodgerblue2	-3.66835	-3.41914
Pseudomyrmex_tenuis	ins	#00B6EB	#75dfff	0.002889	0.000135	Seid_et_al_2011	ants	#E31A1C	-3.58985	-3.35593
Dolichoderus_lamellosus	ins	#00B6EB	#75dfff	0.0045825	0.000138	Seid_et_al_2011	ants	#E31A1C	-3.45322	-3.24553
Lasius	ins	#00B6EB	#75dfff	0.004969	9.8e-05	Wehner_et_al_2007	ants	#E31A1C	-3.42925	-3.22618
Camponotus_ulcerosus	ins	#00B6EB	#75dfff	0.0050525	0.000184	Seid_et_al_2011	ants	#E31A1C	-3.42426	-3.2222
Acromyrmex_versicolor	ins	#00B6EB	#75dfff	0.00516	0.000106	Godfrey_et_al_2021	ants	#E31A1C	-3.418	-3.21717
Formica_neogagates	ins	#00B6EB	#75dfff	0.00562	0.000163	Godfrey_et_al_2021	ants	#E31A1C	-3.39252	-3.19675
Lasioglossum_zonulum	ins	#00B6EB	#75dfff	0.00569	0.000323	Godfrey_et_al_2021	bees	dodgerblue2	-3.38885	-3.19378
Cataglyphis	ins	#00B6EB	#75dfff	0.007529	0.000102	Wehner_et_al_2007	ants	#E31A1C	-3.3064	-3.12666
Cephalotes_umbraculatus	ins	#00B6EB	#75dfff	0.00798	0.00016	Seid_et_al_2011	ants	#E31A1C	-3.28941	-3.11274
Acromyrmex_octospinosus	ins	#00B6EB	#75dfff	0.011451	0.000127	Seid_et_al_2011	ants	#E31A1C	-3.18395	-3.02608
Nomamyrmex_hartigii	ins	#00B6EB	#75dfff	0.0118945	0.000204	Seid_et_al_2011	ants	#E31A1C	-3.17288	-3.01691
Odontomachus_clarus	ins	#00B6EB	#75dfff	0.01221	0.000276	Godfrey_et_al_2021	ants	#E31A1C	-3.16525	-3.01061
Pogonomyrmex_rugosus	ins	#00B6EB	#75dfff	0.01225	0.000188	Godfrey_et_al_2021	ants	#E31A1C	-3.16429	-3.00983
Augochlorella_pomoniella	ins	#00B6EB	#75dfff	0.01288	0.000268	Godfrey_et_al_2021	bees	dodgerblue2	-3.14987	-2.99778
Eciton_burchellii	ins	#00B6EB	#75dfff	0.017449	0.000202	Seid_et_al_2011	ants	#E31A1C	-3.06159	-2.925
Heriades_crucifera	ins	#00B6EB	#75dfff	0.0183	0.00062	Godfrey_et_al_2021	bees	dodgerblue2	-3.04779	-2.91361
Pogonomyrmex_colei	ins	#00B6EB	#75dfff	0.021941	0.000139	Seid_et_al_2011	ants	#E31A1C	-2.99569	-2.87014
Atta_texana	ins	#00B6EB	#75dfff	0.024978	0.000115	Seid_et_al_2011	ants	#E31A1C	-2.95859	-2.83901
Camponotus_vicinus	ins	#00B6EB	#75dfff	0.02558	0.000312	Godfrey_et_al_2021	ants	#E31A1C	-2.95173	-2.83329
Apis_florea	ins	#00B6EB	#75dfff	0.0260679	0.00061	Gowda_and_Gronenberg_2019	bees	dodgerblue2	-2.94627	-2.82876
Ichneumonidae	ins	#00B6EB	#75dfff	0.027	0.000528	Godfrey_et_al_2021	NA	NA	-2.93609	-2.82037
Cephalotes_atratus	ins	#00B6EB	#75dfff	0.0317655	0.000417	Seid_et_al_2011	ants	#E31A1C	-2.88948	-2.78146
Thorius_narisovalis	amp	#C49A00	#ffdd61	0.0362994	0.0013468	Song_et_al_2023	Caudata	#E31A1C	-2.85167	-2.74946
Thorius_pennatulus	amp	#C49A00	#ffdd61	0.0380364	0.00053872	Song_et_al_2023	Caudata	#E31A1C	-2.83823	-2.73825
Apis_cerana	ins	#00B6EB	#75dfff	0.0511082	0.00087	Gowda_and_Gronenberg_2019	bees	dodgerblue2	-2.75433	-2.66748
Diprion	ins	#00B6EB	#75dfff	0.05231	0.00052	Godfrey_et_al_2021	NA	NA	-2.74784	-2.66191
Vespinae	ins	#00B6EB	#75dfff	0.0537	0.00237	Godfrey_et_al_2021	ants	#E31A1C	-2.74042	-2.65562
Melissodes_desponsus	ins	#00B6EB	#75dfff	0.0607	0.00063	Godfrey_et_al_2021	bees	dodgerblue2	-2.70573	-2.62628
Colletes_seminitidus	ins	#00B6EB	#75dfff	0.07504	0.001383	Godfrey_et_al_2021	bees	dodgerblue2	-2.64575	-2.57562
Apis_mellifera	ins	#00B6EB	#75dfff	0.08108	0.002174	Godfrey_et_al_2021	bees	dodgerblue2	-2.62392	-2.55712
Megachile_bombiformis	ins	#00B6EB	#75dfff	0.08917	0.0026	Godfrey_et_al_2021	bees	dodgerblue2	-2.59748	-2.53437
Dunckerocampus_dactyliophorus	act	#F8766D	#fbbab5	0.1	0.003	Stark_2022	Syngnath	gold1	-2.56531	-2.50683
Eviota_albolineata	act	#F8766D	#fbbab5	0.1	0.002	Fishbase-BRAINS-table	Gobii	green4	-2.56531	-2.50683
Gobiopterus_semivestitus	act	#F8766D	#fbbab5	0.1	0.0022	Fishbase-BRAINS-table	Gobii	green4	-2.56531	-2.50683
Pandaka_lidwilli	act	#F8766D	#fbbab5	0.1	0.0015	Fishbase-BRAINS-table	Gobii	green4	-2.56531	-2.50683
Pseudacris_triseriata	amp	#C49A00	#ffdd61	0.1	0.00225848	Song_et_al_2023	Anura	dodgerblue2	-2.56531	-2.50683
Eleutherodactylus_limbatus	amp	#C49A00	#ffdd61	0.104939	0.0014504	Song_et_al_2023	Anura	dodgerblue2	-2.5518	-2.49523
Isodontia_mexicana	ins	#00B6EB	#75dfff	0.1108	0.00319	Godfrey_et_al_2021	bees	dodgerblue2	-2.53659	-2.48215
Apis_dorsata	ins	#00B6EB	#75dfff	0.127123	0.00156	Gowda_and_Gronenberg_2019	bees	dodgerblue2	-2.49846	-2.44918
Bombus	ins	#00B6EB	#75dfff	0.14212	0.002368	Godfrey_et_al_2021	bees	dodgerblue2	-2.46769	-2.42246
Gymnogobius_macrognathos	act	#F8766D	#fbbab5	0.15	0.0025	Fishbase-BRAINS-table	Gobii	green4	-2.45274	-2.40955
Redigobius_bikolanus	act	#F8766D	#fbbab5	0.15	0.0015	Fishbase-BRAINS-table	Gobii	green4	-2.45274	-2.40955
Trimma_okinawae	act	#F8766D	#fbbab5	0.15	0.0021	Fishbase-BRAINS-table	Gobii	green4	-2.45274	-2.40955
Anoplius_aethiops	ins	#00B6EB	#75dfff	0.163	0.0052	Godfrey_et_al_2021	ants	#E31A1C	-2.42992	-2.38974
Poecilia_reticulata	act	#F8766D	#fbbab5	0.166667	0.00418333	Stark_2022	Oval	dodgerblue2	-2.42365	-2.38437
Paraponera_clavata	ins	#00B6EB	#75dfff	0.168785	0.00173	Seid_et_al_2011	ants	#E31A1C	-2.42017	-2.38133
Amblychaeturichthys_sciistius	act	#F8766D	#fbbab5	0.2	0.00575	Fishbase-BRAINS-table	Gobii	green4	-2.3734	-2.34065
Eviota_prasina	act	#F8766D	#fbbab5	0.2	0.003	Stark_2022	Gobii	green4	-2.3734	-2.34065
Gobiodon_rivulatus	act	#F8766D	#fbbab5	0.2	0.0033	Fishbase-BRAINS-table	Gobii	green4	-2.3734	-2.34065
Parvimolge_townsendi	amp	#C49A00	#ffdd61	0.211033	0.00140896	Song_et_al_2023	Caudata	#E31A1C	-2.35864	-2.32769
Oryzias_dancena	act	#F8766D	#fbbab5	0.24	0.014	Tsuboi-2019	Oval	dodgerblue2	-2.32325	-2.29684
Aplocheilus_panchax	act	#F8766D	#fbbab5	0.246667	0.0133333	Tsuboi-2019	Oval	dodgerblue2	-2.31582	-2.29026
Luciogobius_guttatus	act	#F8766D	#fbbab5	0.25	0.00165	Fishbase-BRAINS-table	Gobii	green4	-2.31214	-2.28706
Taenioides_limicola	act	#F8766D	#fbbab5	0.25	0.0014	Fishbase-BRAINS-table	Gobii	green4	-2.31214	-2.28706
Desmognathus_wrighti	amp	#C49A00	#ffdd61	0.274107	0.00127428	Song_et_al_2023	Caudata	#E31A1C	-2.28705	-2.26511
Acris_crepitans	amp	#C49A00	#ffdd61	0.3	0.00443408	Song_et_al_2023	Anura	dodgerblue2	-2.26253	-2.24342
Cornufer_vitiensis	amp	#C49A00	#ffdd61	0.3	0.00493136	Song_et_al_2023	Anura	dodgerblue2	-2.26253	-2.24342
Hypseleotris_aurea	act	#F8766D	#fbbab5	0.3	0.00535	Fishbase-BRAINS-table	Gobii	green4	-2.26253	-2.24342
Paragobiodon_echinocephalus	act	#F8766D	#fbbab5	0.3	0.0027	Fishbase-BRAINS-table	Gobii	green4	-2.26253	-2.24342
Oryzias_latipes	act	#F8766D	#fbbab5	0.3025	0.01225	Stark_2022	Oval	dodgerblue2	-2.26026	-2.24144
Desmognathus_aeneus	amp	#C49A00	#ffdd61	0.311631	0.00182336	Song_et_al_2023	Caudata	#E31A1C	-2.25204	-2.23431
Syngnathus_abaster	act	#F8766D	#fbbab5	0.329	0.00324	Fishbase-BRAINS-table	Syngnath	gold1	-2.23711	-2.22124
Gymnogobius_heptacanthus	act	#F8766D	#fbbab5	0.333333	0.00833333	Fishbase-BRAINS-table	Gobii	green4	-2.23347	-2.21808
Kraemeria_cunicularia	act	#F8766D	#fbbab5	0.35	0.0009	Tsuboi-2019	Gobii	green4	-2.22005	-2.20638
Priolepis_cincta	act	#F8766D	#fbbab5	0.35	0.0021	Fishbase-BRAINS-table	Gobii	green4	-2.22005	-2.20638
Hippichthys_cyanospilos	act	#F8766D	#fbbab5	0.356316	0.00206316	Fishbase-BRAINS-table	Syngnath	gold1	-2.21518	-2.20211
Lithobates_sylvaticus	amp	#C49A00	#ffdd61	0.37	0.00856772	Song_et_al_2023	Anura	dodgerblue2	-2.20493	-2.19311
Oryzias_celebensis	act	#F8766D	#fbbab5	0.376	0.012	Fishbase-BRAINS-table	Oval	dodgerblue2	-2.20055	-2.18927
Gobionellus_oceanicus	act	#F8766D	#fbbab5	0.4	0.00338667	Fishbase-BRAINS-table	Gobii	green4	-2.18365	-2.17445
Gobiosoma_paradoxum	act	#F8766D	#fbbab5	0.433333	0.00294667	Fishbase-BRAINS-table	Gobii	green4	-2.16208	-2.1552
Tridentiger_trigonocephalus	act	#F8766D	#fbbab5	0.433333	0.00448333	Fishbase-BRAINS-table	Gobii	green4	-2.16208	-2.1552
Doryrhamphus_japonicus	act	#F8766D	#fbbab5	0.434286	0.00251429	Fishbase-BRAINS-table	Syngnath	gold1	-2.16149	-2.15468
Neolamprologus_multifasciatus	act	#F8766D	#fbbab5	0.446	0.00907	Tsuboi-2019	Oval	dodgerblue2	-2.15424	-2.14829
Eviota_guttata	act	#F8766D	#fbbab5	0.45	0.0073	Tsuboi-2019	Gobii	green4	-2.15182	-2.14615
Favonigobius_reichei	act	#F8766D	#fbbab5	0.45	0.00561333	Fishbase-BRAINS-table	Gobii	green4	-2.15182	-2.14615
Redigobius_macrostoma	act	#F8766D	#fbbab5	0.45	0.002425	Fishbase-BRAINS-table	Gobii	green4	-2.15182	-2.14615
Nimbaphrynoides_occidentalis	amp	#C49A00	#ffdd61	0.454	0.0112	Song_et_al_2023	Anura	dodgerblue2	-2.14942	-2.14403
Asterropteryx_semipunctata	act	#F8766D	#fbbab5	0.48	0.005	Stark_2022	Gobii	green4	-2.13432	-2.13069
Pungitius_pungitius	act	#F8766D	#fbbab5	0.49	0.009	Stark_2022	Perci	skyblue2	-2.12876	-2.12576
Gymnogobius_uchidai	act	#F8766D	#fbbab5	0.5	0.0055	Fishbase-BRAINS-table	Gobii	green4	-2.12327	-2.1209
Knipowitschia_caucasica	act	#F8766D	#fbbab5	0.5	0.005	Stark_2022	Gobii	green4	-2.12327	-2.1209
Oryzias_matanensis	act	#F8766D	#fbbab5	0.512333	0.0148333	Fishbase-BRAINS-table	Oval	dodgerblue2	-2.1167	-2.11505
Doryichthys_martensii	act	#F8766D	#fbbab5	0.517778	0.00284444	Fishbase-BRAINS-table	Syngnath	gold1	-2.11381	-2.11252
Oophaga_speciosa	amp	#C49A00	#ffdd61	0.544	0.0115	Stark & Pincheira-Donoso 2022	Anura	dodgerblue2	-2.10048	-2.10071
Leucopsarion_petersii	act	#F8766D	#fbbab5	0.55	0.0037625	Fishbase-BRAINS-table	Gobii	green4	-2.09754	-2.09809
Pomatoschistus_marmoratus	act	#F8766D	#fbbab5	0.55	0.006	Stark_2022	Gobii	green4	-2.09754	-2.09809
Lesueurigobius_suerii	act	#F8766D	#fbbab5	0.566667	0.00343333	Fishbase-BRAINS-table	Gobii	green4	-2.08945	-2.09094
Oryzias_profundicola	act	#F8766D	#fbbab5	0.59	0.016	Tsuboi-2019	Oval	dodgerblue2	-2.07854	-2.08132
Lerista_muelleri	squ	#FB61D7	#fcb0ea	0.6	0.0045	Song_et_al_2023	Scinc	#6A3D9A	-2.07398	-2.07732
Hemiphyllodactylus_typus	squ	#FB61D7	#fcb0ea	0.607	0.0093	Song_et_al_2023	Gekko	#E31A1C	-2.07084	-2.07453
Oryzias_marmoratus	act	#F8766D	#fbbab5	0.64	0.017	Tsuboi-2019	Oval	dodgerblue2	-2.05648	-2.06181
Phyllobates_lugubris	amp	#C49A00	#ffdd61	0.652642	0.0209	Song_et_al_2023	Anura	dodgerblue2	-2.05113	-2.05714
Dunckerocampus_pessuliferus	act	#F8766D	#fbbab5	0.67	0.0059	Fishbase-BRAINS-table	Syngnath	gold1	-2.04395	-2.05087
Phyllodactylus_darwini	squ	#FB61D7	#fcb0ea	0.68	0.018	De_Meester_et_al_2020	Gekko	#E31A1C	-2.03997	-2.04733
Oophaga_pumilio	amp	#C49A00	#ffdd61	0.681792	0.00518	Song_et_al_2023	Anura	dodgerblue2	-2.03927	-2.0467
Bryaninops_natans	act	#F8766D	#fbbab5	0.7	0.006	Stark_2022	Gobii	green4	-2.03225	-2.0404
Hypseleotris_galii	act	#F8766D	#fbbab5	0.7	0.0055	Fishbase-BRAINS-table	Gobii	green4	-2.03225	-2.0404
Plethodon_jordani	amp	#C49A00	#ffdd61	0.72	0.006	Song_et_al_2023	Caudata	#E31A1C	-2.02473	-2.03364
Microhyla_ornata	amp	#C49A00	#ffdd61	0.73	0.00665	Song_et_al_2023	Anura	dodgerblue2	-2.02103	-2.03032
Stiphodon_elegans	act	#F8766D	#fbbab5	0.78	0.00544	Fishbase-BRAINS-table	Gobii	green4	-2.0032	-2.01442
Xylocopa_californica	ins	#00B6EB	#75dfff	0.78054	0.005636	Godfrey_et_al_2021	bees	dodgerblue2	-2.00301	-2.01426
Notoscincus_ornatus	squ	#FB61D7	#fcb0ea	0.8	0.0091	Song_et_al_2023	Scinc	#6A3D9A	-1.99644	-2.00835
Pterogobius_zacalles	act	#F8766D	#fbbab5	0.8	0.0099	Fishbase-BRAINS-table	Gobii	green4	-1.99644	-2.00835
Stethojulis_balteata	act	#F8766D	#fbbab5	0.8	0.0163	Fishbase-BRAINS-table	Labri	#FDBF6F	-1.99644	-2.00835
Salamandrina_terdigitata	amp	#C49A00	#ffdd61	0.86074	0.0018648	Song_et_al_2023	Caudata	#E31A1C	-1.97672	-1.99093
Sicyopterus_lagocephalus	act	#F8766D	#fbbab5	0.88	0.00498	Fishbase-BRAINS-table	Gobii	green4	-1.9708	-1.98566
Tarletonbeania_crenularis	act	#F8766D	#fbbab5	0.9	0.007575	Fishbase-BRAINS-table	NA	NA	-1.96482	-1.98028
Scorpaenodes_kelloggi	act	#F8766D	#fbbab5	0.9	0.0071	Fishbase-BRAINS-table	Perci	skyblue2	-1.96482	-1.98028
Pomatoschistus_microps	act	#F8766D	#fbbab5	0.93	0.009	Stark_2022	Gobii	green4	-1.95616	-1.97246
Hippichthys_penicillus	act	#F8766D	#fbbab5	0.96	0.00415	Fishbase-BRAINS-table	Syngnath	gold1	-1.94774	-1.96492
Pepsis_formosa	ins	#00B6EB	#75dfff	0.97417	0.007473	Godfrey_et_al_2021	ants	#E31A1C	-1.94385	-1.96142
Tropiocolotes_steudneri	squ	#FB61D7	#fcb0ea	0.992	0.0118	Kverkova_et_al_2022	Gekko	#E31A1C	-1.93901	-1.95708
Bolitoglossa_altamazonica	amp	#C49A00	#ffdd61	1	0.0088	Song_et_al_2023	Caudata	#E31A1C	-1.93686	-1.95515
Carlia_amax	squ	#FB61D7	#fcb0ea	1	0.017	Song_et_al_2023	Scinc	#6A3D9A	-1.93686	-1.95515
Gobiodon_erythrospilus	act	#F8766D	#fbbab5	1	0.0094	Fishbase-BRAINS-table	Gobii	green4	-1.93686	-1.95515
Iso_natalensis	act	#F8766D	#fbbab5	1	0.0115	Fishbase-BRAINS-table	Oval	dodgerblue2	-1.93686	-1.95515
Lerista_bipes	squ	#FB61D7	#fcb0ea	1	0.0051	Song_et_al_2023	Scinc	#6A3D9A	-1.93686	-1.95515
Lygisaurus_foliorum	squ	#FB61D7	#fcb0ea	1	0.0251	Song_et_al_2023	Scinc	#6A3D9A	-1.93686	-1.95515
Platygillellus_rubrocinctus	act	#F8766D	#fbbab5	1	0.00538	Fishbase-BRAINS-table	Oval	dodgerblue2	-1.93686	-1.95515
Scincella_lateralis	squ	#FB61D7	#fcb0ea	1	0.01	Song_et_al_2023	Scinc	#6A3D9A	-1.93686	-1.95515
Lissotriton_helveticus	amp	#C49A00	#ffdd61	1.01	0.008	Song_et_al_2023	Caudata	#E31A1C	-1.9342	-1.95276
Desmognathus_ochrophaeus	amp	#C49A00	#ffdd61	1.0382	0.0021756	Song_et_al_2023	Caudata	#E31A1C	-1.92694	-1.94615
Mantella_aurantiaca	amp	#C49A00	#ffdd61	1.05832	0.0054908	Song_et_al_2023	Anura	dodgerblue2	-1.92182	-1.94154
Blenniella_chrysospilos	act	#F8766D	#fbbab5	1.1	0.0155	Fishbase-BRAINS-table	Oval	dodgerblue2	-1.91138	-1.93226
Corythoichthys_schultzi	act	#F8766D	#fbbab5	1.1	0.005	Fishbase-BRAINS-table	Syngnath	gold1	-1.91138	-1.93226
Foa_brachygramma	act	#F8766D	#fbbab5	1.1	0.021	Fishbase-BRAINS-table	Kurti	darkturquoise	-1.91138	-1.93226
Lithobates_pipiens	amp	#C49A00	#ffdd61	1.1	0.0203574	Song_et_al_2023	Anura	dodgerblue2	-1.91138	-1.93226
Meiacanthus_atrodorsalis	act	#F8766D	#fbbab5	1.1	0.0159	Fishbase-BRAINS-table	Oval	dodgerblue2	-1.91138	-1.93226
Rhinogobius_flumineus	act	#F8766D	#fbbab5	1.1	0.0079	Fishbase-BRAINS-table	Gobii	green4	-1.91138	-1.93226
Glossogobius_callidus	act	#F8766D	#fbbab5	1.12	0.00897	Fishbase-BRAINS-table	Gobii	green4	-1.90654	-1.92794
Rhyacotriton_olympicus	amp	#C49A00	#ffdd61	1.14	0.012	Song_et_al_2023	Caudata	#E31A1C	-1.90178	-1.9237
Lissotriton_vulgaris_vulgaris	amp	#C49A00	#ffdd61	1.15	0.0084	Song_et_al_2023	Caudata	#E31A1C	-1.89942	-1.92161
Brotula_barbata	act	#F8766D	#fbbab5	1.2	0.02	Tsuboi-2019	NA	NA	-1.88809	-1.91141
Gunnellichthys	act	#F8766D	#fbbab5	1.2	0.0043	Fishbase-BRAINS-table	Gobii	green4	-1.88809	-1.91141
Lampanyctus_photonotus	act	#F8766D	#fbbab5	1.2	0.0141	Fishbase-BRAINS-table	NA	NA	-1.88809	-1.91141
Corythoichthys_haematopterus	act	#F8766D	#fbbab5	1.21288	0.00498136	Fishbase-BRAINS-table	Syngnath	gold1	-1.88524	-1.90885
Lissotriton_montandoni	amp	#C49A00	#ffdd61	1.23	0.0091	Song_et_al_2023	Caudata	#E31A1C	-1.88147	-1.90549
Plethodon_richmondi	amp	#C49A00	#ffdd61	1.24	0.0084	Song_et_al_2023	Caudata	#E31A1C	-1.87933	-1.90355
Hemiergis_peronii	squ	#FB61D7	#fcb0ea	1.29	0.0105	Song_et_al_2023	Scinc	#6A3D9A	-1.86868	-1.89413
Batrachoseps_attenuatus	amp	#C49A00	#ffdd61	1.29361	0.0023	Song_et_al_2023	Caudata	#E31A1C	-1.86793	-1.89346
Amblychaeturichthys_hexanema	act	#F8766D	#fbbab5	1.3	0.0172	Fishbase-BRAINS-table	Gobii	green4	-1.86662	-1.89229
Antennablennius_australis	act	#F8766D	#fbbab5	1.3	0.0138	Fishbase-BRAINS-table	Oval	dodgerblue2	-1.86662	-1.89229
Apogon_coccineus	act	#F8766D	#fbbab5	1.3	0.018	Fishbase-BRAINS-table	Kurti	darkturquoise	-1.86662	-1.89229
Cryptoblepharus_plagiocephalus	squ	#FB61D7	#fcb0ea	1.3	0.0128	Song_et_al_2023	Scinc	#6A3D9A	-1.86662	-1.89229
Maurolicus_muelleri	act	#F8766D	#fbbab5	1.3	0.0127	Fishbase-BRAINS-table	NA	NA	-1.86662	-1.89229
Nerophis_lumbriciformis	act	#F8766D	#fbbab5	1.3	0.0034	Fishbase-BRAINS-table	Syngnath	gold1	-1.86662	-1.89229
Pegasus_volitans	act	#F8766D	#fbbab5	1.3	0.0086	Fishbase-BRAINS-table	Syngnath	gold1	-1.86662	-1.89229
Rhabdoblennius_snowi	act	#F8766D	#fbbab5	1.3	0.0146	Fishbase-BRAINS-table	Oval	dodgerblue2	-1.86662	-1.89229
Lygisaurus_novaeguineae	squ	#FB61D7	#fcb0ea	1.31	0.0141	Song_et_al_2023	Scinc	#6A3D9A	-1.86458	-1.89047
Phrynobatrachus_calcaratus	amp	#C49A00	#ffdd61	1.316	0.0124	Song_et_al_2023	Anura	dodgerblue2	-1.86338	-1.88938
Eurycea_bislineata	amp	#C49A00	#ffdd61	1.34	0.0078	Song_et_al_2023	Caudata	#E31A1C	-1.85861	-1.88506
Bathygobius_cocosensis	act	#F8766D	#fbbab5	1.35	0.0106725	Fishbase-BRAINS-table	Gobii	green4	-1.85662	-1.88328
Microgobius_gulosus	act	#F8766D	#fbbab5	1.35	0.00458	Fishbase-BRAINS-table	Gobii	green4	-1.85662	-1.88328
Periophthalmus_barbarus	act	#F8766D	#fbbab5	1.35	0.01455	Fishbase-BRAINS-table	Gobii	green4	-1.85662	-1.88328
Lepidodactylus_lugubris	squ	#FB61D7	#fcb0ea	1.38	0.0169	Song_et_al_2023	Gekko	#E31A1C	-1.85081	-1.87799
Hyalinobatrachium_fleischmanni	amp	#C49A00	#ffdd61	1.39068	0.0213	Song_et_al_2023	Anura	dodgerblue2	-1.84877	-1.87613
Amblyeleotris_steinitzi	act	#F8766D	#fbbab5	1.4	0.007	Fishbase-BRAINS-table	Gobii	green4	-1.847	-1.87452
Pomatoschistus_pictus	act	#F8766D	#fbbab5	1.43	0.009	Stark_2022	Gobii	green4	-1.84137	-1.86941
Spinachia_spinachia	act	#F8766D	#fbbab5	1.43529	0.0205294	Fishbase-BRAINS-table	Perci	skyblue2	-1.8404	-1.86853
Lepidodactylus_orientalis	squ	#FB61D7	#fcb0ea	1.45	0.0178	Song_et_al_2023	Gekko	#E31A1C	-1.83774	-1.86609
Drombus_triangularis	act	#F8766D	#fbbab5	1.5	0.0095	Fishbase-BRAINS-table	Gobii	green4	-1.82873	-1.858
Oplopomus_oplopomus	act	#F8766D	#fbbab5	1.5	0.0103	Fishbase-BRAINS-table	Gobii	green4	-1.82873	-1.858
Scartelaos_histophorus	act	#F8766D	#fbbab5	1.5	0.0095	Fishbase-BRAINS-table	Gobii	green4	-1.82873	-1.858
Spratelloides_delicatulus	act	#F8766D	#fbbab5	1.5	0.013	Stark_2022	Otoc	black	-1.82873	-1.858
Gnatholepis_anjerensis	act	#F8766D	#fbbab5	1.52	0.00826	Fishbase-BRAINS-table	Gobii	green4	-1.82523	-1.85483
Lampropholis_guichenoti	squ	#FB61D7	#fcb0ea	1.55	0.0201	Song_et_al_2023	Scinc	#6A3D9A	-1.82002	-1.85017
Gymnogobius_castaneus	act	#F8766D	#fbbab5	1.6	0.011	Fishbase-BRAINS-table	Gobii	green4	-1.81155	-1.84259
Amalosia_rhombifer	squ	#FB61D7	#fcb0ea	1.68	0.0196	Song_et_al_2023	Gekko	#E31A1C	-1.79872	-1.83092
Gasterosteus_aculeatus	act	#F8766D	#fbbab5	1.69531	0.0218563	Stark_2022	Perci	skyblue2	-1.79631	-1.82875
Bronchocela_cristatella	squ	#FB61D7	#fcb0ea	1.7	0.029	Song_et_al_2023	Iguan	dodgerblue2	-1.79558	-1.82809
Hippocampus_hippocampus	act	#F8766D	#fbbab5	1.73	0.00985	Fishbase-BRAINS-table	Syngnath	gold1	-1.79096	-1.82389
Strophurus_elderi	squ	#FB61D7	#fcb0ea	1.75	0.0172	Song_et_al_2023	Gekko	#E31A1C	-1.78796	-1.82114
Gramma_loreto	act	#F8766D	#fbbab5	1.8	0.0219333	Fishbase-BRAINS-table	Oval	dodgerblue2	-1.78054	-1.81439
Plethodon_cinereus	amp	#C49A00	#ffdd61	1.8	0.00329	Song_et_al_2023	Caudata	#E31A1C	-1.78054	-1.81439
Anolis_pulchellus	squ	#FB61D7	#fcb0ea	1.86	0.041	Song_et_al_2023	Iguan	dodgerblue2	-1.77202	-1.80654
Petrocephalus_catostoma	act	#F8766D	#fbbab5	1.87333	0.0476778	Fishbase-BRAINS-table	NA	NA	-1.77015	-1.80483
Mantella_cowani	amp	#C49A00	#ffdd61	1.88904	0.006734	Song_et_al_2023	Anura	dodgerblue2	-1.76797	-1.80283
Lerista_bougainvillii	squ	#FB61D7	#fcb0ea	1.89	0.0111	Song_et_al_2023	Scinc	#6A3D9A	-1.76784	-1.80271
Aeoliscus_strigatus	act	#F8766D	#fbbab5	1.9	0.02	Fishbase-BRAINS-table	Syngnath	gold1	-1.76646	-1.80145
Delma_australis	squ	#FB61D7	#fcb0ea	1.9	0.0118	Song_et_al_2023	Gekko	#E31A1C	-1.76646	-1.80145
Plethodon_glutinosus	amp	#C49A00	#ffdd61	1.9	0.0128	Song_et_al_2023	Caudata	#E31A1C	-1.76646	-1.80145
Saproscincus_challengeri	squ	#FB61D7	#fcb0ea	1.9	0.0187	Song_et_al_2023	Scinc	#6A3D9A	-1.76646	-1.80145
Cyrtodactylus_sp._3_IA-2014	squ	#FB61D7	#fcb0ea	1.91667	0.0220333	Tsuboi_et_al_2018	Scinc	#6A3D9A	-1.76418	-1.79936
Lissotriton_boscai	amp	#C49A00	#ffdd61	1.92	0.0127	Song_et_al_2023	Caudata	#E31A1C	-1.76373	-1.79895
Glossogobius_giuris	act	#F8766D	#fbbab5	1.9375	0.0118663	Fishbase-BRAINS-table	Gobii	green4	-1.76135	-1.79678
Caracanthus_maculatus	act	#F8766D	#fbbab5	2	0.024	Fishbase-BRAINS-table	Perci	skyblue2	-1.75301	-1.78918
Entomacrodus_striatus	act	#F8766D	#fbbab5	2	0.0228	Fishbase-BRAINS-table	Oval	dodgerblue2	-1.75301	-1.78918
Hynobius_nebulosus	amp	#C49A00	#ffdd61	2	0.009	Song_et_al_2023	Caudata	#E31A1C	-1.75301	-1.78918
Proterorhinus_marmoratus	act	#F8766D	#fbbab5	2	0.0101	Fishbase-BRAINS-table	Gobii	green4	-1.75301	-1.78918
Diplomystes_nahuelbutaensis	act	#F8766D	#fbbab5	2.01	0.047	Fishbase-BRAINS-table	Otoc	black	-1.75169	-1.78798
Eurycea_longicauda	amp	#C49A00	#ffdd61	2.04	0.0142	Song_et_al_2023	Caudata	#E31A1C	-1.74778	-1.78442
Euproctus_montanus	amp	#C49A00	#ffdd61	2.05	0.0144	Song_et_al_2023	Caudata	#E31A1C	-1.74649	-1.78324
Oophaga_histrionica	amp	#C49A00	#ffdd61	2.06	0.0277	Song_et_al_2023	Anura	dodgerblue2	-1.7452	-1.78207
Pollimyrus_isidori	act	#F8766D	#fbbab5	2.07	0.115	Fishbase-BRAINS-table	NA	NA	-1.74392	-1.7809
Chrysiptera_rollandi	act	#F8766D	#fbbab5	2.1	0.02815	Fishbase-BRAINS-table	Oval	dodgerblue2	-1.74017	-1.77745
Psammodromus_hispanicus	squ	#FB61D7	#fcb0ea	2.1	0.025	Song_et_al_2023	Lacet	green4	-1.74017	-1.77745
Neolamprologus_brevis	act	#F8766D	#fbbab5	2.14667	0.024	Tsuboi-2019	Oval	dodgerblue2	-1.7345	-1.77218
Ichthyosaura_alpestris	amp	#C49A00	#ffdd61	2.16844	0.0142089	Song_et_al_2023	Caudata	#E31A1C	-1.73188	-1.76976
Notophthalmus_viridescens	amp	#C49A00	#ffdd61	2.18	0.0102	Song_et_al_2023	Caudata	#E31A1C	-1.73049	-1.76849
Anolis_stratulus	squ	#FB61D7	#fcb0ea	2.19	0.071	Song_et_al_2023	Iguan	dodgerblue2	-1.7293	-1.76739
Tanganicodus_irsacae	act	#F8766D	#fbbab5	2.195	0.0405	Tsuboi-2019	Oval	dodgerblue2	-1.7287	-1.76685
Chromis_nigrura	act	#F8766D	#fbbab5	2.2	0.0325	Fishbase-BRAINS-table	Oval	dodgerblue2	-1.72811	-1.7663
Corythoichthys_flavofasciatus	act	#F8766D	#fbbab5	2.2	0.006	Fishbase-BRAINS-table	Syngnath	gold1	-1.72811	-1.7663
Amolops_granulosus	amp	#C49A00	#ffdd61	2.21	0.0308	Song_et_al_2023	Anura	dodgerblue2	-1.72693	-1.76522
Carlia_bicarinata	squ	#FB61D7	#fcb0ea	2.23	0.0162	Song_et_al_2023	Scinc	#6A3D9A	-1.72458	-1.76306
Suncus_etruscus	mam	#A58AFF	#d2c4ff	2.24	0.071	Boddy_2012	Euli	#FDBF6F	-1.72341	-1.76198
Emoia_cyanura	squ	#FB61D7	#fcb0ea	2.26	0.032	Kverkova_et_al_2022	Scinc	#6A3D9A	-1.7211	-1.75985
Speleomantes_italicus	amp	#C49A00	#ffdd61	2.27	0.0218	Song_et_al_2023	Caudata	#E31A1C	-1.71995	-1.7588
Speleomantes_strinatii	amp	#C49A00	#ffdd61	2.27	0.0218	Tsuboi_et_al_2018	Caudata	#E31A1C	-1.71995	-1.7588
Hyla_tsinlingensis	amp	#C49A00	#ffdd61	2.31	0.01267	Song_et_al_2023	Anura	dodgerblue2	-1.71541	-1.75461
Pimelodus_pictus	act	#F8766D	#fbbab5	2.35	0.047	Fishbase-BRAINS-table	Otoc	black	-1.71095	-1.7505
Bolitoglossa_subpalmata	amp	#C49A00	#ffdd61	2.3558	0.0080808	Song_et_al_2023	Caudata	#E31A1C	-1.71029	-1.74991
Bombina_variegata	amp	#C49A00	#ffdd61	2.366	0.0339	Stark & Pincheira-Donoso 2022	Anura	dodgerblue2	-1.70915	-1.74888
Callochromis_melanostigma	act	#F8766D	#fbbab5	2.38	0.0423333	Tsuboi-2019	Oval	dodgerblue2	-1.70759	-1.74747
Chrysiptera_starcki	act	#F8766D	#fbbab5	2.4	0.028	Fishbase-BRAINS-table	Oval	dodgerblue2	-1.70538	-1.74548
Corythoichthys_intestinalis	act	#F8766D	#fbbab5	2.4	0.002475	Stark_2022; Tsuboi_2019	Syngnath	gold1	-1.70538	-1.74548
Gobiusculus_flavescens	act	#F8766D	#fbbab5	2.4	0.0171	Stark_2022	Gobii	green4	-1.70538	-1.74548
Anolis_krugi	squ	#FB61D7	#fcb0ea	2.43	0.05	Song_et_al_2023	Iguan	dodgerblue2	-1.70209	-1.74253
Lamprologus_ornatipinnis	act	#F8766D	#fbbab5	2.43333	0.0292889	Tsuboi-2019	Oval	dodgerblue2	-1.70172	-1.7422
Anampses_melanurus	act	#F8766D	#fbbab5	2.5	0.0267	Fishbase-BRAINS-table	Labri	#FDBF6F	-1.6946	-1.73573
Cirrhitichthys_oxycephalus	act	#F8766D	#fbbab5	2.5	0.031	Fishbase-BRAINS-table	Otoc	black	-1.6946	-1.73573
Hemidactylus_mabouia	squ	#FB61D7	#fcb0ea	2.5	0.033	Song_et_al_2023	Gekko	#E31A1C	-1.6946	-1.73573
Lucasium_damaeum	squ	#FB61D7	#fcb0ea	2.5	0.0297	Song_et_al_2023	Gekko	#E31A1C	-1.6946	-1.73573
Ostorhinchus_cookii	act	#F8766D	#fbbab5	2.5	0.0269	Fishbase-BRAINS-table	Kurti	darkturquoise	-1.6946	-1.73573
Phaethornis_ruber	ave	#53B400	#a6ff5a	2.5	0.167	Griesser	Stris	#FF7F00	-1.6946	-1.73573
Dormitator_latifrons	act	#F8766D	#fbbab5	2.55	0.0078775	Fishbase-BRAINS-table	Gobii	green4	-1.68939	-1.73099
Craseonycteris_thonglongyai	mam	#A58AFF	#d2c4ff	2.56	0.087	Baron_1996	Chir	#6A3D9A	-1.68836	-1.73005
Chromis_retrofasciata	act	#F8766D	#fbbab5	2.6	0.033	Stark_2022	Oval	dodgerblue2	-1.68431	-1.72635
Draco_sumatranus	squ	#FB61D7	#fcb0ea	2.6	0.0432	Kverkova_et_al_2022	Iguan	dodgerblue2	-1.68431	-1.72635
Gehyra_mutilata	squ	#FB61D7	#fcb0ea	2.6	0.0341	Song_et_al_2023	Gekko	#E31A1C	-1.68431	-1.72635
Gehyra_punctata	squ	#FB61D7	#fcb0ea	2.6	0.0259	Song_et_al_2023	Gekko	#E31A1C	-1.68431	-1.72635
Gobiodon_citrinus	act	#F8766D	#fbbab5	2.6	0.01055	Fishbase-BRAINS-table	Gobii	green4	-1.68431	-1.72635
Ostorhinchus_cyanosoma	act	#F8766D	#fbbab5	2.6	0.03	Fishbase-BRAINS-table	Kurti	darkturquoise	-1.68431	-1.72635
Pseudocheilinus_tetrataenia	act	#F8766D	#fbbab5	2.6	0.0358	Fishbase-BRAINS-table	Labri	#FDBF6F	-1.68431	-1.72635
Glossogobius_circumspectus	act	#F8766D	#fbbab5	2.65	0.0159	Fishbase-BRAINS-table	Gobii	green4	-1.67937	-1.72181
Speleomantes_genei	amp	#C49A00	#ffdd61	2.66785	0.0168868	Song_et_al_2023	Caudata	#E31A1C	-1.67762	-1.72021
Hyla_annectans	amp	#C49A00	#ffdd61	2.67	0.02466	Song_et_al_2023	Anura	dodgerblue2	-1.67742	-1.72001
Hemidactylus_turcicus	squ	#FB61D7	#fcb0ea	2.71	0.0246	Song_et_al_2023	Gekko	#E31A1C	-1.67356	-1.71645
Spathodus_erythrodon	act	#F8766D	#fbbab5	2.79	0.03825	Tsuboi-2019	Oval	dodgerblue2	-1.66601	-1.70947
Fowleria_aurita	act	#F8766D	#fbbab5	2.8	0.027	Fishbase-BRAINS-table	Kurti	darkturquoise	-1.66508	-1.70861
Prionobutis_microps	act	#F8766D	#fbbab5	2.8	0.02005	Fishbase-BRAINS-table	Gobii	green4	-1.66508	-1.70861
Pseudocoris_yamashiroi	act	#F8766D	#fbbab5	2.8	0.0311	Fishbase-BRAINS-table	Labri	#FDBF6F	-1.66508	-1.70861
Coleonyx_brevis	squ	#FB61D7	#fcb0ea	2.85	0.01885	Song_et_al_2023	Gekko	#E31A1C	-1.66049	-1.70436
Ambystoma_opacum	amp	#C49A00	#ffdd61	2.85667	0.0083916	Song_et_al_2023	Caudata	#E31A1C	-1.65988	-1.7038
Neolamprologus_pulcher	act	#F8766D	#fbbab5	2.89953	0.0241745	Tsuboi-2019	Oval	dodgerblue2	-1.65602	-1.70022
Chaenogobius_gulosus	act	#F8766D	#fbbab5	2.9	0.018805	Fishbase-BRAINS-table	Gobii	green4	-1.65598	-1.70018
Osteoglossum_bicirrhosum	act	#F8766D	#fbbab5	2.9	0.1	Fishbase-BRAINS-table	NA	NA	-1.65598	-1.70018
Suezichthys_gracilis	act	#F8766D	#fbbab5	2.9	0.035	Fishbase-BRAINS-table	Labri	#FDBF6F	-1.65598	-1.70018
Ceratoscopelus_warmingii	act	#F8766D	#fbbab5	3	0.0282	Fishbase-BRAINS-table	NA	NA	-1.64715	-1.69205
Gymnothorax_melatremus	act	#F8766D	#fbbab5	3	0.009	Fishbase-BRAINS-table	Elop	gray70	-1.64715	-1.69205
Pseudocheilinus_evanidus	act	#F8766D	#fbbab5	3	0.0322667	Fishbase-BRAINS-table	Labri	#FDBF6F	-1.64715	-1.69205
Sorex_hoyi	mam	#A58AFF	#d2c4ff	3.05	0.0935	Boddy_2012	Euli	#FDBF6F	-1.64285	-1.68808
Parodon_nasus	act	#F8766D	#fbbab5	3.07	0.043	Fishbase-BRAINS-table	Otoc	black	-1.64114	-1.68651
Christinus_marmoratus	squ	#FB61D7	#fcb0ea	3.09	0.0309	Song_et_al_2023	Gekko	#E31A1C	-1.63945	-1.68495
Abantennarius_coccineus	act	#F8766D	#fbbab5	3.1	0.012	Fishbase-BRAINS-table	NA	NA	-1.63861	-1.68418
Diplodactylus_tessellatus	squ	#FB61D7	#fcb0ea	3.1	0.0313	Song_et_al_2023	Gekko	#E31A1C	-1.63861	-1.68418
Ostorhinchus_compressus	act	#F8766D	#fbbab5	3.1	0.039	Fishbase-BRAINS-table	Kurti	darkturquoise	-1.63861	-1.68418
Pseudemoia_entrecasteauxii	squ	#FB61D7	#fcb0ea	3.1	0.0239	Song_et_al_2023	Scinc	#6A3D9A	-1.63861	-1.68418
Archilochus_colubris	ave	#53B400	#a6ff5a	3.15	0.1554	Griesser	Stris	#FF7F00	-1.63446	-1.68033
Chromis_dimidiata	act	#F8766D	#fbbab5	3.2	0.03425	Fishbase-BRAINS-table	Oval	dodgerblue2	-1.63035	-1.67654
Gehyra_australis	squ	#FB61D7	#fcb0ea	3.2	0.0332	Song_et_al_2023	Gekko	#E31A1C	-1.63035	-1.67654
Zootoca_vivipara	squ	#FB61D7	#fcb0ea	3.2	0.028	Song_et_al_2023	Lacet	green4	-1.63035	-1.67654
Podarcis_muralis	squ	#FB61D7	#fcb0ea	3.3	0.034	Song_et_al_2023	Lacet	green4	-1.62222	-1.66917
Butis_amboinensis	act	#F8766D	#fbbab5	3.3	0.012375	Fishbase-BRAINS-table	Gobii	green4	-1.62222	-1.66917
Umbra_krameri	act	#F8766D	#fbbab5	3.33333	0.017	Fishbase-BRAINS-table	NA	NA	-1.61959	-1.66676
Labroides_phthirophagus	act	#F8766D	#fbbab5	3.36667	0.043	Fishbase-BRAINS-table	Labri	#FDBF6F	-1.617	-1.66437
Syngnathus_schlegeli	act	#F8766D	#fbbab5	3.39067	0.00864333	Fishbase-BRAINS-table	Syngnath	gold1	-1.61515	-1.66266
Kassina_senegalensis	amp	#C49A00	#ffdd61	3.391	0.028	Song_et_al_2023	Anura	dodgerblue2	-1.61513	-1.66264
Saccopteryx_canescens	mam	#A58AFF	#d2c4ff	3.4	0.13	Baron_1996	Chir	#6A3D9A	-1.61444	-1.662
Canthigaster_rostrata	act	#F8766D	#fbbab5	3.4	0.046	Stark_2022	Tetraodont	darkorange4	-1.61444	-1.662
Selasphorus_rufus	ave	#53B400	#a6ff5a	3.4	0.16576	Griesser	Stris	#FF7F00	-1.61444	-1.662
Furipterus_horrens	mam	#A58AFF	#d2c4ff	3.43	0.127	Baron_1996	Chir	#6A3D9A	-1.61218	-1.65989
Anolis_sagrei	squ	#FB61D7	#fcb0ea	3.44	0.03	Kverkova_et_al_2022	Iguan	dodgerblue2	-1.61143	-1.65919
Amblyeleotris_sungami	act	#F8766D	#fbbab5	3.45	0.02205	Fishbase-BRAINS-table	Gobii	green4	-1.61068	-1.6585
Lobulia_elegans	squ	#FB61D7	#fcb0ea	3.46	0.0373	Song_et_al_2023	Scinc	#6A3D9A	-1.60994	-1.65781
Myotis_siligorensis	mam	#A58AFF	#d2c4ff	3.46	0.103	Baron_1996	Chir	#6A3D9A	-1.60994	-1.65781
Istigobius_decoratus	act	#F8766D	#fbbab5	3.475	0.01455	Fishbase-BRAINS-table	Gobii	green4	-1.60882	-1.65678
Plagiotremus_tapeinosoma	act	#F8766D	#fbbab5	3.5	0.0243	Fishbase-BRAINS-table	Oval	dodgerblue2	-1.60697	-1.65508
Stenobrachius_leucopsarus	act	#F8766D	#fbbab5	3.53	0.024	Stark_2022	NA	NA	-1.60476	-1.65305
Eremias_argus	squ	#FB61D7	#fcb0ea	3.56	0.052	Song_et_al_2023	Lacet	green4	-1.60255	-1.65104
Atelopus_varius	amp	#C49A00	#ffdd61	3.588	0.0199	Song_et_al_2023	Anura	dodgerblue2	-1.60051	-1.64918
Kaloula_pulchra	amp	#C49A00	#ffdd61	3.59	0.0358412	Song_et_al_2023	Anura	dodgerblue2	-1.60037	-1.64905
Takydromus_sexlineatus	squ	#FB61D7	#fcb0ea	3.59	0.0323	Kverkova_et_al_2022	Lacet	green4	-1.60037	-1.64905
Lamprologus_ocellatus	act	#F8766D	#fbbab5	3.681	0.03323	Tsuboi-2019	Oval	dodgerblue2	-1.59372	-1.64304
Chlorostilbon_ricordii	ave	#53B400	#a6ff5a	3.75	0.13468	Griesser	Stris	#FF7F00	-1.58883	-1.63858
Orthorhyncus_cristatus	ave	#53B400	#a6ff5a	3.75	0.14504	Griesser	Stris	#FF7F00	-1.58883	-1.63858
Scinax_ruber	amp	#C49A00	#ffdd61	3.771	0.034	Song_et_al_2023	Anura	dodgerblue2	-1.58738	-1.63724
Podarcis_hispanicus	squ	#FB61D7	#fcb0ea	3.78174	0.039875	Song_et_al_2023	Lacet	green4	-1.58664	-1.63656
Rhynchonycteris_naso	mam	#A58AFF	#d2c4ff	3.8	0.118	Baron_1996	Chir	#6A3D9A	-1.58539	-1.6354
Pseudocheilinus_hexataenia	act	#F8766D	#fbbab5	3.8	0.044	Fishbase-BRAINS-table	Labri	#FDBF6F	-1.58539	-1.6354
Limnodynastes_tasmaniensis	amp	#C49A00	#ffdd61	3.80451	0.0101528	Song_et_al_2023	Anura	dodgerblue2	-1.58508	-1.63512
Oostethus_brachyurus	act	#F8766D	#fbbab5	3.825	0.0083875	Fishbase-BRAINS-table	Syngnath	gold1	-1.58368	-1.63383
Papuascincus_stanleyanus	squ	#FB61D7	#fcb0ea	3.86	0.0354	Song_et_al_2023	Scinc	#6A3D9A	-1.58132	-1.63164
Afronycteris_nana	mam	#A58AFF	#d2c4ff	3.9	0.1	Baron_1996	Chir	#6A3D9A	-1.57864	-1.62916
Pipistrellus_tenuis	mam	#A58AFF	#d2c4ff	3.9	0.094	Baron_1996	Chir	#6A3D9A	-1.57864	-1.62916
Planigale_tenuirostris	mam	#A58AFF	#d2c4ff	3.9	0.14	Isler_2011	Mars	green4	-1.57864	-1.62916
Sylvisorex_granti	mam	#A58AFF	#d2c4ff	3.9	0.165	Kaufman_2013	Euli	#FDBF6F	-1.57864	-1.62916
Dinematichthys_iluocoeteoides	act	#F8766D	#fbbab5	3.9	0.020701	Fishbase-BRAINS-table	NA	NA	-1.57864	-1.62916
Lepadogaster_candolii	act	#F8766D	#fbbab5	3.9	0.014	Fishbase-BRAINS-table	Oval	dodgerblue2	-1.57864	-1.62916
Synodus_binotatus	act	#F8766D	#fbbab5	3.9	0.034	Fishbase-BRAINS-table	NA	NA	-1.57864	-1.62916
Ctenophorus_fordi	squ	#FB61D7	#fcb0ea	3.919	0.046	Song_et_al_2023	Iguan	dodgerblue2	-1.57738	-1.62799
Diporiphora_bilineata	squ	#FB61D7	#fcb0ea	3.93	0.0493	Song_et_al_2023	Iguan	dodgerblue2	-1.57666	-1.62732
Neolamprologus_savoryi	act	#F8766D	#fbbab5	3.989	0.03547	Tsuboi-2019	Oval	dodgerblue2	-1.57279	-1.62375
Hipposideros_halophyllus	mam	#A58AFF	#d2c4ff	4	0.152	Tsuboi_2018	Chir	#6A3D9A	-1.57207	-1.62309
Myotis_albescens	mam	#A58AFF	#d2c4ff	4	0.126	Baron_1996	Chir	#6A3D9A	-1.57207	-1.62309
Ningaui_ridei	mam	#A58AFF	#d2c4ff	4	0.24	Isler_2011	Mars	green4	-1.57207	-1.62309
Sorex_cinereus	mam	#A58AFF	#d2c4ff	4	0.17	McNab_1989	Euli	#FDBF6F	-1.57207	-1.62309
Cheilodipterus_quinquelineatus	act	#F8766D	#fbbab5	4	0.0525	Fishbase-BRAINS-table	Kurti	darkturquoise	-1.57207	-1.62309
Meiacanthus_nigrolineatus	act	#F8766D	#fbbab5	4	0.0201	Fishbase-BRAINS-table	Oval	dodgerblue2	-1.57207	-1.62309
Ptereleotris_microlepis	act	#F8766D	#fbbab5	4	0.0209	Fishbase-BRAINS-table	Gobii	green4	-1.57207	-1.62309
Trachyrhamphus_serratus	act	#F8766D	#fbbab5	4.025	0.00446667	Fishbase-BRAINS-table	Syngnath	gold1	-1.57045	-1.6216
Ensatina_eschscholtzii	amp	#C49A00	#ffdd61	4.05	0.027	Song_et_al_2023	Caudata	#E31A1C	-1.56883	-1.62012
Anolis_carolinensis	squ	#FB61D7	#fcb0ea	4.08	0.028	Song_et_al_2023	Iguan	dodgerblue2	-1.56692	-1.61836
Kerivoula_pellucida	mam	#A58AFF	#d2c4ff	4.1	0.203	Tsuboi_2018	Chir	#6A3D9A	-1.56565	-1.61719
Planigale_ingrami	mam	#A58AFF	#d2c4ff	4.1	0.15	Isler_2011	Mars	green4	-1.56565	-1.61719
Hippocampus_reidi	act	#F8766D	#fbbab5	4.1	0.0048	Fishbase-BRAINS-table	Syngnath	gold1	-1.56565	-1.61719
Plesiops_coeruleolineatus	act	#F8766D	#fbbab5	4.2	0.0265	Fishbase-BRAINS-table	Oval	dodgerblue2	-1.55943	-1.6114
Podarcis_liolepis	squ	#FB61D7	#fcb0ea	4.2	0.046	Song_et_al_2023	Lacet	green4	-1.55943	-1.6114
Darevskia_raddei	squ	#FB61D7	#fcb0ea	4.26	0.0515	Kverkova_et_al_2022	Lacet	green4	-1.55578	-1.608
Nanorana_ventripunctata	amp	#C49A00	#ffdd61	4.26	0.02713	Song_et_al_2023	Anura	dodgerblue2	-1.55578	-1.608
Halichoeres_trimaculatus	act	#F8766D	#fbbab5	4.3	0.0426	Fishbase-BRAINS-table	Labri	#FDBF6F	-1.5534	-1.60575
Psammodromus_algirus	squ	#FB61D7	#fcb0ea	4.3	0.045	Song_et_al_2023	Lacet	green4	-1.5534	-1.60575
Myotis_fortidens	mam	#A58AFF	#d2c4ff	4.3	0.13	Baron_1996	Chir	#6A3D9A	-1.5534	-1.60575
Labrisomus_bucciferus	act	#F8766D	#fbbab5	4.32	0.03278	Fishbase-BRAINS-table	Oval	dodgerblue2	-1.55222	-1.60463
Aselliscus_tricuspidatus	mam	#A58AFF	#d2c4ff	4.4	0.134	Baron_1996	Chir	#6A3D9A	-1.54754	-1.60019
Diplodactylus_conspicillatus	squ	#FB61D7	#fcb0ea	4.4	0.025	Song_et_al_2023	Gekko	#E31A1C	-1.54754	-1.60019
Spathodus_marlieri	act	#F8766D	#fbbab5	4.44833	0.0446667	Tsuboi-2019	Oval	dodgerblue2	-1.54476	-1.59754
Pomatoschistus_minutus	act	#F8766D	#fbbab5	4.46	0.017	Stark_2022	Gobii	green4	-1.54408	-1.59691
Aeluroscalabotes_felinus	squ	#FB61D7	#fcb0ea	4.47	0.0625	Kverkova_et_al_2022	Gekko	#E31A1C	-1.54351	-1.59637
Chrysolampis_mosquitus	ave	#53B400	#a6ff5a	4.5	0.185	Griesser	Stris	#FF7F00	-1.5418	-1.59475
Draco_volans	squ	#FB61D7	#fcb0ea	4.5	0.058	Song_et_al_2023	Iguan	dodgerblue2	-1.5418	-1.59475
Thalurania_furcata	ave	#53B400	#a6ff5a	4.5	0.2072	Griesser	Stris	#FF7F00	-1.5418	-1.59475
Thalurania_glaucopis	ave	#53B400	#a6ff5a	4.5	0.242	Griesser	Stris	#FF7F00	-1.5418	-1.59475
Pipistrellus_javanicus	mam	#A58AFF	#d2c4ff	4.5	0.119	Baron_1996	Chir	#6A3D9A	-1.5418	-1.59475
Rhogeessa_parvula	mam	#A58AFF	#d2c4ff	4.5	0.112	Baron_1996	Chir	#6A3D9A	-1.5418	-1.59475
Thyroptera_tricolor	mam	#A58AFF	#d2c4ff	4.5	0.23	Baron_1996	Chir	#6A3D9A	-1.5418	-1.59475
Adelomyia_melanogenys	ave	#53B400	#a6ff5a	4.55	0.2026	Griesser	Stris	#FF7F00	-1.53897	-1.59208
Hynobius_naevius	amp	#C49A00	#ffdd61	4.55	0.0192	Song_et_al_2023	Caudata	#E31A1C	-1.53897	-1.59208
Julidochromis_ornatus	act	#F8766D	#fbbab5	4.55348	0.0415391	Tsuboi-2019	Oval	dodgerblue2	-1.53877	-1.59189
Aneides_lugubris	amp	#C49A00	#ffdd61	4.59	0.0235	Song_et_al_2023	Caudata	#E31A1C	-1.53673	-1.58997
Myotis_nigricans	mam	#A58AFF	#d2c4ff	4.6	0.136	Baron_1996	Chir	#6A3D9A	-1.53617	-1.58945
Myotis_yumanensis	mam	#A58AFF	#d2c4ff	4.6	0.13	Isler_2009b	Chir	#6A3D9A	-1.53617	-1.58945
Pipistrellus_coromandra	mam	#A58AFF	#d2c4ff	4.6	0.105	Baron_1996	Chir	#6A3D9A	-1.53617	-1.58945
Rhinolophus_hipposideros	mam	#A58AFF	#d2c4ff	4.6	0.149	Baron_1996	Chir	#6A3D9A	-1.53617	-1.58945
Erotelis_smaragdus	act	#F8766D	#fbbab5	4.6	0.00991	Fishbase-BRAINS-table	Gobii	green4	-1.53617	-1.58945
Heteronotia_binoei	squ	#FB61D7	#fcb0ea	4.6	0.0337	Song_et_al_2023	Gekko	#E31A1C	-1.53617	-1.58945
Sicyopterus_pugnans	act	#F8766D	#fbbab5	4.675	0.01785	Fishbase-BRAINS-table	Gobii	green4	-1.53199	-1.5856
Chromis_caerulea	act	#F8766D	#fbbab5	4.7	0.053	Fishbase-BRAINS-table	Oval	dodgerblue2	-1.53061	-1.58433
Chromis_viridis	act	#F8766D	#fbbab5	4.7	0.053	Tsuboi-2019	Oval	dodgerblue2	-1.53061	-1.58433
Hemidactylus_brookii	squ	#FB61D7	#fcb0ea	4.7	0.043	Song_et_al_2023	Gekko	#E31A1C	-1.53061	-1.58433
Rhinolophus_pusillus	mam	#A58AFF	#d2c4ff	4.7	0.164	Baron_1996	Chir	#6A3D9A	-1.53061	-1.58433
Myotis_muricola	mam	#A58AFF	#d2c4ff	4.8	0.124	Baron_1996	Chir	#6A3D9A	-1.52517	-1.57931
Tylonycteris_pachypus	mam	#A58AFF	#d2c4ff	4.8	0.08	Baron_1996	Chir	#6A3D9A	-1.52517	-1.57931
Amblyeleotris_guttata	act	#F8766D	#fbbab5	4.8	0.024	Fishbase-BRAINS-table	Gobii	green4	-1.52517	-1.57931
Hyla_arborea	amp	#C49A00	#ffdd61	4.8	0.043	Song_et_al_2023	Anura	dodgerblue2	-1.52517	-1.57931
Trochilus_polytmus	ave	#53B400	#a6ff5a	4.8	0.19684	Griesser	Stris	#FF7F00	-1.52517	-1.57931
Hemidactylus_frenatus	squ	#FB61D7	#fcb0ea	4.85	0.0394	Song_et_al_2023	Gekko	#E31A1C	-1.52251	-1.57684
Aselliscus_stoliczkanus	mam	#A58AFF	#d2c4ff	4.9	0.15	Baron_1996	Chir	#6A3D9A	-1.5199	-1.57439
Glischropus_tylopus	mam	#A58AFF	#d2c4ff	4.9	0.1	Baron_1996	Chir	#6A3D9A	-1.5199	-1.57439
Neolamprologus_brichardi	act	#F8766D	#fbbab5	4.93857	0.036	Tsuboi-2019	Oval	dodgerblue2	-1.5179	-1.5725
Anolis_evermanni	squ	#FB61D7	#fcb0ea	4.95	0.073	Song_et_al_2023	Iguan	dodgerblue2	-1.51731	-1.57194
Abudefduf_hoefleri	act	#F8766D	#fbbab5	5	0.052	Fishbase-BRAINS-table	Oval	dodgerblue2	-1.51472	-1.56952
Phaethornis_superciliosus	ave	#53B400	#a6ff5a	5	0.26936	Griesser	Stris	#FF7F00	-1.51472	-1.56952
Phelsuma_cepediana	squ	#FB61D7	#fcb0ea	5	0.059	Song_et_al_2023	Gekko	#E31A1C	-1.51472	-1.56952
Teixeirichthys_jordani	act	#F8766D	#fbbab5	5	0.037	Fishbase-BRAINS-table	Oval	dodgerblue2	-1.51472	-1.56952
Cryptotis_parvus	mam	#A58AFF	#d2c4ff	5	0.12	McNab_1989	Euli	#FDBF6F	-1.51472	-1.56952
Mus_minutoides	mam	#A58AFF	#d2c4ff	5	0.27	Isler_2009b	Rode	dodgerblue2	-1.51472	-1.56952
Peropteryx_trinitatis	mam	#A58AFF	#d2c4ff	5	0.1495	Burger_2019	Chir	#6A3D9A	-1.51472	-1.56952
Sorex_ornatus	mam	#A58AFF	#d2c4ff	5	0.12	Boddy_2012	Euli	#FDBF6F	-1.51472	-1.56952
Sorex_vagrans	mam	#A58AFF	#d2c4ff	5	0.17	McNab_1989	Euli	#FDBF6F	-1.51472	-1.56952
Lepadogaster_lepadogaster	act	#F8766D	#fbbab5	5.01	0.01228	Fishbase-BRAINS-table	Oval	dodgerblue2	-1.5142	-1.56904
Dascyllus_aruanus	act	#F8766D	#fbbab5	5.07	0.048	Stark_2022	Oval	dodgerblue2	-1.51113	-1.56617
Eleutherodactylus_coqui	amp	#C49A00	#ffdd61	5.07346	0.014504	Song_et_al_2023	Anura	dodgerblue2	-1.51096	-1.566
Fejervarya_limnocharis	amp	#C49A00	#ffdd61	5.08	0.03183	Song_et_al_2023	Anura	dodgerblue2	-1.51063	-1.56569
Fejervarya_multistriata	amp	#C49A00	#ffdd61	5.08	0.043812	Song_et_al_2023	Anura	dodgerblue2	-1.51063	-1.56569
Rhogeessa_tumida	mam	#A58AFF	#d2c4ff	5.1	0.106	Baron_1996	Chir	#6A3D9A	-1.50961	-1.56475
Saccopteryx_leptura	mam	#A58AFF	#d2c4ff	5.1	0.161	Baron_1996	Chir	#6A3D9A	-1.50961	-1.56475
Arenophryne_sp._WAM_R146480	amp	#C49A00	#ffdd61	5.1	0.005698	Song_et_al_2023	Anura	dodgerblue2	-1.50961	-1.56475
Onychodactylus_japonicus	amp	#C49A00	#ffdd61	5.1	0.0216	Song_et_al_2023	Caudata	#E31A1C	-1.50961	-1.56475
Amblygobius_albimaculatus	act	#F8766D	#fbbab5	5.175	0.019675	Fishbase-BRAINS-table	Gobii	green4	-1.50585	-1.56123
Julidochromis_marlieri	act	#F8766D	#fbbab5	5.18667	0.047	Tsuboi-2019	Oval	dodgerblue2	-1.50527	-1.56068
Gobius_couchi	act	#F8766D	#fbbab5	5.2	0.0262	Fishbase-BRAINS-table	Gobii	green4	-1.50461	-1.56007
Chrysiptera_brownriggii	act	#F8766D	#fbbab5	5.2	0.051	Fishbase-BRAINS-table	Oval	dodgerblue2	-1.50461	-1.56007
Pomacentrus_coelestis	act	#F8766D	#fbbab5	5.2	0.06	Fishbase-BRAINS-table	Oval	dodgerblue2	-1.50461	-1.56007
Carassius_carassius	act	#F8766D	#fbbab5	5.22	0.47	Tsuboi-2019	Otoc	black	-1.50362	-1.55914
Syngnathoides_biaculeatus	act	#F8766D	#fbbab5	5.247	0.0231	Fishbase-BRAINS-table	Syngnath	gold1	-1.50229	-1.5579
Gehyra_variegata	squ	#FB61D7	#fcb0ea	5.25	0.0474	Song_et_al_2023	Gekko	#E31A1C	-1.50215	-1.55776
Myotis_mystacinus	mam	#A58AFF	#d2c4ff	5.25	0.154	Baron_1996	Chir	#6A3D9A	-1.50215	-1.55776
Sorex_minutus	mam	#A58AFF	#d2c4ff	5.29663	0.109901	Stephan_1991	Euli	#FDBF6F	-1.49987	-1.55563
Cyttarops_alecto	mam	#A58AFF	#d2c4ff	5.3	0.175	Tsuboi_2018	Chir	#6A3D9A	-1.4997	-1.55547
Emballonura_monticola	mam	#A58AFF	#d2c4ff	5.3	0.166	Baron_1996	Chir	#6A3D9A	-1.4997	-1.55547
Hypsugo_pulveratus	mam	#A58AFF	#d2c4ff	5.3	0.143	Baron_1996	Chir	#6A3D9A	-1.4997	-1.55547
Perimyotis_subflavus	mam	#A58AFF	#d2c4ff	5.3	0.125	Baron_1996	Chir	#6A3D9A	-1.4997	-1.55547
Sorex_trowbridgii	mam	#A58AFF	#d2c4ff	5.3	0.21	Boddy_2012	Euli	#FDBF6F	-1.4997	-1.55547
Amazilia_tzacatl	ave	#53B400	#a6ff5a	5.35	0.22792	Griesser	Stris	#FF7F00	-1.49729	-1.55321
Zhangixalus_dugritei	amp	#C49A00	#ffdd61	5.35	0.04202	Song_et_al_2023	Anura	dodgerblue2	-1.49729	-1.55321
Polypedates_megacephalus	amp	#C49A00	#ffdd61	5.36	0.04363	Song_et_al_2023	Anura	dodgerblue2	-1.49681	-1.55276
Phrynocephalus_przewalskii	squ	#FB61D7	#fcb0ea	5.4	0.053	Song_et_al_2023	Iguan	dodgerblue2	-1.49489	-1.55097
Psaltriparus_minimus	ave	#53B400	#a6ff5a	5.4	0.3626	Griesser	Passe	maroon	-1.49489	-1.55097
Murina_tubinaris	mam	#A58AFF	#d2c4ff	5.45	0.217	Tsuboi_2018	Chir	#6A3D9A	-1.49251	-1.54875
Telmatochromis_temporalis	act	#F8766D	#fbbab5	5.46375	0.0405917	Tsuboi-2019	Oval	dodgerblue2	-1.49186	-1.54814
Xenotilapia_flavipinnis	act	#F8766D	#fbbab5	5.49308	0.0498	Tsuboi-2019	Oval	dodgerblue2	-1.49048	-1.54685
Argyropelecus_lychnus	act	#F8766D	#fbbab5	5.5	0.0135	Fishbase-BRAINS-table	NA	NA	-1.49015	-1.54655
Pomacentrus_pavo	act	#F8766D	#fbbab5	5.5	0.058	Fishbase-BRAINS-table	Oval	dodgerblue2	-1.49015	-1.54655
Regulus_satrapa	ave	#53B400	#a6ff5a	5.5	0.37296	Griesser	Passe	maroon	-1.49015	-1.54655
Taenianotus_triacanthus	act	#F8766D	#fbbab5	5.5	0.029	Stark_2022	Perci	skyblue2	-1.49015	-1.54655
Glauconycteris_beatrix	mam	#A58AFF	#d2c4ff	5.5	0.144	Tsuboi_2018	Chir	#6A3D9A	-1.49015	-1.54655
Suncus_megalura	mam	#A58AFF	#d2c4ff	5.5	0.188	Kaufman_2013	Euli	#FDBF6F	-1.49015	-1.54655
Eleotris_melanosoma	act	#F8766D	#fbbab5	5.57143	0.00973714	Fishbase-BRAINS-table	Gobii	green4	-1.48683	-1.54344
Crocidura_fuscomurina	mam	#A58AFF	#d2c4ff	5.6	0.13	Boddy_2012	Euli	#FDBF6F	-1.48551	-1.5422
Peropteryx_macrotis	mam	#A58AFF	#d2c4ff	5.6	0.16	Baron_1996	Chir	#6A3D9A	-1.48551	-1.5422
Ocreatus_underwoodii	ave	#53B400	#a6ff5a	5.6	0.177	Griesser	Stris	#FF7F00	-1.48551	-1.5422
Psammogobius_biocellatus	act	#F8766D	#fbbab5	5.6	0.01775	Fishbase-BRAINS-table	Gobii	green4	-1.48551	-1.5422
Pseudogramma_polyacantha	act	#F8766D	#fbbab5	5.65	0.02575	Fishbase-BRAINS-table	Perci	skyblue2	-1.48321	-1.54007
Steatogenys_duidae	act	#F8766D	#fbbab5	5.65	0.078	Tsuboi-2019	Otoc	black	-1.48321	-1.54007
Archamia_fucata	act	#F8766D	#fbbab5	5.7	0.049	Fishbase-BRAINS-table	Kurti	darkturquoise	-1.48094	-1.53795
Underwoodisaurus_milii	squ	#FB61D7	#fcb0ea	5.72	0.0531	Song_et_al_2023	Gekko	#E31A1C	-1.48004	-1.53711
Rhacophorus_chenfui	amp	#C49A00	#ffdd61	5.75	0.0335	Song_et_al_2023	Anura	dodgerblue2	-1.47869	-1.53586
Alytes_cisternasii	amp	#C49A00	#ffdd61	5.797	0.0338	Song_et_al_2023	Anura	dodgerblue2	-1.47661	-1.5339
Barbastella_barbastellus	mam	#A58AFF	#d2c4ff	5.8	0.183	Baron_1996	Chir	#6A3D9A	-1.47648	-1.53378
Istigobius_ornatus	act	#F8766D	#fbbab5	5.8	0.0173667	Fishbase-BRAINS-table	Gobii	green4	-1.47648	-1.53378
Petroscirtes_mitratus	act	#F8766D	#fbbab5	5.8	0.032	Fishbase-BRAINS-table	Oval	dodgerblue2	-1.47648	-1.53378
Smicrornis_brevirostris	ave	#53B400	#a6ff5a	5.8	0.30044	AnimalTraits	Passe	maroon	-1.47648	-1.53378
Callochromis_pleurospilus	act	#F8766D	#fbbab5	5.8075	0.06275	Tsuboi-2019	Oval	dodgerblue2	-1.47615	-1.53347
Triturus_cristatus	amp	#C49A00	#ffdd61	5.83	0.0229	Song_et_al_2023	Caudata	#E31A1C	-1.47516	-1.53254
Nactus_pelagicus	squ	#FB61D7	#fcb0ea	5.89	0.0338	Song_et_al_2023	Gekko	#E31A1C	-1.47254	-1.53008
Emballonura_raffrayana	mam	#A58AFF	#d2c4ff	5.9	0.174	Baron_1996	Chir	#6A3D9A	-1.47211	-1.52968
Gymnogobius_isaza	act	#F8766D	#fbbab5	5.9	0.019	Fishbase-BRAINS-table	Gobii	green4	-1.47211	-1.52968
Pycnochromis_leucurus	act	#F8766D	#fbbab5	5.95	0.068	Fishbase-BRAINS-table	Oval	dodgerblue2	-1.46994	-1.52765
Salamandra_atra	amp	#C49A00	#ffdd61	5.95	0.0269	Song_et_al_2023	Caudata	#E31A1C	-1.46994	-1.52765
Triglachromis_otostigma	act	#F8766D	#fbbab5	5.965	0.0455	Tsuboi-2019	Oval	dodgerblue2	-1.46929	-1.52705
Eulampis_holosericeus	ave	#53B400	#a6ff5a	5.975	0.24864	Griesser	Stris	#FF7F00	-1.46886	-1.52665
Chromis_iomelas	act	#F8766D	#fbbab5	6	0.052	Fishbase-BRAINS-table	Oval	dodgerblue2	-1.46778	-1.52564
Cirrhitichthys_falco	act	#F8766D	#fbbab5	6	0.052	Fishbase-BRAINS-table	Otoc	black	-1.46778	-1.52564
Gerygone_fusca	ave	#53B400	#a6ff5a	6	0.35224	Griesser	Passe	maroon	-1.46778	-1.52564
Hippocampus_histrix	act	#F8766D	#fbbab5	6	0.012	Fishbase-BRAINS-table	Syngnath	gold1	-1.46778	-1.52564
Polioptila_caerulea	ave	#53B400	#a6ff5a	6	0.3108	Griesser	Passe	maroon	-1.46778	-1.52564
Regulus_regulus_regulus	ave	#53B400	#a6ff5a	6	0.364214	Griesser	Passe	maroon	-1.46778	-1.52564
Notiosorex_crawfordi	mam	#A58AFF	#d2c4ff	6	0.15	McNab_1989	Euli	#FDBF6F	-1.46778	-1.52564
Rhinolophus_lepidus	mam	#A58AFF	#d2c4ff	6	0.185	Baron_1996	Chir	#6A3D9A	-1.46778	-1.52564
Calotriton_asper	amp	#C49A00	#ffdd61	6.01	0.0252	Song_et_al_2023	Caudata	#E31A1C	-1.46735	-1.52524
Triturus_dobrogicus	amp	#C49A00	#ffdd61	6.0106	0.0125304	Song_et_al_2023	Caudata	#E31A1C	-1.46732	-1.52522
Tarentola_delalandii	squ	#FB61D7	#fcb0ea	6.08	0.0543	Kverkova_et_al_2022	Gekko	#E31A1C	-1.46439	-1.52247
Choeroniscus_godmani	mam	#A58AFF	#d2c4ff	6.1	0.34	Tsuboi_2018	Chir	#6A3D9A	-1.46354	-1.52168
Parahypsugo_crassulus	mam	#A58AFF	#d2c4ff	6.1	0.132	Tsuboi_2018	Chir	#6A3D9A	-1.46354	-1.52168
Planigale_gilesi	mam	#A58AFF	#d2c4ff	6.1	0.17612	Boddy_2012	Mars	green4	-1.46354	-1.52168
Threnetes_ruckeri	ave	#53B400	#a6ff5a	6.125	0.27972	Griesser	Stris	#FF7F00	-1.46249	-1.5207
Anthracothorax_viridigula	ave	#53B400	#a6ff5a	6.2	0.275	Griesser	Stris	#FF7F00	-1.45935	-1.51778
Centropogon_australis	act	#F8766D	#fbbab5	6.2	0.035	Tsuboi-2019	NA	NA	-1.45935	-1.51778
Lerista_punctatovittata	squ	#FB61D7	#fcb0ea	6.2	0.018	Song_et_al_2023	Scinc	#6A3D9A	-1.45935	-1.51778
Hipposideros_pomona	mam	#A58AFF	#d2c4ff	6.2	0.233	Tsuboi_2018	Chir	#6A3D9A	-1.45935	-1.51778
Stethojulis_interrupta	act	#F8766D	#fbbab5	6.25	0.04785	Fishbase-BRAINS-table	Labri	#FDBF6F	-1.45729	-1.51584
Pelodytes_punctatus	amp	#C49A00	#ffdd61	6.283	0.045	Song_et_al_2023	Anura	dodgerblue2	-1.45594	-1.51457
Anolis_gundlachi	squ	#FB61D7	#fcb0ea	6.29	0.091	Song_et_al_2023	Iguan	dodgerblue2	-1.45565	-1.5143
Acanthiza_uropygialis	ave	#53B400	#a6ff5a	6.3	0.37296	AnimalTraits	Passe	maroon	-1.45525	-1.51392
Ctenotus_regius	squ	#FB61D7	#fcb0ea	6.3	0.0419	Song_et_al_2023	Scinc	#6A3D9A	-1.45525	-1.51392
Eleotris_acanthopoma	act	#F8766D	#fbbab5	6.3	0.012	Fishbase-BRAINS-table	Gobii	green4	-1.45525	-1.51392
Idiacanthus_fasciola	act	#F8766D	#fbbab5	6.3	0.006	Stark_2022	NA	NA	-1.45525	-1.51392
Myotis_horsfieldii	mam	#A58AFF	#d2c4ff	6.3	0.197	Baron_1996	Chir	#6A3D9A	-1.45525	-1.51392
Pipistrellus_kuhlii	mam	#A58AFF	#d2c4ff	6.3	0.166	Baron_1996	Chir	#6A3D9A	-1.45525	-1.51392
Rhinolophus_macrotis	mam	#A58AFF	#d2c4ff	6.3	0.208	Baron_1996	Chir	#6A3D9A	-1.45525	-1.51392
Sorex_monticolus	mam	#A58AFF	#d2c4ff	6.3	0.23	Boddy_2012	Euli	#FDBF6F	-1.45525	-1.51392
Xenotilapia_spiloptera	act	#F8766D	#fbbab5	6.355	0.0586667	Tsuboi-2019	Oval	dodgerblue2	-1.45303	-1.51182
Micromys_minutus	mam	#A58AFF	#d2c4ff	6.4	0.29	Isler_2009b	Rode	dodgerblue2	-1.45123	-1.51013
Rhinolophus_malayanus	mam	#A58AFF	#d2c4ff	6.4	0.202	Baron_1996	Chir	#6A3D9A	-1.45123	-1.51013
Chalcides_mionecton	squ	#FB61D7	#fcb0ea	6.4	0.03	Song_et_al_2023	Scinc	#6A3D9A	-1.45123	-1.51013
Malacanthus_brevirostris	act	#F8766D	#fbbab5	6.4	0.0573	Fishbase-BRAINS-table	NA	NA	-1.45123	-1.51013
Strophurus_ciliaris_ciliaris	squ	#FB61D7	#fcb0ea	6.4	0.0504	Song_et_al_2023	Gekko	#E31A1C	-1.45123	-1.51013
Todirostrum_cinereum	ave	#53B400	#a6ff5a	6.4037	0.32116	Griesser	Passe	maroon	-1.45109	-1.50999
Mochlus_sundevalli	squ	#FB61D7	#fcb0ea	6.43	0.0319	Kverkova_et_al_2022	Scinc	#6A3D9A	-1.45004	-1.509
Canthigaster_valentini	act	#F8766D	#fbbab5	6.45	0.051	Stark_2022	Tetraodont	darkorange4	-1.44926	-1.50826
Parupeneus_rubescens	act	#F8766D	#fbbab5	6.45	0.084	Fishbase-BRAINS-table	Syngnath	gold1	-1.44926	-1.50826
Acanthiza_nana	ave	#53B400	#a6ff5a	6.5	0.37296	AnimalTraits	Passe	maroon	-1.4473	-1.5064
Aegithalos_concinnus	ave	#53B400	#a6ff5a	6.5	0.38332	Griesser	Passe	maroon	-1.4473	-1.5064
Gerygone_chloronota	ave	#53B400	#a6ff5a	6.5	0.37296	AnimalTraits	Passe	maroon	-1.4473	-1.5064
Halichoeres_margaritaceus	act	#F8766D	#fbbab5	6.5	0.0617	Fishbase-BRAINS-table	Labri	#FDBF6F	-1.4473	-1.5064
Regulus_calendula	ave	#53B400	#a6ff5a	6.5	0.32116	Griesser	Passe	maroon	-1.4473	-1.5064
Trogonophis_wiegmanni	squ	#FB61D7	#fcb0ea	6.5	0.021	Song_et_al_2023	NA	NA	-1.4473	-1.5064
Micronycteris_megalotis	mam	#A58AFF	#d2c4ff	6.5	0.274	Baron_1996	Chir	#6A3D9A	-1.4473	-1.5064
Eretmodus_cyanostictus	act	#F8766D	#fbbab5	6.52813	0.053725	Tsuboi-2019	Oval	dodgerblue2	-1.44621	-1.50536
Stethojulis_strigiventer	act	#F8766D	#fbbab5	6.55	0.04635	Fishbase-BRAINS-table	Labri	#FDBF6F	-1.44537	-1.50456
Bombina_orientalis	amp	#C49A00	#ffdd61	6.56	0.0332	Stark & Pincheira-Donoso 2022	Anura	dodgerblue2	-1.44498	-1.50419
Ostorhinchus_angustatus	act	#F8766D	#fbbab5	6.6	0.065	Fishbase-BRAINS-table	Kurti	darkturquoise	-1.44342	-1.50273
Rhinolophus_cornutus	mam	#A58AFF	#d2c4ff	6.6	0.194	Baron_1996	Chir	#6A3D9A	-1.44342	-1.50273
Favonigobius_lateralis	act	#F8766D	#fbbab5	6.63	0.0168	Tsuboi-2019	Gobii	green4	-1.44226	-1.50164
Chromis_cyanea	act	#F8766D	#fbbab5	6.64	0.088	Stark_2022	Oval	dodgerblue2	-1.44187	-1.50128
Dascyllus_marginatus	act	#F8766D	#fbbab5	6.75	0.0565	Fishbase-BRAINS-table	Oval	dodgerblue2	-1.43766	-1.49735
Glaucis_hirsutus	ave	#53B400	#a6ff5a	6.75	0.259	Griesser	Stris	#FF7F00	-1.43766	-1.49735
Algyroides_nigropunctatus	squ	#FB61D7	#fcb0ea	6.78	0.0597	Kverkova_et_al_2022	Lacet	green4	-1.43653	-1.49629
Molossops_temminckii	mam	#A58AFF	#d2c4ff	6.8	0.181	Tsuboi_2018	Chir	#6A3D9A	-1.43578	-1.49559
Chromis_atripes	act	#F8766D	#fbbab5	6.8	0.047	Fishbase-BRAINS-table	Oval	dodgerblue2	-1.43578	-1.49559
Triturus_carnifex	amp	#C49A00	#ffdd61	6.86639	0.022937	Song_et_al_2023	Caudata	#E31A1C	-1.43332	-1.49328
Hipposideros_ater	mam	#A58AFF	#d2c4ff	6.9	0.213	Baron_1996	Chir	#6A3D9A	-1.43208	-1.49212
Hsunycteris_thomasi	mam	#A58AFF	#d2c4ff	6.9	0.337	Baron_1996	Chir	#6A3D9A	-1.43208	-1.49212
Micronycteris_minuta	mam	#A58AFF	#d2c4ff	6.9	0.286	Baron_1996	Chir	#6A3D9A	-1.43208	-1.49212
Natalus_tumidirostris	mam	#A58AFF	#d2c4ff	6.9	0.245	Baron_1996	Chir	#6A3D9A	-1.43208	-1.49212
Cisticola_exilis	ave	#53B400	#a6ff5a	6.93333	0.40404	Griesser	Passe	maroon	-1.43086	-1.49097
Florisuga_mellivora	ave	#53B400	#a6ff5a	6.95	0.26936	Griesser	Stris	#FF7F00	-1.43026	-1.4904
Chalarodon_madagascariensis	squ	#FB61D7	#fcb0ea	6.97	0.061	Song_et_al_2023	Iguan	dodgerblue2	-1.42953	-1.48971
Acanthiza_ewingii	ave	#53B400	#a6ff5a	7	0.65268	AnimalTraits	Passe	maroon	-1.42844	-1.48867
Acanthiza_inornata	ave	#53B400	#a6ff5a	7	0.45584	AnimalTraits	Passe	maroon	-1.42844	-1.48867
Adontosternarchus_balaenops	act	#F8766D	#fbbab5	7	0.117	Fishbase-BRAINS-table	Otoc	black	-1.42844	-1.48867
Auriparus_flaviceps	ave	#53B400	#a6ff5a	7	0.45584	Griesser	Passe	maroon	-1.42844	-1.48867
Cirripectes_polyzona	act	#F8766D	#fbbab5	7	0.0515	Fishbase-BRAINS-table	Oval	dodgerblue2	-1.42844	-1.48867
Gerygone_magnirostris	ave	#53B400	#a6ff5a	7	0.42994	Griesser	Passe	maroon	-1.42844	-1.48867
Symphodus_melanocercus	act	#F8766D	#fbbab5	7	0.075	Fishbase-BRAINS-table	Labri	#FDBF6F	-1.42844	-1.48867
Emballonura_semicaudata	mam	#A58AFF	#d2c4ff	7	0.184	Tsuboi_2018	Chir	#6A3D9A	-1.42844	-1.48867
Hipposideros_fulvus	mam	#A58AFF	#d2c4ff	7	0.236	Baron_1996	Chir	#6A3D9A	-1.42844	-1.48867
Myotis_bocagii	mam	#A58AFF	#d2c4ff	7	0.19	Baron_1996	Chir	#6A3D9A	-1.42844	-1.48867
Myotis_daubentonii	mam	#A58AFF	#d2c4ff	7	0.23	Baron_1996	Chir	#6A3D9A	-1.42844	-1.48867
Myotis_nattereri	mam	#A58AFF	#d2c4ff	7	0.22	Boddy_2012	Chir	#6A3D9A	-1.42844	-1.48867
Cynops_pyrrhogaster	amp	#C49A00	#ffdd61	7.04	0.0253	Song_et_al_2023	Caudata	#E31A1C	-1.42699	-1.48731
Butis_butis	act	#F8766D	#fbbab5	7.075	0.02385	Fishbase-BRAINS-table	Gobii	green4	-1.42572	-1.48612
Gobius_paganellus	act	#F8766D	#fbbab5	7.08	0.029	Stark_2022	Gobii	green4	-1.42553	-1.48595
Neolamprologus_fasciatus	act	#F8766D	#fbbab5	7.08	0.064	Fishbase-BRAINS-table	Oval	dodgerblue2	-1.42553	-1.48595
Miniopterus_australis	mam	#A58AFF	#d2c4ff	7.1	0.204	Baron_1996	Chir	#6A3D9A	-1.42481	-1.48527
Murina_cyclotis	mam	#A58AFF	#d2c4ff	7.1	0.249	Baron_1996	Chir	#6A3D9A	-1.42481	-1.48527
Acanthiza_lineata	ave	#53B400	#a6ff5a	7.1	0.52836	Griesser	Passe	maroon	-1.42481	-1.48527
Acanthiza_pusilla	ave	#53B400	#a6ff5a	7.1	0.4662	Griesser	Passe	maroon	-1.42481	-1.48527
Acanthiza_reguloides	ave	#53B400	#a6ff5a	7.1	0.40404	Griesser	Passe	maroon	-1.42481	-1.48527
Pristiapogon_fraenatus	act	#F8766D	#fbbab5	7.15	0.0585	Fishbase-BRAINS-table	Kurti	darkturquoise	-1.42305	-1.4836
Nyctophilus_geoffroyi	mam	#A58AFF	#d2c4ff	7.2	0.167	Baron_1996	Chir	#6A3D9A	-1.42129	-1.48194
Tylonycteris_robustula	mam	#A58AFF	#d2c4ff	7.2	0.115	Baron_1996	Chir	#6A3D9A	-1.42129	-1.48194
Valenciennea_sexguttata	act	#F8766D	#fbbab5	7.23333	0.0213333	Fishbase-BRAINS-table	Gobii	green4	-1.42011	-1.48084
Cynomops_planirostris	mam	#A58AFF	#d2c4ff	7.25	0.185	Tsuboi_2018	Chir	#6A3D9A	-1.41953	-1.48029
Syngnathus_typhle	act	#F8766D	#fbbab5	7.27	0.014	Stark_2022	Syngnath	gold1	-1.41883	-1.47964
Hesperoptenus_blanfordi	mam	#A58AFF	#d2c4ff	7.3	0.158	Baron_1996	Chir	#6A3D9A	-1.41778	-1.47866
Hipposideros_cervinus	mam	#A58AFF	#d2c4ff	7.3	0.214	Tsuboi_2018	Chir	#6A3D9A	-1.41778	-1.47866
Hipposideros_ruber	mam	#A58AFF	#d2c4ff	7.3	0.265	Baron_1996	Chir	#6A3D9A	-1.41778	-1.47866
Stipiturus_malachurus	ave	#53B400	#a6ff5a	7.3	0.4144	Griesser	Passe	maroon	-1.41778	-1.47866
Bathygobius_fuscus	act	#F8766D	#fbbab5	7.325	0.029	Fishbase-BRAINS-table	Gobii	green4	-1.41691	-1.47785
Babina_adenopleura	amp	#C49A00	#ffdd61	7.35464	0.0388	Song_et_al_2023	Anura	dodgerblue2	-1.41589	-1.47689
Xenotilapia_ochrogenys	act	#F8766D	#fbbab5	7.356	0.065	Tsuboi-2019	Oval	dodgerblue2	-1.41584	-1.47684
Myctophum_punctatum	act	#F8766D	#fbbab5	7.36667	0.0416667	Fishbase-BRAINS-table	NA	NA	-1.41547	-1.4765
Smilisca_sordida	amp	#C49A00	#ffdd61	7.379	0.0395	Song_et_al_2023	Anura	dodgerblue2	-1.41504	-1.4761
Malurus_leucopterus	ave	#53B400	#a6ff5a	7.4	0.40404	Griesser	Passe	maroon	-1.41432	-1.47542
Pycnochromis_hanui	act	#F8766D	#fbbab5	7.4	0.082	Fishbase-BRAINS-table	Oval	dodgerblue2	-1.41432	-1.47542
Odorrana_hejiangensis	amp	#C49A00	#ffdd61	7.45	0.0404	Song_et_al_2023	Anura	dodgerblue2	-1.41258	-1.47382
Mesophylla_macconnelli	mam	#A58AFF	#d2c4ff	7.5	0.344	Baron_1996	Chir	#6A3D9A	-1.41086	-1.47223
Myotis_hasseltii	mam	#A58AFF	#d2c4ff	7.5	0.188	Baron_1996	Chir	#6A3D9A	-1.41086	-1.47223
Aegithalos_caudatus	ave	#53B400	#a6ff5a	7.5	0.45	Griesser	Passe	maroon	-1.41086	-1.47223
Chaetodon_decussatus	act	#F8766D	#fbbab5	53.25	0.19745	Tsuboi-2019	Chaeto	midnightblue	-1.41086	-1.47223
Cinnyris_venustus	ave	#53B400	#a6ff5a	7.5	0.31	Griesser	Passe	maroon	-1.41086	-1.47223
Desmognathus_monticola	amp	#C49A00	#ffdd61	7.5	0.0102	Song_et_al_2023	Caudata	#E31A1C	-1.41086	-1.47223
Pomacentrus_vaiuli	act	#F8766D	#fbbab5	7.5	0.058	Fishbase-BRAINS-table	Oval	dodgerblue2	-1.41086	-1.47223
Carassius_auratus	act	#F8766D	#fbbab5	7.53	0.083	Stark_2022	Otoc	black	-1.40984	-1.47127
Lionycteris_spurrelli	mam	#A58AFF	#d2c4ff	7.55	0.352	Tsuboi_2018	Chir	#6A3D9A	-1.40915	-1.47064
Variabilichromis_moorii	act	#F8766D	#fbbab5	7.575	0.0736125	Tsuboi-2019	Oval	dodgerblue2	-1.4083	-1.46985
Labroides_dimidiatus	act	#F8766D	#fbbab5	7.58	0.059	Stark_2022	Labri	#FDBF6F	-1.40813	-1.46969
Estrilda_melpoda	ave	#53B400	#a6ff5a	7.6	0.39368	Griesser	Passe	maroon	-1.40745	-1.46906
Estrilda_troglodytes	ave	#53B400	#a6ff5a	7.6	0.36	Griesser	Passe	maroon	-1.40745	-1.46906
Eptesicus_furinalis_gaumeri	mam	#A58AFF	#d2c4ff	7.6	0.1895	Tsuboi_2018	Chir	#6A3D9A	-1.40745	-1.46906
Colibri_coruscans	ave	#53B400	#a6ff5a	7.6	0.24	Griesser	Stris	#FF7F00	-1.40745	-1.46906
Exyrias_puntang	act	#F8766D	#fbbab5	7.6	0.0197	Fishbase-BRAINS-table	Gobii	green4	-1.40745	-1.46906
Valenciennea_strigata	act	#F8766D	#fbbab5	7.6	0.05	Stark_2022	Gobii	green4	-1.40745	-1.46906
Alytes_obstetricans	amp	#C49A00	#ffdd61	7.7	0.041	Song_et_al_2023	Anura	dodgerblue2	-1.40409	-1.46595
Rhinolophus_coelophyllus	mam	#A58AFF	#d2c4ff	7.7	0.259	Baron_1996	Chir	#6A3D9A	-1.40409	-1.46595
Amblygobius_phalaena	act	#F8766D	#fbbab5	7.7125	0.0378875	Stark_2022	Gobii	green4	-1.40368	-1.46557
Rhipidura_fuliginosa	ave	#53B400	#a6ff5a	7.75	0.35224	Griesser	Passe	maroon	-1.40243	-1.4644
Cercartetus_lepidus	mam	#A58AFF	#d2c4ff	7.8	0.37296	Boddy_2012	Mars	green4	-1.40077	-1.46286
Lasiurus_borealis	mam	#A58AFF	#d2c4ff	7.8	0.17	Baron_1996	Chir	#6A3D9A	-1.40077	-1.46286
Micronycteris_schmidtorum	mam	#A58AFF	#d2c4ff	7.8	0.308	Baron_1996	Chir	#6A3D9A	-1.40077	-1.46286
Nycteris_hispida	mam	#A58AFF	#d2c4ff	7.8	0.284	Baron_1996	Chir	#6A3D9A	-1.40077	-1.46286
Rhipidura_albiscapa	ave	#53B400	#a6ff5a	7.8	0.35224	AnimalTraits	Passe	maroon	-1.40077	-1.46286
Tarentola_mauritanica	squ	#FB61D7	#fcb0ea	7.8	0.07	Song_et_al_2023	Gekko	#E31A1C	-1.40077	-1.46286
Nannobrachium_atrum	act	#F8766D	#fbbab5	7.85	0.0432	Fishbase-BRAINS-table	NA	NA	-1.39914	-1.46133
Myotis_lucifugus	mam	#A58AFF	#d2c4ff	7.9	0.169	Baron_1996	Chir	#6A3D9A	-1.39752	-1.4598
Amblycirrhitus_bimacula	act	#F8766D	#fbbab5	7.9	0.047	Fishbase-BRAINS-table	Otoc	black	-1.39752	-1.4598
Chalcides_polylepis	squ	#FB61D7	#fcb0ea	7.9	0.037	Song_et_al_2023	Scinc	#6A3D9A	-1.39752	-1.4598
Chrysiptera_glauca	act	#F8766D	#fbbab5	7.9	0.061	Fishbase-BRAINS-table	Oval	dodgerblue2	-1.39752	-1.4598
Malurus_melanocephalus	ave	#53B400	#a6ff5a	7.9	0.4662	Griesser	Passe	maroon	-1.39752	-1.4598
Malurus_pulcherrimus	ave	#53B400	#a6ff5a	7.9	0.43512	Griesser	Passe	maroon	-1.39752	-1.4598
Julidochromis_regani	act	#F8766D	#fbbab5	7.93	0.0528333	Tsuboi-2019	Oval	dodgerblue2	-1.39656	-1.45889
Myotis_riparius	mam	#A58AFF	#d2c4ff	7.95	0.173	Tsuboi_2018	Chir	#6A3D9A	-1.39592	-1.45829
Agonus_cataphractus	act	#F8766D	#fbbab5	8	0.043	Stark_2022	Perci	skyblue2	-1.39432	-1.45678
Apalis_binotata	ave	#53B400	#a6ff5a	8	0.43512	Griesser	Passe	maroon	-1.39432	-1.45678
Callogobius_sclateri	act	#F8766D	#fbbab5	8	0.016	Fishbase-BRAINS-table	Gobii	green4	-1.39432	-1.45678
Hyporthodus_septemfasciatus	act	#F8766D	#fbbab5	8	0.051	Tsuboi-2019	Perci	skyblue2	-1.39432	-1.45678
Petroica_goodenovii	ave	#53B400	#a6ff5a	8	0.38332	Griesser	Passe	maroon	-1.39432	-1.45678
Tiaris_olivaceus	ave	#53B400	#a6ff5a	8	0.49728	Griesser	Passe	maroon	-1.39432	-1.45678
Tridentiger_obscurus	act	#F8766D	#fbbab5	8	0.02025	Fishbase-BRAINS-table	Gobii	green4	-1.39432	-1.45678
Dendromus_mystacalis	mam	#A58AFF	#d2c4ff	8	0.393	Kverkova_2018	Rode	dodgerblue2	-1.39432	-1.45678
Ningaui_yvonnae	mam	#A58AFF	#d2c4ff	8	0.26	Weisbecker_2013	Mars	green4	-1.39432	-1.45678
Perognathus_longimembris	mam	#A58AFF	#d2c4ff	8	0.31	Isler_2009b	Rode	dodgerblue2	-1.39432	-1.45678
Plecotus_auritus	mam	#A58AFF	#d2c4ff	8	0.23	Sacher_1974	Chir	#6A3D9A	-1.39432	-1.45678
Saccopteryx_bilineata	mam	#A58AFF	#d2c4ff	8	0.22	McNab_1989	Chir	#6A3D9A	-1.39432	-1.45678
Canthigaster_solandri	act	#F8766D	#fbbab5	8.03	0.058	Stark_2022	Tetraodont	darkorange4	-1.39337	-1.45589
Setophaga_americana	ave	#53B400	#a6ff5a	8.04419	0.40404	Griesser	Passe	maroon	-1.39292	-1.45546
Malurus_lamberti	ave	#53B400	#a6ff5a	8.1	0.47656	Griesser	Passe	maroon	-1.39116	-1.4538
Pteronotus_personatus	mam	#A58AFF	#d2c4ff	8.1	0.228	Baron_1996	Chir	#6A3D9A	-1.39116	-1.4538
Hippocampus_comes	act	#F8766D	#fbbab5	8.125	0.0187	Fishbase-BRAINS-table	Syngnath	gold1	-1.39037	-1.45306
Leiothlypis_ruficapilla_ruficapilla	ave	#53B400	#a6ff5a	8.13307	0.4144	Griesser	Passe	maroon	-1.39012	-1.45282
Myrmotherula_axillaris	ave	#53B400	#a6ff5a	8.15714	0.40404	Griesser	Passe	maroon	-1.38937	-1.45211
Setophaga_magnolia	ave	#53B400	#a6ff5a	8.15944	0.38	Griesser	Passe	maroon	-1.3893	-1.45205
Ctenophorus_isolepis	squ	#FB61D7	#fcb0ea	8.19	0.066	Song_et_al_2023	Iguan	dodgerblue2	-1.38834	-1.45115
Cormura_brevirostris	mam	#A58AFF	#d2c4ff	8.2	0.219	Baron_1996	Chir	#6A3D9A	-1.38803	-1.45086
Sorex_arcticus	mam	#A58AFF	#d2c4ff	8.2	0.27	Isler_2009b	Euli	#FDBF6F	-1.38803	-1.45086
Mus_musculoides	mam	#A58AFF	#d2c4ff	8.23	0.37	Burger_2019	Rode	dodgerblue2	-1.3871	-1.44998
Setophaga_ruticilla	ave	#53B400	#a6ff5a	8.26911	0.37296	Griesser	Passe	maroon	-1.3859	-1.44884
Chalinolobus_morio	mam	#A58AFF	#d2c4ff	8.3	0.184	Baron_1996	Chir	#6A3D9A	-1.38494	-1.44795
Myotis_montivagus	mam	#A58AFF	#d2c4ff	8.3	0.17	Tsuboi_2018	Chir	#6A3D9A	-1.38494	-1.44795
Nidirana_pleuraden	amp	#C49A00	#ffdd61	8.36	0.05067	Song_et_al_2023	Anura	dodgerblue2	-1.3831	-1.44622
Concinnia_queenslandiae	squ	#FB61D7	#fcb0ea	8.4	0.0432	Song_et_al_2023	Scinc	#6A3D9A	-1.38187	-1.44508
Paratrypauchen_microcephalus	act	#F8766D	#fbbab5	8.4	0.00968	Fishbase-BRAINS-table	Gobii	green4	-1.38187	-1.44508
Hipposideros_bicolor	mam	#A58AFF	#d2c4ff	8.4	0.24	Boddy_2012	Chir	#6A3D9A	-1.38187	-1.44508
Mus_triton	mam	#A58AFF	#d2c4ff	8.4	0.36	Lopez-Torrez_2024	Rode	dodgerblue2	-1.38187	-1.44508
Perognathus_flavus	mam	#A58AFF	#d2c4ff	8.4	0.3054	Boddy_2012	Rode	dodgerblue2	-1.38187	-1.44508
Rhinolophus_robinsoni	mam	#A58AFF	#d2c4ff	8.4	0.277	Baron_1996	Chir	#6A3D9A	-1.38187	-1.44508
Gymnogobius_urotaenia	act	#F8766D	#fbbab5	8.425	0.02025	Fishbase-BRAINS-table	Gobii	green4	-1.38111	-1.44437
Phylloscopus_collybita	ave	#53B400	#a6ff5a	8.45	0.32	Griesser	Passe	maroon	-1.38035	-1.44366
Estrilda_astrild	ave	#53B400	#a6ff5a	8.46716	0.35	Griesser	Passe	maroon	-1.37983	-1.44317
Pygocentrus_nattereri	act	#F8766D	#fbbab5	8.48	0.058	Tsuboi-2019	Otoc	black	-1.37944	-1.44281
Gnathochromis_pfefferi	act	#F8766D	#fbbab5	8.49091	0.0897818	Tsuboi-2019	Oval	dodgerblue2	-1.37911	-1.4425
Cirripectes_stigmaticus	act	#F8766D	#fbbab5	8.5	0.056	Fishbase-BRAINS-table	Oval	dodgerblue2	-1.37884	-1.44224
Diporiphora_lalliae	squ	#FB61D7	#fcb0ea	8.5	0.0744	Song_et_al_2023	Iguan	dodgerblue2	-1.37884	-1.44224
Lamprologus_callipterus	act	#F8766D	#fbbab5	8.5	0.04925	Tsuboi-2019	Oval	dodgerblue2	-1.37884	-1.44224
Ostorhinchus_quadrifasciatus	act	#F8766D	#fbbab5	8.5	0.049	Fishbase-BRAINS-table	Kurti	darkturquoise	-1.37884	-1.44224
Rhinolophus_stheno	mam	#A58AFF	#d2c4ff	8.5	0.285	Tsuboi_2018	Chir	#6A3D9A	-1.37884	-1.44224
Centropyge_flavicauda	act	#F8766D	#fbbab5	8.6	0.064	Fishbase-BRAINS-table	NA	NA	-1.37584	-1.43942
Glauconycteris_poensis	mam	#A58AFF	#d2c4ff	8.6	0.205	Tsuboi_2018	Chir	#6A3D9A	-1.37584	-1.43942
Macrophyllum_macrophyllum	mam	#A58AFF	#d2c4ff	8.6	0.321	Baron_1996	Chir	#6A3D9A	-1.37584	-1.43942
Miniopterus_pusillus	mam	#A58AFF	#d2c4ff	8.6	0.216	Baron_1996	Chir	#6A3D9A	-1.37584	-1.43942
Rhinonicteris_aurantia	mam	#A58AFF	#d2c4ff	8.6	0.248	Baron_1996	Chir	#6A3D9A	-1.37584	-1.43942
Vampyressa_pusilla	mam	#A58AFF	#d2c4ff	8.6	0.378	Baron_1996	Chir	#6A3D9A	-1.37584	-1.43942
Triturus_karelinii	amp	#C49A00	#ffdd61	8.67189	0.0299456	Song_et_al_2023	Caudata	#E31A1C	-1.3737	-1.43741
Ectodus_descampsii	act	#F8766D	#fbbab5	8.68571	0.0619643	Tsuboi-2019	Oval	dodgerblue2	-1.37329	-1.43702
Oxyurichthys_tentacularis	act	#F8766D	#fbbab5	8.7	0.018	Fishbase-BRAINS-table	Gobii	green4	-1.37287	-1.43663
Lagonosticta_senegala	ave	#53B400	#a6ff5a	8.70049	0.40404	Griesser	Passe	maroon	-1.37286	-1.43661
Myzomela_sanguinolenta	ave	#53B400	#a6ff5a	8.725	0.35224	Griesser	Passe	maroon	-1.37214	-1.43593
Campylopterus_largipennis	ave	#53B400	#a6ff5a	8.75	0.32116	Griesser	Stris	#FF7F00	-1.3714	-1.43524
Hypoatherina_temminckii	act	#F8766D	#fbbab5	8.8	0.0615	Fishbase-BRAINS-table	Oval	dodgerblue2	-1.36994	-1.43387
Murina_huttoni	mam	#A58AFF	#d2c4ff	8.8	0.258	Baron_1996	Chir	#6A3D9A	-1.36994	-1.43387
Ctenophorus_salinarum	squ	#FB61D7	#fcb0ea	8.84	0.083	Song_et_al_2023	Iguan	dodgerblue2	-1.36878	-1.43278
Entelurus_aequoreus	act	#F8766D	#fbbab5	8.88235	0.0194882	Fishbase-BRAINS-table	Syngnath	gold1	-1.36756	-1.43163
Leiothlypis_peregrina	ave	#53B400	#a6ff5a	8.9	0.44548	Griesser	Passe	maroon	-1.36706	-1.43115
Certhia_familiaris	ave	#53B400	#a6ff5a	8.9	0.40404	Griesser	Passe	maroon	-1.36706	-1.43115
Acrobates_pygmaeus	mam	#A58AFF	#d2c4ff	8.9	0.35	Isler_2011	Mars	green4	-1.36706	-1.43115
Myotis_velifer	mam	#A58AFF	#d2c4ff	8.9	0.2	Isler_2009b	Chir	#6A3D9A	-1.36706	-1.43115
Nycteris_thebaica	mam	#A58AFF	#d2c4ff	8.9	0.323	Baron_1996	Chir	#6A3D9A	-1.36706	-1.43115
Sorex_fumeus	mam	#A58AFF	#d2c4ff	8.9	0.21	Isler_2009b	Euli	#FDBF6F	-1.36706	-1.43115
Altolamprologus_compressiceps	act	#F8766D	#fbbab5	8.95143	0.066181	Tsuboi-2019	Oval	dodgerblue2	-1.3656	-1.42976
Aspidoscelis_deppii	squ	#FB61D7	#fcb0ea	8.98	0.0851	Kverkova_et_al_2022	Lacet	green4	-1.36479	-1.429
Hippocampus_trimaculatus	act	#F8766D	#fbbab5	8.98967	0.00765	Fishbase-BRAINS-table	Syngnath	gold1	-1.36452	-1.42874
Podarcis_siculus	squ	#FB61D7	#fcb0ea	8.99	0.0495	Song_et_al_2023	Lacet	green4	-1.36451	-1.42873
Blenniella_paula	act	#F8766D	#fbbab5	9	0.0508	Fishbase-BRAINS-table	Oval	dodgerblue2	-1.36423	-1.42846
Notoscopelus_caudispinosus	act	#F8766D	#fbbab5	9	0.0756	Fishbase-BRAINS-table	NA	NA	-1.36423	-1.42846
Spermestes	ave	#53B400	#a6ff5a	9	0.39368	Griesser	Passe	maroon	-1.36423	-1.42846
Troglodytes_troglodytes	ave	#53B400	#a6ff5a	9	0.495714	Griesser	Passe	maroon	-1.36423	-1.42846
Rhinolophus_thomasi	mam	#A58AFF	#d2c4ff	9	0.233	Baron_1996	Chir	#6A3D9A	-1.36423	-1.42846
Rhinophylla_pumilio	mam	#A58AFF	#d2c4ff	9	0.35	McNab_1989	Chir	#6A3D9A	-1.36423	-1.42846
Tarsipes_rostratus	mam	#A58AFF	#d2c4ff	9	0.36	Isler_2011	Mars	green4	-1.36423	-1.42846
Scotorepens_sp._JMW-2004	mam	#A58AFF	#d2c4ff	9.1	0.158	Burger_2019	Chir	#6A3D9A	-1.36143	-1.42581
Acanthiza_chrysorrhoa	ave	#53B400	#a6ff5a	9.16267	0.44548	Griesser	Passe	maroon	-1.35968	-1.42417
Periophthalmus_argentilineatus	act	#F8766D	#fbbab5	9.16667	0.0334667	Fishbase-BRAINS-table	Gobii	green4	-1.35957	-1.42406
Amandava_amandava	ave	#53B400	#a6ff5a	9.2	0.39368	Griesser	Passe	maroon	-1.35865	-1.4232
Sasia_abnormis	ave	#53B400	#a6ff5a	9.2	0.60088	Griesser	Corac	green4	-1.35865	-1.4232
Eptesicus_brasiliensis	mam	#A58AFF	#d2c4ff	9.2	0.2	Baron_1996	Chir	#6A3D9A	-1.35865	-1.4232
Plectroglyphidodon_johnstonianus	act	#F8766D	#fbbab5	9.2	0.095	Fishbase-BRAINS-table	Oval	dodgerblue2	-1.35865	-1.4232
Nidirana_daunchina	amp	#C49A00	#ffdd61	9.21	0.0388	Song_et_al_2023	Anura	dodgerblue2	-1.35837	-1.42294
Rana_kukunoris	amp	#C49A00	#ffdd61	9.21	0.04328	Song_et_al_2023	Anura	dodgerblue2	-1.35837	-1.42294
Phylloscopus_bonelli	ave	#53B400	#a6ff5a	9.25	0.35224	Griesser	Passe	maroon	-1.35727	-1.42191
Setophaga_pensylvanica	ave	#53B400	#a6ff5a	9.26378	0.39	Griesser	Passe	maroon	-1.35689	-1.42155
Crocidura_attenuata	mam	#A58AFF	#d2c4ff	9.3	0.209	Kaufman_2013	Euli	#FDBF6F	-1.3559	-1.42062
Rhinolophus_paradoxolophus	mam	#A58AFF	#d2c4ff	9.3	0.267	Tsuboi_2018	Chir	#6A3D9A	-1.3559	-1.42062
Oxymonacanthus_longirostris	act	#F8766D	#fbbab5	9.3	0.076	Fishbase-BRAINS-table	Tetraodont	darkorange4	-1.3559	-1.42062
Lipophrys_pholis	act	#F8766D	#fbbab5	9.33	0.051	Stark_2022	Oval	dodgerblue2	-1.35508	-1.41985
Sebastapistes_cyanostigma	act	#F8766D	#fbbab5	9.4	0.0475	Fishbase-BRAINS-table	Perci	skyblue2	-1.35317	-1.41807
Trematocara_macrostoma	act	#F8766D	#fbbab5	9.4	0.0375	Tsuboi-2019	Oval	dodgerblue2	-1.35317	-1.41807
Oreolalax_rugosus	amp	#C49A00	#ffdd61	9.45	0.0671	Song_et_al_2023	Anura	dodgerblue2	-1.35182	-1.41681
Pseudanthias_squamipinnis	act	#F8766D	#fbbab5	9.48	0.064	Stark_2022	Perci	skyblue2	-1.35101	-1.41605
Setophaga_petechia	ave	#53B400	#a6ff5a	9.49004	0.53872	Griesser	Passe	maroon	-1.35074	-1.4158
Geothlypis_trichas	ave	#53B400	#a6ff5a	9.49457	0.53872	Griesser	Passe	maroon	-1.35062	-1.41568
Certhionyx_pectoralis	ave	#53B400	#a6ff5a	9.5	0.44548	AnimalTraits	Passe	maroon	-1.35048	-1.41555
Collocalia_esculenta	ave	#53B400	#a6ff5a	9.5	0.2072	Griesser	Stris	#FF7F00	-1.35048	-1.41555
Pardalotus_punctatus	ave	#53B400	#a6ff5a	9.5	0.4144	Griesser	Passe	maroon	-1.35048	-1.41555
Sugomel_niger	ave	#53B400	#a6ff5a	9.5	0.38332	AnimalTraits	Passe	maroon	-1.35048	-1.41555
Cercartetus_concinnus	mam	#A58AFF	#d2c4ff	9.5	0.3108	Boddy_2012	Mars	green4	-1.35048	-1.41555
Myotis_bechsteinii	mam	#A58AFF	#d2c4ff	9.5	0.265	Baron_1996	Chir	#6A3D9A	-1.35048	-1.41555
Rana_chaochiaoensis	amp	#C49A00	#ffdd61	9.53	0.05104	Song_et_al_2023	Anura	dodgerblue2	-1.34967	-1.41479
Anolis_cristatellus	squ	#FB61D7	#fcb0ea	9.56	0.098	Song_et_al_2023	Iguan	dodgerblue2	-1.34887	-1.41404
Ctenophorus_pictus	squ	#FB61D7	#fcb0ea	9.59	0.08351	Song_et_al_2023	Iguan	dodgerblue2	-1.34807	-1.41329
Choeroniscus_minor	mam	#A58AFF	#d2c4ff	9.6	0.389	Baron_1996	Chir	#6A3D9A	-1.34781	-1.41304
Hipposideros_ridleyi	mam	#A58AFF	#d2c4ff	9.6	0.268	Baron_1996	Chir	#6A3D9A	-1.34781	-1.41304
Malurus_elegans	ave	#53B400	#a6ff5a	9.6	0.59052	Griesser	Passe	maroon	-1.34781	-1.41304
Periparus_ater	ave	#53B400	#a6ff5a	9.6	0.51	Griesser	Passe	maroon	-1.34781	-1.41304
Awaous_ocellaris	act	#F8766D	#fbbab5	9.65	0.02045	Fishbase-BRAINS-table	Gobii	green4	-1.34648	-1.41179
Bathygobius_soporator	act	#F8766D	#fbbab5	9.66667	0.0244	Fishbase-BRAINS-table	Gobii	green4	-1.34604	-1.41137
Lophogobius_cyprinoides	act	#F8766D	#fbbab5	9.675	0.017425	Fishbase-BRAINS-table	Gobii	green4	-1.34582	-1.41117
Chromis_agilis	act	#F8766D	#fbbab5	9.7	0.079	Stark_2022	Oval	dodgerblue2	-1.34516	-1.41055
Rhinolophus_landeri	mam	#A58AFF	#d2c4ff	9.7	0.277	Baron_1996	Chir	#6A3D9A	-1.34516	-1.41055
Rhinolophus_mehelyi	mam	#A58AFF	#d2c4ff	9.7	0.31	Baron_1996	Chir	#6A3D9A	-1.34516	-1.41055
Dendromus_nyasae	mam	#A58AFF	#d2c4ff	9.79997	0.422158	Lopez-Torrez_2024	Rode	dodgerblue2	-1.34255	-1.40809
Perognathus_flavescens	mam	#A58AFF	#d2c4ff	9.79997	0.3287	Lopez-Torrez_2024	Rode	dodgerblue2	-1.34255	-1.40809
Apogon_maculatus	act	#F8766D	#fbbab5	9.8	0.05	Tsuboi-2019	Kurti	darkturquoise	-1.34255	-1.40809
Lamprologus_lemairii	act	#F8766D	#fbbab5	9.8	0.0781	Tsuboi-2019	Oval	dodgerblue2	-1.34255	-1.40809
Thryomanes	ave	#53B400	#a6ff5a	9.8	0.53872	Griesser	Passe	maroon	-1.34255	-1.40809
Myotis_annectans	mam	#A58AFF	#d2c4ff	9.8	0.221	Baron_1996	Chir	#6A3D9A	-1.34255	-1.40809
Rhinolophus_megaphyllus	mam	#A58AFF	#d2c4ff	9.8	0.261	Baron_1996	Chir	#6A3D9A	-1.34255	-1.40809
Cardellina_rubrifrons	ave	#53B400	#a6ff5a	9.8	0.44548	Griesser	Passe	maroon	-1.34255	-1.40809
Myioborus_pictus	ave	#53B400	#a6ff5a	9.81753	0.40404	Griesser	Passe	maroon	-1.34209	-1.40766
Ciliata_mustela	act	#F8766D	#fbbab5	9.84	0.055	Stark_2022	Parac	brown	-1.34151	-1.40711
Pelophylax_lessonae	amp	#C49A00	#ffdd61	9.84	0.2074	Song_et_al_2023	Anura	dodgerblue2	-1.34151	-1.40711
Chrysiptera_biocellata	act	#F8766D	#fbbab5	9.85	0.064	Fishbase-BRAINS-table	Oval	dodgerblue2	-1.34125	-1.40686
Salarias_fasciatus	act	#F8766D	#fbbab5	9.87	0.056	Stark_2022	Oval	dodgerblue2	-1.34073	-1.40638
Uraeginthus_bengalus	ave	#53B400	#a6ff5a	9.9	0.44548	Griesser	Passe	maroon	-1.33996	-1.40565
Stenogobius_genivittatus	act	#F8766D	#fbbab5	9.9	0.01628	Fishbase-BRAINS-table	Gobii	green4	-1.33996	-1.40565
Ciliata_septentrionalis	act	#F8766D	#fbbab5	10	0.046881	Fishbase-BRAINS-table	Parac	brown	-1.3374	-1.40326
Hipposideros_galeritus	mam	#A58AFF	#d2c4ff	10	0.24	McNab_1989	Chir	#6A3D9A	-1.3374	-1.40326
Liparis_liparis	act	#F8766D	#fbbab5	10	0.039	Fishbase-BRAINS-table	Perci	skyblue2	-1.3374	-1.40326
Neochmia_phaeton	ave	#53B400	#a6ff5a	10	0.518	Griesser	Passe	maroon	-1.3374	-1.40326
Neurotrichus_gibbsii	mam	#A58AFF	#d2c4ff	10	0.32	Boddy_2012	Euli	#FDBF6F	-1.3374	-1.40326
Sericornis_magnirostra	ave	#53B400	#a6ff5a	10	0.6216	AnimalTraits	Passe	maroon	-1.3374	-1.40326
Tetraodon_fluviatilis	act	#F8766D	#fbbab5	10	0.04	Fishbase-BRAINS-table	Tetraodont	darkorange4	-1.3374	-1.40326
Thryssa_kammalensis	act	#F8766D	#fbbab5	10	0.077	Fishbase-BRAINS-table	Otoc	black	-1.3374	-1.40326
Volatinia_jacarina	ave	#53B400	#a6ff5a	10	0.50764	Griesser	Passe	maroon	-1.3374	-1.40326
Platyrinchus_mystaceus	ave	#53B400	#a6ff5a	10.05	0.4144	Griesser	Passe	maroon	-1.33613	-1.40207
Ophthalmotilapia_boops	act	#F8766D	#fbbab5	10.06	0.083	Tsuboi-2019	Oval	dodgerblue2	-1.33588	-1.40184
Setophaga_caerulescens	ave	#53B400	#a6ff5a	10.0925	0.44548	Griesser	Passe	maroon	-1.33506	-1.40107
Kerivoula_papillosa	mam	#A58AFF	#d2c4ff	10.1	0.31	Baron_1996	Chir	#6A3D9A	-1.33487	-1.40089
Malurus_splendens	ave	#53B400	#a6ff5a	10.1	0.4662	Griesser	Passe	maroon	-1.33487	-1.40089
Istiblennius_edentulus	act	#F8766D	#fbbab5	10.15	0.0484	Fishbase-BRAINS-table	Oval	dodgerblue2	-1.33362	-1.39972
Oedura_monilis	squ	#FB61D7	#fcb0ea	10.2	0.0652	Song_et_al_2023	Gekko	#E31A1C	-1.33236	-1.39855
Pygopus_nigriceps	squ	#FB61D7	#fcb0ea	10.2	0.0291	Song_et_al_2023	Gekko	#E31A1C	-1.33236	-1.39855
Crocidura_hildegardeae	mam	#A58AFF	#d2c4ff	10.2	0.213	Kaufman_2013	Euli	#FDBF6F	-1.33236	-1.39855
Neolamprologus_tretocephalus	act	#F8766D	#fbbab5	10.2157	0.0702857	Tsuboi-2019	Oval	dodgerblue2	-1.33197	-1.39818
Lichmera_indistincta	ave	#53B400	#a6ff5a	10.225	0.52836	Griesser	Passe	maroon	-1.33174	-1.39796
Crocidura_suaveolens	mam	#A58AFF	#d2c4ff	10.3	0.19	Kaufman_2013	Euli	#FDBF6F	-1.32988	-1.39621
Coereba_flaveola	ave	#53B400	#a6ff5a	10.3	0.45584	Griesser	Passe	maroon	-1.32988	-1.39621
Sorex_araneus	mam	#A58AFF	#d2c4ff	10.3039	0.199986	Stephan_1991	Euli	#FDBF6F	-1.32978	-1.39612
Pomacentrus_trichrourus	act	#F8766D	#fbbab5	10.3333	0.0606667	Fishbase-BRAINS-table	Oval	dodgerblue2	-1.32906	-1.39544
Valenciennea_puellaris	act	#F8766D	#fbbab5	10.35	0.0318	Fishbase-BRAINS-table	Gobii	green4	-1.32865	-1.39505
Bradypodion_thamnobates	squ	#FB61D7	#fcb0ea	10.39	0.057	Kverkova_et_al_2022	Iguan	dodgerblue2	-1.32766	-1.39413
Arielulus_circumdatus	mam	#A58AFF	#d2c4ff	10.4	0.23	Tsuboi_2018	Chir	#6A3D9A	-1.32742	-1.3939
Sitta_pygmaea	ave	#53B400	#a6ff5a	10.4	0.5698	Griesser	Passe	maroon	-1.32742	-1.3939
Hippocampus_abdominalis	act	#F8766D	#fbbab5	10.4062	0.015425	Fishbase-BRAINS-table	Syngnath	gold1	-1.32727	-1.39376
Triturus_marmoratus	amp	#C49A00	#ffdd61	10.43	0.0306	Song_et_al_2023	Caudata	#E31A1C	-1.32668	-1.39321
Phylloscopus_trochilus	ave	#53B400	#a6ff5a	10.45	0.35	Griesser	Passe	maroon	-1.3262	-1.39276
Setophaga_citrina	ave	#53B400	#a6ff5a	10.4833	0.49728	Griesser	Passe	maroon	-1.32539	-1.392
Anguis_graeca	squ	#FB61D7	#fcb0ea	10.5	0.0369	Kverkova_et_al_2022	NA	NA	-1.32498	-1.39161
Anolis_auratus	squ	#FB61D7	#fcb0ea	10.5	0.073	Song_et_al_2023	Iguan	dodgerblue2	-1.32498	-1.39161
Aristostomias_scintillans	act	#F8766D	#fbbab5	10.5	0.012	Stark_2022	NA	NA	-1.32498	-1.39161
Basileuterus_culicivorus	ave	#53B400	#a6ff5a	10.5	0.60088	Griesser	Passe	maroon	-1.32498	-1.39161
Empidonax_minimus	ave	#53B400	#a6ff5a	10.5	0.38332	Griesser	Passe	maroon	-1.32498	-1.39161
Epthianura_aurifrons	ave	#53B400	#a6ff5a	10.5	0.44548	Griesser	Passe	maroon	-1.32498	-1.39161
Pomacentrus_sulfureus	act	#F8766D	#fbbab5	10.5	0.061	Fishbase-BRAINS-table	Oval	dodgerblue2	-1.32498	-1.39161
Ramsayornis_modestus	ave	#53B400	#a6ff5a	10.5	0.52836	Griesser	Passe	maroon	-1.32498	-1.39161
Sitta_canadensis	ave	#53B400	#a6ff5a	10.5	0.59052	Griesser	Passe	maroon	-1.32498	-1.39161
Ametrida_centurio	mam	#A58AFF	#d2c4ff	10.5	0.29	Baron_1996	Chir	#6A3D9A	-1.32498	-1.39161
Sminthopsis_virginiae	mam	#A58AFF	#d2c4ff	10.5	0.34	Isler_2011	Mars	green4	-1.32498	-1.39161
Ctenophorus_tjantjalka	squ	#FB61D7	#fcb0ea	10.56	0.094	Song_et_al_2023	Iguan	dodgerblue2	-1.32353	-1.39025
Nycteris_arge	mam	#A58AFF	#d2c4ff	10.6	0.347	Baron_1996	Chir	#6A3D9A	-1.32257	-1.38934
Pteronotus_davyi	mam	#A58AFF	#d2c4ff	10.6	0.31	Baron_1996	Chir	#6A3D9A	-1.32257	-1.38934
Pardalotus_striatus	ave	#53B400	#a6ff5a	10.6	0.53872	AnimalTraits	Passe	maroon	-1.32257	-1.38934
Pseudosimochromis_babaulti	act	#F8766D	#fbbab5	10.6981	0.0928381	Tsuboi-2019	Oval	dodgerblue2	-1.32022	-1.38711
Dascyllus_reticulatus	act	#F8766D	#fbbab5	10.7	0.083	Stark_2022	Oval	dodgerblue2	-1.32018	-1.38707
Phylloscopus_sibilatrix	ave	#53B400	#a6ff5a	10.7	0.37296	Griesser	Passe	maroon	-1.32018	-1.38707
Zosterops_japonicus	ave	#53B400	#a6ff5a	10.7	0.55944	Griesser	Passe	maroon	-1.32018	-1.38707
Lonchophylla_mordax	mam	#A58AFF	#d2c4ff	10.7	0.432	Baron_1996	Chir	#6A3D9A	-1.32018	-1.38707
Reithrodontomys_megalotis	mam	#A58AFF	#d2c4ff	10.7	0.4	Isler_2009b	Rode	dodgerblue2	-1.32018	-1.38707
Litoria_peronii	amp	#C49A00	#ffdd61	10.738	0.0727	Song_et_al_2023	Anura	dodgerblue2	-1.31928	-1.38621
Glaphyromorphus_fuscicaudis	squ	#FB61D7	#fcb0ea	10.75	0.0512	Song_et_al_2023	Scinc	#6A3D9A	-1.31899	-1.38594
Rhipidura_rufifrons	ave	#53B400	#a6ff5a	10.75	0.37296	Griesser	Passe	maroon	-1.31899	-1.38594
Hippocampus_spinosissimus	act	#F8766D	#fbbab5	10.7888	0.00991875	Fishbase-BRAINS-table	Syngnath	gold1	-1.31807	-1.38507
Chalinochromis_brichardi	act	#F8766D	#fbbab5	10.8	0.0515833	Tsuboi-2019	Oval	dodgerblue2	-1.3178	-1.38482
Malurus_cyaneus	ave	#53B400	#a6ff5a	10.8	0.48692	Griesser	Passe	maroon	-1.3178	-1.38482
Mniotilta_varia	ave	#53B400	#a6ff5a	10.9	0.45584	Griesser	Passe	maroon	-1.31544	-1.38259
Furcifer_lateralis	squ	#FB61D7	#fcb0ea	10.9	0.061	Song_et_al_2023	Iguan	dodgerblue2	-1.31544	-1.38259
Neolamprologus_modestus	act	#F8766D	#fbbab5	10.955	0.08279	Tsuboi-2019	Oval	dodgerblue2	-1.31415	-1.38137
Aphelocephala_nigricincta	ave	#53B400	#a6ff5a	11	0.48692	AnimalTraits	Passe	maroon	-1.31309	-1.38038
Conopophila_rufogularis	ave	#53B400	#a6ff5a	11	0.45584	AnimalTraits	Passe	maroon	-1.31309	-1.38038
Ctenotus_inornatus	squ	#FB61D7	#fcb0ea	11	0.0623	Song_et_al_2023	Scinc	#6A3D9A	-1.31309	-1.38038
Dactylopterus_volitans	act	#F8766D	#fbbab5	11	0.14	Stark_2022	Syngnath	gold1	-1.31309	-1.38038
Petroica_macrocephala	ave	#53B400	#a6ff5a	11	0.66822	Griesser	Passe	maroon	-1.31309	-1.38038
Scleropages_formosus	act	#F8766D	#fbbab5	11	0.3	Fishbase-BRAINS-table	NA	NA	-1.31309	-1.38038
Taricha_rivularis	amp	#C49A00	#ffdd61	11	0.0338	Song_et_al_2023	Caudata	#E31A1C	-1.31309	-1.38038
Crocidura_russula	mam	#A58AFF	#d2c4ff	11	0.19	McNab_1989	Euli	#FDBF6F	-1.31309	-1.38038
Glossophaga_soricina	mam	#A58AFF	#d2c4ff	11	0.39	McNab_1989	Chir	#6A3D9A	-1.31309	-1.38038
Hipposideros_caffer	mam	#A58AFF	#d2c4ff	11	0.306	Baron_1996	Chir	#6A3D9A	-1.31309	-1.38038
Myotis_altarium	mam	#A58AFF	#d2c4ff	11	0.24	Tsuboi_2018	Chir	#6A3D9A	-1.31309	-1.38038
Planigale_maculata	mam	#A58AFF	#d2c4ff	11	0.19	McNab_1989	Mars	green4	-1.31309	-1.38038
Sorex_alpinus	mam	#A58AFF	#d2c4ff	11	0.262	Kaufman_2013	Euli	#FDBF6F	-1.31309	-1.38038
Perissodus_microlepis	act	#F8766D	#fbbab5	11.02	0.08361	Tsuboi-2019	Oval	dodgerblue2	-1.31263	-1.37994
Argyropelecus_olfersii	act	#F8766D	#fbbab5	11.05	0.0312	Fishbase-BRAINS-table	NA	NA	-1.31193	-1.37929
Gillichthys_mirabilis	act	#F8766D	#fbbab5	11.06	0.025296	Fishbase-BRAINS-table	Gobii	green4	-1.3117	-1.37907
Cyanistes_caeruleus	ave	#53B400	#a6ff5a	11.1	0.65	Griesser	Passe	maroon	-1.31077	-1.37819
Malurus_coronatus	ave	#53B400	#a6ff5a	11.1	0.4921	Griesser	Passe	maroon	-1.31077	-1.37819
Apalis_thoracica	ave	#53B400	#a6ff5a	11.11	0.52836	Griesser	Passe	maroon	-1.31054	-1.37798
Melithreptus_albogularis	ave	#53B400	#a6ff5a	11.125	0.65268	Griesser	Passe	maroon	-1.31019	-1.37765
Chitala_chitala	act	#F8766D	#fbbab5	11.13	0.19	Tsuboi-2019	NA	NA	-1.31008	-1.37754
Halichoeres_melanurus	act	#F8766D	#fbbab5	11.15	0.05855	Fishbase-BRAINS-table	Labri	#FDBF6F	-1.30961	-1.37711
Hypothymis_azurea	ave	#53B400	#a6ff5a	11.15	0.53872	Griesser	Passe	maroon	-1.30961	-1.37711
Hippocampus_kuda	act	#F8766D	#fbbab5	11.157	0.01539	Fishbase-BRAINS-table	Syngnath	gold1	-1.30945	-1.37696
Syngnathus_acus	act	#F8766D	#fbbab5	11.17	0.020073	Fishbase-BRAINS-table	Syngnath	gold1	-1.30915	-1.37668
Serinus_serinus	ave	#53B400	#a6ff5a	11.2	0.48	Griesser	Passe	maroon	-1.30846	-1.37603
Myotis_adversus	mam	#A58AFF	#d2c4ff	11.2	0.254	Baron_1996	Chir	#6A3D9A	-1.30846	-1.37603
Enchelycore_bayeri	act	#F8766D	#fbbab5	11.2	0.03	Fishbase-BRAINS-table	Elop	gray70	-1.30846	-1.37603
Gymnothorax_zonipectis	act	#F8766D	#fbbab5	11.2	0.032	Fishbase-BRAINS-table	Elop	gray70	-1.30846	-1.37603
Prasinohaema_virens	squ	#FB61D7	#fcb0ea	11.25	0.056	De_Meester_et_al_2022	Scinc	#6A3D9A	-1.30732	-1.37497
Doryichthys_boaja	act	#F8766D	#fbbab5	11.27	0.0172714	Fishbase-BRAINS-table	Syngnath	gold1	-1.30687	-1.37455
Artediellus_uncinatus	act	#F8766D	#fbbab5	11.3	0.0447	Fishbase-BRAINS-table	Perci	skyblue2	-1.30619	-1.37391
Periophthalmus_modestus	act	#F8766D	#fbbab5	11.3	0.075	Fishbase-BRAINS-table	Gobii	green4	-1.30619	-1.37391
Glossophaga_longirostris	mam	#A58AFF	#d2c4ff	11.3	0.435	Baron_1996	Chir	#6A3D9A	-1.30619	-1.37391
Hipposideros_calcaratus	mam	#A58AFF	#d2c4ff	11.35	0.369	Tsuboi_2018	Chir	#6A3D9A	-1.30506	-1.37286
Carterornis_leucotis	ave	#53B400	#a6ff5a	11.4	0.53872	Griesser	Passe	maroon	-1.30394	-1.37181
Neochmia_temporalis	ave	#53B400	#a6ff5a	11.4	0.53872	Griesser	Passe	maroon	-1.30394	-1.37181
Vireo_griseus	ave	#53B400	#a6ff5a	11.4	0.60088	Griesser	Passe	maroon	-1.30394	-1.37181
Miniopterus_fuscus	mam	#A58AFF	#d2c4ff	11.4	0.265	Tsuboi_2018	Chir	#6A3D9A	-1.30394	-1.37181
Brachyhypopomus_brevirostris	act	#F8766D	#fbbab5	11.46	0.09	Fishbase-BRAINS-table	Otoc	black	-1.30261	-1.37055
Coleura_afra	mam	#A58AFF	#d2c4ff	11.5	0.257	Baron_1996	Chir	#6A3D9A	-1.30173	-1.36972
Hipposideros_speoris	mam	#A58AFF	#d2c4ff	11.5	0.284	Baron_1996	Chir	#6A3D9A	-1.30173	-1.36972
Mormopterus_jugularis	mam	#A58AFF	#d2c4ff	11.5	0.22	Boddy_2012	Chir	#6A3D9A	-1.30173	-1.36972
Epthianura_tricolor	ave	#53B400	#a6ff5a	11.5	0.45584	Griesser	Passe	maroon	-1.30173	-1.36972
Nephrurus_levis	squ	#FB61D7	#fcb0ea	11.5	0.0834	Song_et_al_2023	Gekko	#E31A1C	-1.30173	-1.36972
Poecile_montanus	ave	#53B400	#a6ff5a	11.5	0.79	Griesser	Passe	maroon	-1.30173	-1.36972
Scorpaenodes_guamensis	act	#F8766D	#fbbab5	11.5	0.044	Fishbase-BRAINS-table	Perci	skyblue2	-1.30173	-1.36972
Vireo_philadelphicus	ave	#53B400	#a6ff5a	11.5	0.48	Griesser	Passe	maroon	-1.30173	-1.36972
Troglodytes_aedon	ave	#53B400	#a6ff5a	11.55	0.54908	Griesser	Passe	maroon	-1.30064	-1.36868
Scaphiophryne_madagascariensis	amp	#C49A00	#ffdd61	11.597	0.0533	Song_et_al_2023	Anura	dodgerblue2	-1.29962	-1.36771
Poecile_atricapillus	ave	#53B400	#a6ff5a	11.6	0.78736	Griesser	Passe	maroon	-1.29955	-1.36765
Sphyraena_chrysotaenia	act	#F8766D	#fbbab5	11.6	0.105	Fishbase-BRAINS-table	Car_An	palegreen2	-1.29955	-1.36765
Neomys_anomalus	mam	#A58AFF	#d2c4ff	11.6	0.282	Kaufman_2013	Euli	#FDBF6F	-1.29955	-1.36765
Platyrrhinus_helleri	mam	#A58AFF	#d2c4ff	11.6	0.42	Boddy_2012	Chir	#6A3D9A	-1.29955	-1.36765
Zhangixalus_omeimontis	amp	#C49A00	#ffdd61	11.61	0.06673	Song_et_al_2023	Anura	dodgerblue2	-1.29934	-1.36745
Rana_omeimontis	amp	#C49A00	#ffdd61	11.65	0.05725	Song_et_al_2023	Anura	dodgerblue2	-1.29846	-1.36662
Conopophila_albogularis	ave	#53B400	#a6ff5a	11.675	0.573253	Griesser	Passe	maroon	-1.29792	-1.36611
Chalinolobus_gouldii	mam	#A58AFF	#d2c4ff	11.7	0.24	Baron_1996	Chir	#6A3D9A	-1.29738	-1.3656
Miniopterus_medius	mam	#A58AFF	#d2c4ff	11.71	0.27122	Burger_2019	Chir	#6A3D9A	-1.29716	-1.3654
Chromis_lepidolepis	act	#F8766D	#fbbab5	11.8	0.102	Fishbase-BRAINS-table	Oval	dodgerblue2	-1.29521	-1.36357
Istigobius_rigilius	act	#F8766D	#fbbab5	11.8	0.0375	Fishbase-BRAINS-table	Gobii	green4	-1.29521	-1.36357
Artibeus_phaeotis	mam	#A58AFF	#d2c4ff	11.8	0.448	Baron_1996	Chir	#6A3D9A	-1.29521	-1.36357
Gardnerycteris_crenulatum	mam	#A58AFF	#d2c4ff	11.8	0.326	Baron_1996	Chir	#6A3D9A	-1.29521	-1.36357
Lonchura_flaviprymna	ave	#53B400	#a6ff5a	11.8	0.43	Griesser	Passe	maroon	-1.29521	-1.36357
Setophaga_castanea	ave	#53B400	#a6ff5a	11.8	0.44	Griesser	Passe	maroon	-1.29521	-1.36357
Setophaga_coronata	ave	#53B400	#a6ff5a	11.8842	0.52836	Griesser	Passe	maroon	-1.29341	-1.36186
Sorex_palustris	mam	#A58AFF	#d2c4ff	11.9	0.31	Isler_2009b	Euli	#FDBF6F	-1.29307	-1.36154
Cnemotriccus_fuscatus	ave	#53B400	#a6ff5a	11.9	0.47656	Griesser	Passe	maroon	-1.29307	-1.36154
Daphoenositta_chrysoptera	ave	#53B400	#a6ff5a	11.9	0.63196	Griesser	Passe	maroon	-1.29307	-1.36154
Scleropages_jardinii	act	#F8766D	#fbbab5	11.9	0.225667	Fishbase-BRAINS-table	NA	NA	-1.29307	-1.36154
Poecile_palustris	ave	#53B400	#a6ff5a	11.95	0.68	Griesser	Passe	maroon	-1.29201	-1.36053
Steatogenys_elegans	act	#F8766D	#fbbab5	11.96	0.093	Fishbase-BRAINS-table	Otoc	black	-1.29179	-1.36033
Anoura_caudifer	mam	#A58AFF	#d2c4ff	12	0.43	McNab_1989	Chir	#6A3D9A	-1.29095	-1.35952
Cercartetus_nanus	mam	#A58AFF	#d2c4ff	12	0.43	Isler_2011	Mars	green4	-1.29095	-1.35952
Blenniella_periophthalmus	act	#F8766D	#fbbab5	12	0.0421	Fishbase-BRAINS-table	Oval	dodgerblue2	-1.29095	-1.35952
Chloebia_gouldiae	ave	#53B400	#a6ff5a	12	0.54908	Griesser	Passe	maroon	-1.29095	-1.35952
Dysithamnus_mentalis	ave	#53B400	#a6ff5a	12	0.7252	Griesser	Passe	maroon	-1.29095	-1.35952
Entomacrodus_epalzeocheilos	act	#F8766D	#fbbab5	12	0.04095	Fishbase-BRAINS-table	Oval	dodgerblue2	-1.29095	-1.35952
Ficedula_albicollis	ave	#53B400	#a6ff5a	12	0.4662	Griesser	Passe	maroon	-1.29095	-1.35952
Halichoeres_maculipinna	act	#F8766D	#fbbab5	12	0.064	Stark_2022	Labri	#FDBF6F	-1.29095	-1.35952
Notiochelidon_cyanoleuca	ave	#53B400	#a6ff5a	12	0.44548	Griesser	Passe	maroon	-1.29095	-1.35952
Osteopilus_septentrionalis	amp	#C49A00	#ffdd61	12	0.02088	Song_et_al_2023	Anura	dodgerblue2	-1.29095	-1.35952
Ostorhinchus_nigrofasciatus	act	#F8766D	#fbbab5	12	0.066	Fishbase-BRAINS-table	Kurti	darkturquoise	-1.29095	-1.35952
Parapercis_clathrata	act	#F8766D	#fbbab5	12	0.085	Stark_2022	NA	NA	-1.29095	-1.35952
Pomadasys_maculatus	act	#F8766D	#fbbab5	12	0.092	Fishbase-BRAINS-table	Lutjan	maroon	-1.29095	-1.35952
Pyrrholaemus_brunneus	ave	#53B400	#a6ff5a	12	0.59052	AnimalTraits	Passe	maroon	-1.29095	-1.35952
Sporophila_americana	ave	#53B400	#a6ff5a	12	0.6216	Griesser	Passe	maroon	-1.29095	-1.35952
Symphodus_rostratus	act	#F8766D	#fbbab5	12	0.115	Fishbase-BRAINS-table	Labri	#FDBF6F	-1.29095	-1.35952
Taeniopygia_guttata	ave	#53B400	#a6ff5a	12.0446	0.45584	Griesser	Passe	maroon	-1.29001	-1.35863
Rhinolophus_acuminatus	mam	#A58AFF	#d2c4ff	12.1	0.302	Baron_1996	Chir	#6A3D9A	-1.28884	-1.35752
Tylochromis_polylepis	act	#F8766D	#fbbab5	12.1143	0.1136	Tsuboi-2019	Oval	dodgerblue2	-1.28854	-1.35724
Sternarchella_orthos	act	#F8766D	#fbbab5	12.15	0.131	Tsuboi-2019	Otoc	black	-1.28779	-1.35653
Fowleria_isostigma	act	#F8766D	#fbbab5	12.2	0.055	Fishbase-BRAINS-table	Kurti	darkturquoise	-1.28675	-1.35554
Plectroglyphidodon_dickii	act	#F8766D	#fbbab5	12.2	0.114	Fishbase-BRAINS-table	Oval	dodgerblue2	-1.28675	-1.35554
Artibeus_glaucus_watsoni	mam	#A58AFF	#d2c4ff	12.2	0.476	Baron_1996	Chir	#6A3D9A	-1.28675	-1.35554
Hypocnemis_cantator	ave	#53B400	#a6ff5a	12.27	0.65268	Griesser	Passe	maroon	-1.2853	-1.35417
Arachnothera_longirostra	ave	#53B400	#a6ff5a	12.3	0.53872	Griesser	Passe	maroon	-1.28468	-1.35358
Lonchura_striata	ave	#53B400	#a6ff5a	12.3	0.77	Griesser	Passe	maroon	-1.28468	-1.35358
Sminthopsis_leucopus	mam	#A58AFF	#d2c4ff	12.4	0.41	Isler_2011	Mars	green4	-1.28263	-1.35164
Neolamprologus_tetracanthus	act	#F8766D	#fbbab5	12.4536	0.079004	Tsuboi-2019	Oval	dodgerblue2	-1.28153	-1.3506
Aphelocephala_leucopsis	ave	#53B400	#a6ff5a	12.5	0.55944	Griesser	Passe	maroon	-1.28059	-1.34971
Centropyge_tibicen	act	#F8766D	#fbbab5	12.5	0.11	Stark_2022	NA	NA	-1.28059	-1.34971
Eremiascincus_isolepis	squ	#FB61D7	#fcb0ea	12.5	0.0462	Song_et_al_2023	Scinc	#6A3D9A	-1.28059	-1.34971
Mionectes_oleagineus	ave	#53B400	#a6ff5a	12.5	0.4662	Griesser	Passe	maroon	-1.28059	-1.34971
Myiagra_rubecula	ave	#53B400	#a6ff5a	12.5	0.55944	Griesser	Passe	maroon	-1.28059	-1.34971
Pyrocephalus_rubinus	ave	#53B400	#a6ff5a	12.5	0.47656	Griesser	Passe	maroon	-1.28059	-1.34971
Symposiachrus_trivirgatus	ave	#53B400	#a6ff5a	12.5	0.65268	Griesser	Passe	maroon	-1.28059	-1.34971
Terapon_puta	act	#F8766D	#fbbab5	12.5	0.12205	Fishbase-BRAINS-table	Otoc	black	-1.28059	-1.34971
Miniopterus_schreibersii_orianae	mam	#A58AFF	#d2c4ff	12.5	0.291	Baron_1996	Chir	#6A3D9A	-1.28059	-1.34971
Lacerta_agilis	squ	#FB61D7	#fcb0ea	12.507	0.076	Song_et_al_2023	Lacet	green4	-1.28045	-1.34958
Acentrogobius_viridipunctatus	act	#F8766D	#fbbab5	12.525	0.027475	Fishbase-BRAINS-table	Gobii	green4	-1.28008	-1.34923
Carollia_castanea	mam	#A58AFF	#d2c4ff	12.55	0.4485	Tsuboi_2018	Chir	#6A3D9A	-1.27958	-1.34875
Artibeus_cinereus	mam	#A58AFF	#d2c4ff	12.6	0.467	Baron_1996	Chir	#6A3D9A	-1.27856	-1.3478
Aporops_bilinearis	act	#F8766D	#fbbab5	12.6	0.0396	Fishbase-BRAINS-table	Perci	skyblue2	-1.27856	-1.3478
Lonchura_malacca	ave	#53B400	#a6ff5a	12.6	0.6216	Griesser	Passe	maroon	-1.27856	-1.3478
Spinus_pinus	ave	#53B400	#a6ff5a	12.7	0.59052	Griesser	Passe	maroon	-1.27655	-1.3459
Crocidura_denti	mam	#A58AFF	#d2c4ff	12.7	0.25	Kaufman_2013	Euli	#FDBF6F	-1.27655	-1.3459
Acanthorhynchus_tenuirostris	ave	#53B400	#a6ff5a	12.75	0.49728	Griesser	Passe	maroon	-1.27555	-1.34496
Ispidina_picta	ave	#53B400	#a6ff5a	12.75	0.44548	Griesser	Corac	green4	-1.27555	-1.34496
Lophophanes	ave	#53B400	#a6ff5a	12.75	0.7	Griesser	Passe	maroon	-1.27555	-1.34496
Petroica_phoenicea	ave	#53B400	#a6ff5a	12.75	0.50764	Griesser	Passe	maroon	-1.27555	-1.34496
Asellia_tridens	mam	#A58AFF	#d2c4ff	12.8	0.24	Baron_1996	Chir	#6A3D9A	-1.27455	-1.34403
Rhinolophus_capensis	mam	#A58AFF	#d2c4ff	12.8	0.256	Baron_1996	Chir	#6A3D9A	-1.27455	-1.34403
Spinus_tristis	ave	#53B400	#a6ff5a	12.8408	0.55944	Griesser	Passe	maroon	-1.27374	-1.34326
Trapelus_mutabilis	squ	#FB61D7	#fcb0ea	12.9	0.099	Song_et_al_2023	Iguan	dodgerblue2	-1.27256	-1.34216
Microdipodops_pallidus	mam	#A58AFF	#d2c4ff	12.9	0.54908	Boddy_2012	Rode	dodgerblue2	-1.27256	-1.34216
Platyrrhinus_brachycephalus	mam	#A58AFF	#d2c4ff	12.9	0.583	Tsuboi_2018	Chir	#6A3D9A	-1.27256	-1.34216
Rhinopoma_hardwickii	mam	#A58AFF	#d2c4ff	12.9	0.275	Baron_1996	Chir	#6A3D9A	-1.27256	-1.34216
Sporophila_angolensis	ave	#53B400	#a6ff5a	12.95	0.70448	Griesser	Passe	maroon	-1.27158	-1.34124
Acanthis_flammea	ave	#53B400	#a6ff5a	13	0.61124	Griesser	Passe	maroon	-1.2706	-1.34031
Acrocephalus_schoenobaenus	ave	#53B400	#a6ff5a	13	0.4662	Griesser	Passe	maroon	-1.2706	-1.34031
Myzomela_obscura	ave	#53B400	#a6ff5a	13	0.52836	AnimalTraits	Passe	maroon	-1.2706	-1.34031
Poephila_personata	ave	#53B400	#a6ff5a	13	0.518	Griesser	Passe	maroon	-1.2706	-1.34031
Sittasomus_griseicapillus	ave	#53B400	#a6ff5a	13	0.5698	Griesser	Passe	maroon	-1.2706	-1.34031
Macrotus_californicus	mam	#A58AFF	#d2c4ff	13	0.39	McNab_1989	Chir	#6A3D9A	-1.2706	-1.34031
Muscardinus_avellanarius	mam	#A58AFF	#d2c4ff	13	0.5	Lopez-Torrez_2024	Rode	dodgerblue2	-1.2706	-1.34031
Sminthopsis_bindi	mam	#A58AFF	#d2c4ff	13	0.35	Weisbecker_2013	Mars	green4	-1.2706	-1.34031
Orthosternarchus_tamandua	act	#F8766D	#fbbab5	13.04	0.219	Tsuboi-2019	Otoc	black	-1.26981	-1.33958
Zosterops_lateralis	ave	#53B400	#a6ff5a	13.05	0.48692	Griesser	Passe	maroon	-1.26962	-1.33939
Myosciurus_pumilio	mam	#A58AFF	#d2c4ff	13.1	0.7	Kverkova_2018	Rode	dodgerblue2	-1.26864	-1.33848
Empidonax_virescens	ave	#53B400	#a6ff5a	13.1	0.44548	Griesser	Passe	maroon	-1.26864	-1.33848
Amolops_chunganensis	amp	#C49A00	#ffdd61	13.11	0.05693	Song_et_al_2023	Anura	dodgerblue2	-1.26845	-1.3383
Emoia_atrocostata	squ	#FB61D7	#fcb0ea	13.14	0.0847	Song_et_al_2023	Scinc	#6A3D9A	-1.26787	-1.33775
Cheilodipterus_macrodon	act	#F8766D	#fbbab5	13.2	0.093	Fishbase-BRAINS-table	Kurti	darkturquoise	-1.26671	-1.33666
Chromis_amboinensis	act	#F8766D	#fbbab5	13.2	0.079	Fishbase-BRAINS-table	Oval	dodgerblue2	-1.26671	-1.33666
Dryophytes_versicolor	amp	#C49A00	#ffdd61	13.2	0.04092	Song_et_al_2023	Anura	dodgerblue2	-1.26671	-1.33666
Spinus_spinus	ave	#53B400	#a6ff5a	13.252	0.558069	Griesser	Passe	maroon	-1.26572	-1.33572
Amphispiza_bilineata	ave	#53B400	#a6ff5a	13.3	0.70448	Griesser	Passe	maroon	-1.2648	-1.33485
Halichoeres_ornatissimus	act	#F8766D	#fbbab5	13.3	0.094	Fishbase-BRAINS-table	Labri	#FDBF6F	-1.2648	-1.33485
Petroica_boodang	ave	#53B400	#a6ff5a	13.3	0.53872	AnimalTraits	Passe	maroon	-1.2648	-1.33485
Sminthopsis_crassicaudata	mam	#A58AFF	#d2c4ff	13.3	0.37296	Boddy_2012	Mars	green4	-1.2648	-1.33485
Pseudomys_hermannsburgensis	mam	#A58AFF	#d2c4ff	13.38	0.49	Burger_2019	Rode	dodgerblue2	-1.26327	-1.33341
Periophthalmus_kalolo	act	#F8766D	#fbbab5	13.4	0.0388	Fishbase-BRAINS-table	Gobii	green4	-1.26289	-1.33306
Caffrogobius_caffer	act	#F8766D	#fbbab5	13.4143	0.0378714	Fishbase-BRAINS-table	Gobii	green4	-1.26262	-1.3328
Ceratopipra_erythrocephala	ave	#53B400	#a6ff5a	13.45	0.50764	Griesser	Passe	maroon	-1.26194	-1.33216
Pholis_gunnellus	act	#F8766D	#fbbab5	13.45	0.019	Stark_2022	Perci	skyblue2	-1.26194	-1.33216
Callionymus_maculatus	act	#F8766D	#fbbab5	13.5	0.0536667	Fishbase-BRAINS-table	Syngnath	gold1	-1.261	-1.33128
Hippolais_icterina	ave	#53B400	#a6ff5a	13.5	0.48692	Griesser	Passe	maroon	-1.261	-1.33128
Pyrrholaemus_sagittatus	ave	#53B400	#a6ff5a	13.5	0.6216	Griesser	Passe	maroon	-1.261	-1.33128
Sericornis_frontalis	ave	#53B400	#a6ff5a	13.5	0.78736	Griesser	Passe	maroon	-1.261	-1.33128
Crocidura_leucodon	mam	#A58AFF	#d2c4ff	13.5	0.19	Kaufman_2013	Euli	#FDBF6F	-1.261	-1.33128
Harpiocephalus_harpia	mam	#A58AFF	#d2c4ff	13.5	0.442	Baron_1996	Chir	#6A3D9A	-1.261	-1.33128
Peromyscus_polionotus	mam	#A58AFF	#d2c4ff	13.5	0.42	Isler_2009b	Rode	dodgerblue2	-1.261	-1.33128
Eptesicus_fuscus_bahamensis	mam	#A58AFF	#d2c4ff	13.6	0.238	Baron_1996	Chir	#6A3D9A	-1.25912	-1.32951
Myotis_tricolor	mam	#A58AFF	#d2c4ff	13.6	0.259	Baron_1996	Chir	#6A3D9A	-1.25912	-1.32951
Pteronotus_gymnonotus	mam	#A58AFF	#d2c4ff	13.6	0.343	Baron_1996	Chir	#6A3D9A	-1.25912	-1.32951
Gekko_kuhli	squ	#FB61D7	#fcb0ea	13.64	0.106	Kverkova_et_al_2022	Gekko	#E31A1C	-1.25837	-1.32881
Chiroderma_trinitatum	mam	#A58AFF	#d2c4ff	13.7	0.537	Baron_1996	Chir	#6A3D9A	-1.25726	-1.32775
Molossus_molossus	mam	#A58AFF	#d2c4ff	13.7	0.317	Baron_1996	Chir	#6A3D9A	-1.25726	-1.32775
Rhinolophus_affinis	mam	#A58AFF	#d2c4ff	13.7	0.355	Baron_1996	Chir	#6A3D9A	-1.25726	-1.32775
Triaenops_persicus	mam	#A58AFF	#d2c4ff	13.7	0.271	Baron_1996	Chir	#6A3D9A	-1.25726	-1.32775
Canthigaster_margaritata	act	#F8766D	#fbbab5	13.75	0.048	Fishbase-BRAINS-table	Tetraodont	darkorange4	-1.25633	-1.32688
Curruca_curruca_curruca	ave	#53B400	#a6ff5a	13.75	0.4775	Griesser	Passe	maroon	-1.25633	-1.32688
Abudefduf_vaigiensis	act	#F8766D	#fbbab5	13.8	0.099	Stark_2022	Oval	dodgerblue2	-1.25541	-1.32601
Caffrogobius_saldanha	act	#F8766D	#fbbab5	13.8	0.0414033	Fishbase-BRAINS-table	Gobii	green4	-1.25541	-1.32601
Cyclodomorphus_casuarinae	squ	#FB61D7	#fcb0ea	13.8	0.0718	Song_et_al_2023	Scinc	#6A3D9A	-1.25541	-1.32601
Nectamia_savayensis	act	#F8766D	#fbbab5	13.8	0.092	Fishbase-BRAINS-table	Kurti	darkturquoise	-1.25541	-1.32601
Ptilotula_flavescens	ave	#53B400	#a6ff5a	13.8	0.53872	AnimalTraits	Passe	maroon	-1.25541	-1.32601
Dryophytes_cinereus	amp	#C49A00	#ffdd61	13.8084	0.0437	Song_et_al_2023	Anura	dodgerblue2	-1.25526	-1.32587
Acrocephalus_scirpaceus	ave	#53B400	#a6ff5a	13.85	0.48	Griesser	Passe	maroon	-1.25449	-1.32515
Chromis_ternatensis	act	#F8766D	#fbbab5	13.85	0.113	Fishbase-BRAINS-table	Oval	dodgerblue2	-1.25449	-1.32515
Microdipodops_megacephalus	mam	#A58AFF	#d2c4ff	13.85	0.559	Boddy_2012	Rode	dodgerblue2	-1.25449	-1.32515
Rhinolophus_pearsonii	mam	#A58AFF	#d2c4ff	13.9	0.332	Baron_1996	Chir	#6A3D9A	-1.25357	-1.32428
Calamanthus_campestris	ave	#53B400	#a6ff5a	14	0.66304	AnimalTraits	Passe	maroon	-1.25175	-1.32257
Contopus_virens	ave	#53B400	#a6ff5a	14	0.4662	Griesser	Passe	maroon	-1.25175	-1.32257
Cypsiurus_parvus	ave	#53B400	#a6ff5a	14	0.3108	Griesser	Stris	#FF7F00	-1.25175	-1.32257
Epthianura_albifrons	ave	#53B400	#a6ff5a	14	0.54908	Griesser	Passe	maroon	-1.25175	-1.32257
Larabicus_quadrilineatus	act	#F8766D	#fbbab5	14	0.0806	Fishbase-BRAINS-table	Labri	#FDBF6F	-1.25175	-1.32257
Poephila_acuticauda	ave	#53B400	#a6ff5a	14	0.52836	Griesser	Passe	maroon	-1.25175	-1.32257
Rhipidura_rufiventris	ave	#53B400	#a6ff5a	14	0.5698	AnimalTraits	Passe	maroon	-1.25175	-1.32257
Dendromus_mesomelas	mam	#A58AFF	#d2c4ff	14	0.51	Lopez-Torrez_2024	Rode	dodgerblue2	-1.25175	-1.32257
Gerbillus_nanus	mam	#A58AFF	#d2c4ff	14	0.6	Boddy_2012	Rode	dodgerblue2	-1.25175	-1.32257
Megaloglossus_woermanni	mam	#A58AFF	#d2c4ff	14	0.59	McNab_1989	Chir	#6A3D9A	-1.25175	-1.32257
Peromyscus_crinitus	mam	#A58AFF	#d2c4ff	14	0.53	McNab_1989	Rode	dodgerblue2	-1.25175	-1.32257
Cyprichromis_leptosoma	act	#F8766D	#fbbab5	14.0956	0.0914389	Tsuboi-2019	Oval	dodgerblue2	-1.25002	-1.32094
Compsaraia_compsa	act	#F8766D	#fbbab5	14.15	0.127	Tsuboi-2019	Otoc	black	-1.24904	-1.32002
Eleotris_fusca	act	#F8766D	#fbbab5	14.15	0.019835	Fishbase-BRAINS-table	Gobii	green4	-1.24904	-1.32002
Melithreptus_lunatus	ave	#53B400	#a6ff5a	14.15	0.6216	AnimalTraits	Passe	maroon	-1.24904	-1.32002
Chelidonichthys_kumu	act	#F8766D	#fbbab5	14.2	0.072	Fishbase-BRAINS-table	Perci	skyblue2	-1.24815	-1.31917
Artibeus_hartii	mam	#A58AFF	#d2c4ff	14.2	0.5105	Tsuboi_2018	Chir	#6A3D9A	-1.24815	-1.31917
Mormopterus_beccarii	mam	#A58AFF	#d2c4ff	14.2	0.233	Tsuboi_2018	Chir	#6A3D9A	-1.24815	-1.31917
Amolops_mantzorum	amp	#C49A00	#ffdd61	14.22	0.06624	Song_et_al_2023	Anura	dodgerblue2	-1.24779	-1.31883
Aegithina_tiphia	ave	#53B400	#a6ff5a	14.25	0.69412	Griesser	Passe	maroon	-1.24726	-1.31833
Erythrura_trichroa	ave	#53B400	#a6ff5a	14.2971	0.60088	Griesser	Passe	maroon	-1.24642	-1.31753
Apogon_semiornatus	act	#F8766D	#fbbab5	14.3	0.033	Tsuboi-2019	Kurti	darkturquoise	-1.24637	-1.31748
Protonotaria_citrea	ave	#53B400	#a6ff5a	14.3	0.61124	Griesser	Passe	maroon	-1.24637	-1.31748
Balionycteris_maculata	mam	#A58AFF	#d2c4ff	14.33	0.51067	Tsuboi_2018	Chir	#6A3D9A	-1.24583	-1.31698
Ctenophorus_vadnappa	squ	#FB61D7	#fcb0ea	14.35	0.105	Song_et_al_2023	Iguan	dodgerblue2	-1.24548	-1.31665
Amolops_lifanensis	amp	#C49A00	#ffdd61	14.36	0.03788	Song_et_al_2023	Anura	dodgerblue2	-1.2453	-1.31648
Nycteris_tragata	mam	#A58AFF	#d2c4ff	14.4	0.46	Tsuboi_2018	Chir	#6A3D9A	-1.2446	-1.31581
Ambystoma_maculatum	amp	#C49A00	#ffdd61	14.45	0.0372	Song_et_al_2023	Caudata	#E31A1C	-1.24372	-1.31498
Nycteris_macrotis	mam	#A58AFF	#d2c4ff	14.5	0.388	Baron_1996	Chir	#6A3D9A	-1.24284	-1.31415
Apogon_norfolcensis	act	#F8766D	#fbbab5	14.5	0.088	Fishbase-BRAINS-table	Kurti	darkturquoise	-1.24284	-1.31415
Chamaea_fasciata	ave	#53B400	#a6ff5a	14.5	0.79772	Griesser	Passe	maroon	-1.24284	-1.31415
Cirripectes_fuscoguttatus	act	#F8766D	#fbbab5	14.5	0.0668	Fishbase-BRAINS-table	Oval	dodgerblue2	-1.24284	-1.31415
Helmitheros_vermivorum	ave	#53B400	#a6ff5a	14.5	0.61124	Griesser	Passe	maroon	-1.24284	-1.31415
Origma_solitaria	ave	#53B400	#a6ff5a	14.5	0.8806	AnimalTraits	Passe	maroon	-1.24284	-1.31415
Parapercis_cylindrica	act	#F8766D	#fbbab5	14.5	0.089	Stark_2022	NA	NA	-1.24284	-1.31415
Platysteira_cyanea	ave	#53B400	#a6ff5a	14.5	0.81844	Griesser	Passe	maroon	-1.24284	-1.31415
Pomadasys_stridens	act	#F8766D	#fbbab5	14.5	0.13	Fishbase-BRAINS-table	Lutjan	maroon	-1.24284	-1.31415
Ptychadena_mascareniensis	amp	#C49A00	#ffdd61	14.519	0.04	Song_et_al_2023	Anura	dodgerblue2	-1.24251	-1.31383
Rana_chensinensis	amp	#C49A00	#ffdd61	14.56	0.066676	Song_et_al_2023	Anura	dodgerblue2	-1.24179	-1.31316
Calotes_versicolor	squ	#FB61D7	#fcb0ea	14.6	0.097	Song_et_al_2023	Iguan	dodgerblue2	-1.24109	-1.3125
Gehyra_oceanica	squ	#FB61D7	#fcb0ea	14.6	0.0973	Song_et_al_2023	Gekko	#E31A1C	-1.24109	-1.3125
Rana_japonica	amp	#C49A00	#ffdd61	14.6	0.03567	Song_et_al_2023	Anura	dodgerblue2	-1.24109	-1.3125
Rana_zhenhaiensis	amp	#C49A00	#ffdd61	14.6	0.043764	Song_et_al_2023	Anura	dodgerblue2	-1.24109	-1.3125
Mus_booduga	mam	#A58AFF	#d2c4ff	14.6	0.31	Boddy_2012	Rode	dodgerblue2	-1.24109	-1.3125
Rhinolophus_trifoliatus	mam	#A58AFF	#d2c4ff	14.6	0.352	Baron_1996	Chir	#6A3D9A	-1.24109	-1.3125
Coris_julis	act	#F8766D	#fbbab5	14.64	0.113	Stark_2022	Labri	#FDBF6F	-1.2404	-1.31184
Cyanerpes_cyaneus	ave	#53B400	#a6ff5a	14.65	0.5698	Griesser	Passe	maroon	-1.24023	-1.31168
Arses_telescopthalmus_telescopthalmus	ave	#53B400	#a6ff5a	14.6553	0.64232	Griesser	Passe	maroon	-1.24013	-1.31159
Micronycteris_brachyotis	mam	#A58AFF	#d2c4ff	14.7	0.408	Baron_1996	Chir	#6A3D9A	-1.23936	-1.31086
Melithreptus_brevirostris	ave	#53B400	#a6ff5a	14.775	0.70448	Griesser	Passe	maroon	-1.23807	-1.30964
Gobius_niger	act	#F8766D	#fbbab5	14.8	0.034	Stark_2022	Gobii	green4	-1.23764	-1.30923
Gymnothorax_gracilicauda	act	#F8766D	#fbbab5	14.8	0.031	Fishbase-BRAINS-table	Elop	gray70	-1.23764	-1.30923
Tregellasia_leucops	ave	#53B400	#a6ff5a	14.8	0.61124	AnimalTraits	Passe	maroon	-1.23764	-1.30923
Litoria_lesueurii	amp	#C49A00	#ffdd61	14.815	0.0274	Song_et_al_2023	Anura	dodgerblue2	-1.23739	-1.30899
Pelophylax_hubeiensis	amp	#C49A00	#ffdd61	14.83	0.056308	Song_et_al_2023	Anura	dodgerblue2	-1.23713	-1.30875
Polypedates_leucomystax	amp	#C49A00	#ffdd61	14.8313	0.0192696	Song_et_al_2023	Anura	dodgerblue2	-1.23711	-1.30873
Passerina_cyanea	ave	#53B400	#a6ff5a	14.8417	0.6734	Griesser	Passe	maroon	-1.23693	-1.30856
Pristiapogon_exostigma	act	#F8766D	#fbbab5	14.85	0.084	Fishbase-BRAINS-table	Kurti	darkturquoise	-1.23679	-1.30842
Poephila_cincta	ave	#53B400	#a6ff5a	14.9	0.48692	Griesser	Passe	maroon	-1.23595	-1.30762
Miniopterus_inflatus	mam	#A58AFF	#d2c4ff	14.9	0.325	Baron_1996	Chir	#6A3D9A	-1.23595	-1.30762
Planigale_novaeguineae	mam	#A58AFF	#d2c4ff	14.9	0.27	Weisbecker_2013	Mars	green4	-1.23595	-1.30762
Phaeothlypis_fulvicauda	ave	#53B400	#a6ff5a	14.9	0.58016	Griesser	Passe	maroon	-1.23595	-1.30762
Ctenophorus_fionni	squ	#FB61D7	#fcb0ea	14.93	0.099	Song_et_al_2023	Iguan	dodgerblue2	-1.23544	-1.30714
Tropheus_brichardi	act	#F8766D	#fbbab5	14.9575	0.1335	Tsuboi-2019	Oval	dodgerblue2	-1.23498	-1.30669
Lialis_jicari	squ	#FB61D7	#fcb0ea	14.96	0.06	Kverkova_et_al_2022	Gekko	#E31A1C	-1.23494	-1.30665
Cassistrellus_dimissus	mam	#A58AFF	#d2c4ff	15	0.231	Baron_1996	Chir	#6A3D9A	-1.23427	-1.30601
Miniopterus_magnater	mam	#A58AFF	#d2c4ff	15	0.324	Baron_1996	Chir	#6A3D9A	-1.23427	-1.30601
Monophyllus_plethodon	mam	#A58AFF	#d2c4ff	15	0.445	Baron_1996	Chir	#6A3D9A	-1.23427	-1.30601
Myotis_dasycneme	mam	#A58AFF	#d2c4ff	15	0.31	Baron_1996	Chir	#6A3D9A	-1.23427	-1.30601
Neomys_fodiens	mam	#A58AFF	#d2c4ff	15	0.32	McNab_1989	Euli	#FDBF6F	-1.23427	-1.30601
Cyornis_rubeculoides	ave	#53B400	#a6ff5a	15	0.5698	Griesser	Passe	maroon	-1.23427	-1.30601
Enicurus_scouleri	ave	#53B400	#a6ff5a	15	0.78736	Griesser	Passe	maroon	-1.23427	-1.30601
Halichoeres_nigrescens	act	#F8766D	#fbbab5	15	0.0633	Fishbase-BRAINS-table	Labri	#FDBF6F	-1.23427	-1.30601
Hylacola_cauta	ave	#53B400	#a6ff5a	15	0.83398	Griesser	Passe	maroon	-1.23427	-1.30601
Lichenostomus_keartlandi	ave	#53B400	#a6ff5a	15	0.71484	AnimalTraits	Passe	maroon	-1.23427	-1.30601
Locustella_naevia	ave	#53B400	#a6ff5a	15	0.5	Griesser	Passe	maroon	-1.23427	-1.30601
Meliphaga_gracilis_gracilis	ave	#53B400	#a6ff5a	15	0.6734	AnimalTraits	Passe	maroon	-1.23427	-1.30601
Neopomacentrus_cyanomos	act	#F8766D	#fbbab5	15	0.1	Fishbase-BRAINS-table	Oval	dodgerblue2	-1.23427	-1.30601
Pervagor_melanocephalus	act	#F8766D	#fbbab5	15	0.124	Fishbase-BRAINS-table	Tetraodont	darkorange4	-1.23427	-1.30601
Saxicola_torquatus	ave	#53B400	#a6ff5a	15	0.63196	Griesser	Passe	maroon	-1.23427	-1.30601
Tachycineta_thalassina	ave	#53B400	#a6ff5a	15	0.47656	Griesser	Passe	maroon	-1.23427	-1.30601
Trichodere_cockerelli	ave	#53B400	#a6ff5a	15	0.6734	AnimalTraits	Passe	maroon	-1.23427	-1.30601
Sceloporus_occidentalis	squ	#FB61D7	#fcb0ea	15.053	0.0718	Song_et_al_2023	Iguan	dodgerblue2	-1.23338	-1.30516
Ophthalmotilapia_ventralis	act	#F8766D	#fbbab5	15.0547	0.11186	Tsuboi-2019	Oval	dodgerblue2	-1.23336	-1.30514
Ctenolabrus_rupestris	act	#F8766D	#fbbab5	15.06	0.111	Stark_2022	Labri	#FDBF6F	-1.23327	-1.30505
Ctenophorus_gibba	squ	#FB61D7	#fcb0ea	15.07	0.103	Song_et_al_2023	Iguan	dodgerblue2	-1.2331	-1.30489
Thalassoma_bifasciatum	act	#F8766D	#fbbab5	15.2	0.102	Stark_2022	Labri	#FDBF6F	-1.23094	-1.30282
Xenotilapia_boulengeri	act	#F8766D	#fbbab5	15.2	0.1237	Tsuboi-2019	Oval	dodgerblue2	-1.23094	-1.30282
Microgale_cowani	mam	#A58AFF	#d2c4ff	15.2055	0.419759	Stephan_1991	Atla	gold1	-1.23085	-1.30274
Riparia_riparia	ave	#53B400	#a6ff5a	15.25	0.42476	Griesser	Passe	maroon	-1.23012	-1.30203
Ctenophorus_caudicinctus	squ	#FB61D7	#fcb0ea	15.28	0.106	Song_et_al_2023	Iguan	dodgerblue2	-1.22962	-1.30156
Chaetodipus_formosus	mam	#A58AFF	#d2c4ff	15.3	0.43	Isler_2009b	Rode	dodgerblue2	-1.2293	-1.30124
Proteus_anguinus	amp	#C49A00	#ffdd61	15.33	0.0337	Song_et_al_2023	Caudata	#E31A1C	-1.2288	-1.30077
Himatione_sanguinea	ave	#53B400	#a6ff5a	15.3465	0.69412	Griesser	Passe	maroon	-1.22853	-1.30051
Giuris_margaritaceus	act	#F8766D	#fbbab5	15.35	0.02715	Fishbase-BRAINS-table	Gobii	green4	-1.22848	-1.30046
Pytilia_melba	ave	#53B400	#a6ff5a	15.4	0.59052	Griesser	Passe	maroon	-1.22766	-1.29967
Ceratopipra_mentalis	ave	#53B400	#a6ff5a	15.5	0.61124	Griesser	Passe	maroon	-1.22604	-1.29812
Corythornis_cristatus	ave	#53B400	#a6ff5a	15.5	0.34	Griesser	Corac	green4	-1.22604	-1.29812
Sprattus_sprattus	act	#F8766D	#fbbab5	15.5	0.098	Stark_2022	Otoc	black	-1.22604	-1.29812
Sylvia_communis	ave	#53B400	#a6ff5a	15.5	0.534	Griesser	Passe	maroon	-1.22604	-1.29812
Miniopterus_tristis	mam	#A58AFF	#d2c4ff	15.6	0.333	Baron_1996	Chir	#6A3D9A	-1.22441	-1.29657
Lampanyctus_crocodilus	act	#F8766D	#fbbab5	15.64	0.08238	Fishbase-BRAINS-table	NA	NA	-1.22376	-1.29595
Thamnomanes_caesius	ave	#53B400	#a6ff5a	15.7	0.63196	Griesser	Passe	maroon	-1.22279	-1.29503
Mormoops_megalophylla	mam	#A58AFF	#d2c4ff	15.7	0.386	Baron_1996	Chir	#6A3D9A	-1.22279	-1.29503
Bolitoglossa_dofleini	amp	#C49A00	#ffdd61	15.7531	0.0178192	Song_et_al_2023	Caudata	#E31A1C	-1.22193	-1.29422
Pipistrellus_stenopterus	mam	#A58AFF	#d2c4ff	15.8	0.247	Tsuboi_2018	Chir	#6A3D9A	-1.22117	-1.29351
Syconycteris_australis	mam	#A58AFF	#d2c4ff	15.84	0.592	Tsuboi_2018	Chir	#6A3D9A	-1.22053	-1.2929
Discoglossus_pictus	amp	#C49A00	#ffdd61	15.85	0.0161616	Song_et_al_2023	Anura	dodgerblue2	-1.22037	-1.29275
Sminthopsis_murina	mam	#A58AFF	#d2c4ff	15.9	0.44	Isler_2011	Mars	green4	-1.21957	-1.29199
Panurus_biarmicus	ave	#53B400	#a6ff5a	15.9	0.572	Griesser	Passe	maroon	-1.21957	-1.29199
Paroedura_picta	squ	#FB61D7	#fcb0ea	15.9105	0.08828	Song_et_al_2023	Gekko	#E31A1C	-1.2194	-1.29184
Ficedula_hypoleuca	ave	#53B400	#a6ff5a	15.95	0.45975	Griesser	Passe	maroon	-1.21877	-1.29125
Anoura_geoffroyi	mam	#A58AFF	#d2c4ff	16	0.586	Baron_1996	Chir	#6A3D9A	-1.21798	-1.2905
Carollia_perspicillata	mam	#A58AFF	#d2c4ff	16	0.47	McNab_1989	Chir	#6A3D9A	-1.21798	-1.2905
Uroderma_bilobatum	mam	#A58AFF	#d2c4ff	16	0.53	McNab_1989	Chir	#6A3D9A	-1.21798	-1.2905
Carduelis_carduelis	ave	#53B400	#a6ff5a	16	0.6734	Griesser	Passe	maroon	-1.21798	-1.2905
Hyporhamphus_limbatus	act	#F8766D	#fbbab5	16	0.059	Fishbase-BRAINS-table	Oval	dodgerblue2	-1.21798	-1.2905
Phoenicurus_ochruros	ave	#53B400	#a6ff5a	16	0.7252	Griesser	Passe	maroon	-1.21798	-1.2905
Stelgidopteryx	ave	#53B400	#a6ff5a	16	0.54908	Griesser	Passe	maroon	-1.21798	-1.2905
Aulonocranus_dewindti	act	#F8766D	#fbbab5	16.037	0.10872	Tsuboi-2019	Oval	dodgerblue2	-1.2174	-1.28995
Ctenophorus_decresii	squ	#FB61D7	#fcb0ea	16.08	0.11086	Song_et_al_2023	Iguan	dodgerblue2	-1.21672	-1.28931
Taurulus_bubalis	act	#F8766D	#fbbab5	16.126	0.0618219	Fishbase-BRAINS-table	Perci	skyblue2	-1.216	-1.28863
Halichoeres_biocellatus	act	#F8766D	#fbbab5	16.15	0.0858	Fishbase-BRAINS-table	Labri	#FDBF6F	-1.21563	-1.28827
Iracundus_signifer	act	#F8766D	#fbbab5	16.2	0.075	Fishbase-BRAINS-table	Perci	skyblue2	-1.21485	-1.28753
Crithagra_flaviventris	ave	#53B400	#a6ff5a	16.2	0.74592	Griesser	Passe	maroon	-1.21485	-1.28753
Chaetodipus_penicillatus	mam	#A58AFF	#d2c4ff	16.25	0.46292	Boddy_2012	Rode	dodgerblue2	-1.21408	-1.28679
Cercomacroides_tyrannina	ave	#53B400	#a6ff5a	16.3	0.76664	Griesser	Passe	maroon	-1.21331	-1.28605
Hyperoplus_lanceolatus	act	#F8766D	#fbbab5	16.3	0.047	Stark_2022	NA	NA	-1.21331	-1.28605
Glaphyromorphus_nigricaudis	squ	#FB61D7	#fcb0ea	16.32	0.0524	Song_et_al_2023	Scinc	#6A3D9A	-1.21301	-1.28576
Ctenochromis_horei	act	#F8766D	#fbbab5	16.4053	0.137576	Tsuboi-2019	Oval	dodgerblue2	-1.21169	-1.2845
Pelophylax_ridibundus	amp	#C49A00	#ffdd61	16.419	0.1144	Song_et_al_2023	Anura	dodgerblue2	-1.21148	-1.2843
Artibeus_toltecus	mam	#A58AFF	#d2c4ff	16.45	0.544	Tsuboi_2018	Chir	#6A3D9A	-1.211	-1.28385
Cordylus_tropidosternum	squ	#FB61D7	#fcb0ea	16.45	0.103	Kverkova_et_al_2022	Scinc	#6A3D9A	-1.211	-1.28385
Argyropelecus_aculeatus	act	#F8766D	#fbbab5	16.5	0.039	Stark_2022	NA	NA	-1.21023	-1.28312
Cercomacroides_nigrescens	ave	#53B400	#a6ff5a	16.5	0.87024	Griesser	Passe	maroon	-1.21023	-1.28312
Locustella_luscinioides	ave	#53B400	#a6ff5a	16.5	0.5698	Griesser	Passe	maroon	-1.21023	-1.28312
Pervagor_spilosoma	act	#F8766D	#fbbab5	16.5	0.1145	Fishbase-BRAINS-table	Tetraodont	darkorange4	-1.21023	-1.28312
Chaerephon_jobensis	mam	#A58AFF	#d2c4ff	16.5	0.36	Tsuboi_2018	Chir	#6A3D9A	-1.21023	-1.28312
Rhinophrynus_dorsalis	amp	#C49A00	#ffdd61	16.57	0.0329241	Song_et_al_2023	Anura	dodgerblue2	-1.20916	-1.2821
Afurcagobius_tamarensis	act	#F8766D	#fbbab5	16.7	0.0285	Tsuboi-2019	Gobii	green4	-1.20722	-1.28023
Hypostomus_plecostomus	act	#F8766D	#fbbab5	16.7	0.08	Tsuboi-2019	Tetraodont	darkorange4	-1.20722	-1.28023
Lichenostomus_plumulus	ave	#53B400	#a6ff5a	16.7	0.89096	AnimalTraits	Passe	maroon	-1.20722	-1.28023
Odontamblyopus_rubicundus	act	#F8766D	#fbbab5	16.7	0.017915	Fishbase-BRAINS-table	Gobii	green4	-1.20722	-1.28023
Manacus_manacus	ave	#53B400	#a6ff5a	16.75	0.61124	Griesser	Passe	maroon	-1.20648	-1.27951
Vireo_olivaceus	ave	#53B400	#a6ff5a	16.7802	0.63196	Griesser	Passe	maroon	-1.20603	-1.27908
Leiocephalus_carinatus	squ	#FB61D7	#fcb0ea	16.79	0.072	Song_et_al_2023	Iguan	dodgerblue2	-1.20588	-1.27894
Caligavis_chrysops	ave	#53B400	#a6ff5a	16.875	0.74592	Griesser	Passe	maroon	-1.20463	-1.27772
Pseudis_paradoxa	amp	#C49A00	#ffdd61	16.977	0.0738	Song_et_al_2023	Anura	dodgerblue2	-1.20312	-1.27628
Xenotilapia_melanogenys	act	#F8766D	#fbbab5	16.9805	0.0932474	Tsuboi-2019	Oval	dodgerblue2	-1.20307	-1.27623
Myodes_gapperi	mam	#A58AFF	#d2c4ff	17	1.15	McNab_1989	Rode	dodgerblue2	-1.20278	-1.27595
Sminthopsis_macroura	mam	#A58AFF	#d2c4ff	17	0.4144	Boddy_2012	Mars	green4	-1.20278	-1.27595
Sturnira_lilium	mam	#A58AFF	#d2c4ff	17	0.52	McNab_1989	Chir	#6A3D9A	-1.20278	-1.27595
Amytornis_goyderi	ave	#53B400	#a6ff5a	17	0.80808	AnimalTraits	Passe	maroon	-1.20278	-1.27595
Artamus_minor	ave	#53B400	#a6ff5a	17	0.53872	AnimalTraits	Passe	maroon	-1.20278	-1.27595
Cormobates	ave	#53B400	#a6ff5a	17	0.83916	Griesser	Passe	maroon	-1.20278	-1.27595
Eucinostomus_gula	act	#F8766D	#fbbab5	17	0.15	Tsuboi-2019	NA	NA	-1.20278	-1.27595
Hylacola_pyrrhopygia	ave	#53B400	#a6ff5a	17	1.03045	Griesser	Passe	maroon	-1.20278	-1.27595
Lactoria_cornuta	act	#F8766D	#fbbab5	17	0.1064	Fishbase-BRAINS-table	Tetraodont	darkorange4	-1.20278	-1.27595
Neosericornis_citreogularis	ave	#53B400	#a6ff5a	17	0.81844	Griesser	Passe	maroon	-1.20278	-1.27595
Onychorhynchus	ave	#53B400	#a6ff5a	17	0.48692	Griesser	Passe	maroon	-1.20278	-1.27595
Parus_major	ave	#53B400	#a6ff5a	17	0.857317	Griesser	Passe	maroon	-1.20278	-1.27595
Phoenicurus_phoenicurus	ave	#53B400	#a6ff5a	17	0.52836	Griesser	Passe	maroon	-1.20278	-1.27595
Phylidonyris_novaehollandiae	ave	#53B400	#a6ff5a	17	0.9324	Griesser	Passe	maroon	-1.20278	-1.27595
Purnella_albifrons	ave	#53B400	#a6ff5a	17	0.74592	Griesser	Passe	maroon	-1.20278	-1.27595
Apteronotus_leptorhynchus	act	#F8766D	#fbbab5	17.011	0.1119	Fishbase-BRAINS-table	Otoc	black	-1.20262	-1.2758
Macroglossus_minimus	mam	#A58AFF	#d2c4ff	17.03	0.607	Tsuboi_2018	Chir	#6A3D9A	-1.20234	-1.27553
Cirrhitops_fasciatus	act	#F8766D	#fbbab5	17.05	0.092	Fishbase-BRAINS-table	Otoc	black	-1.20205	-1.27525
Aspidoscelis_tigris	squ	#FB61D7	#fcb0ea	17.1	0.1369	Kverkova_et_al_2022	Lacet	green4	-1.20131	-1.27454
Lacerta_strigata	squ	#FB61D7	#fcb0ea	17.1	0.1058	Kverkova_et_al_2022	Lacet	green4	-1.20131	-1.27454
Ptilotula_fusca	ave	#53B400	#a6ff5a	17.175	0.75628	Griesser	Passe	maroon	-1.20022	-1.27349
Apogon_ellioti	act	#F8766D	#fbbab5	17.2	0.075	Fishbase-BRAINS-table	Kurti	darkturquoise	-1.19985	-1.27314
Peromyscus_maniculatus	mam	#A58AFF	#d2c4ff	17.2	0.52	Sacher_1974	Rode	dodgerblue2	-1.19985	-1.27314
Pleurodeles_waltl	amp	#C49A00	#ffdd61	17.24	0.0323	Song_et_al_2023	Caudata	#E31A1C	-1.19927	-1.27258
Gobiomorphus_australis	act	#F8766D	#fbbab5	17.3	0.02215	Fishbase-BRAINS-table	Gobii	green4	-1.1984	-1.27175
Acrocephalus_orientalis	ave	#53B400	#a6ff5a	17.3	0.94276	AnimalTraits	Passe	maroon	-1.1984	-1.27175
Perognathus_parvus	mam	#A58AFF	#d2c4ff	17.3	0.47	Isler_2009b	Rode	dodgerblue2	-1.1984	-1.27175
Anthus_berthelotii	ave	#53B400	#a6ff5a	17.5	0.52	Griesser	Passe	maroon	-1.19552	-1.26899
Canthigaster_jactator	act	#F8766D	#fbbab5	17.5	0.082	Stark_2022	Tetraodont	darkorange4	-1.19552	-1.26899
Centropyge_bicolor	act	#F8766D	#fbbab5	17.5	0.116	Stark_2022	NA	NA	-1.19552	-1.26899
Myiagra_cyanoleuca	ave	#53B400	#a6ff5a	17.5	0.65268	Griesser	Passe	maroon	-1.19552	-1.26899
Pachycephala_simplex	ave	#53B400	#a6ff5a	17.5	0.85988	AnimalTraits	Passe	maroon	-1.19552	-1.26899
Nanorana_parkeri	amp	#C49A00	#ffdd61	17.53	0.0399	Song_et_al_2023	Anura	dodgerblue2	-1.19509	-1.26858
Sylvirana_guentheri	amp	#C49A00	#ffdd61	17.54	0.07833	Song_et_al_2023	Anura	dodgerblue2	-1.19495	-1.26844
Chaetodon_plebeius	act	#F8766D	#fbbab5	17.6	0.129	Fishbase-BRAINS-table	Chaeto	midnightblue	-1.19408	-1.26762
Thalassoma_quinquevittatum	act	#F8766D	#fbbab5	17.6	0.1369	Fishbase-BRAINS-table	Labri	#FDBF6F	-1.19408	-1.26762
Stagonopleura_guttata	ave	#53B400	#a6ff5a	17.6	0.65268	Griesser	Passe	maroon	-1.19408	-1.26762
Chironax_melanocephalus	mam	#A58AFF	#d2c4ff	17.63	0.612	Tsuboi_2018	Chir	#6A3D9A	-1.19365	-1.26721
Aspidoscelis_gularis	squ	#FB61D7	#fcb0ea	17.68	0.067	Song_et_al_2023	Lacet	green4	-1.19294	-1.26653
Sicalis_flaveola	ave	#53B400	#a6ff5a	17.7	0.7252	Griesser	Passe	maroon	-1.19265	-1.26626
Tadarida_aegyptiaca	mam	#A58AFF	#d2c4ff	17.7	0.393	Baron_1996	Chir	#6A3D9A	-1.19265	-1.26626
Antechinomys_laniger	mam	#A58AFF	#d2c4ff	17.8	0.48692	Boddy_2012	Mars	green4	-1.19123	-1.26491
Lichenostomus_ornatus	ave	#53B400	#a6ff5a	17.85	0.777	Griesser	Passe	maroon	-1.19052	-1.26423
Cyprichromis_microlepidotus	act	#F8766D	#fbbab5	17.89	0.1174	Tsuboi-2019	Oval	dodgerblue2	-1.18996	-1.2637
Caenolestes_fuliginosus	mam	#A58AFF	#d2c4ff	17.9	0.68	Isler_2011	Mars	green4	-1.18981	-1.26357
Coris_flavovittata	act	#F8766D	#fbbab5	17.9	0.117	Fishbase-BRAINS-table	Labri	#FDBF6F	-1.18981	-1.26357
Sceloporus_malachiticus	squ	#FB61D7	#fcb0ea	17.9	0.106	Kverkova_et_al_2022	Iguan	dodgerblue2	-1.18981	-1.26357
Latastia_longicaudata	squ	#FB61D7	#fcb0ea	17.99	0.1189	Kverkova_et_al_2022	Lacet	green4	-1.18855	-1.26237
Amadina_fasciata	ave	#53B400	#a6ff5a	18	0.61124	Griesser	Passe	maroon	-1.18841	-1.26224
Ashbyia_lovensis	ave	#53B400	#a6ff5a	18	0.69412	AnimalTraits	Passe	maroon	-1.18841	-1.26224
Chaetodon_speculum	act	#F8766D	#fbbab5	18	0.133	Stark_2022	Chaeto	midnightblue	-1.18841	-1.26224
Emberiza_rutila	ave	#53B400	#a6ff5a	18	0.587	Griesser	Passe	maroon	-1.18841	-1.26224
Ostorhinchus_endekataenia	act	#F8766D	#fbbab5	18	0.092	Fishbase-BRAINS-table	Kurti	darkturquoise	-1.18841	-1.26224
Phoenicurus_fuliginosus	ave	#53B400	#a6ff5a	18	0.64232	Griesser	Passe	maroon	-1.18841	-1.26224
Sayornis_nigricans	ave	#53B400	#a6ff5a	18	0.50764	Griesser	Passe	maroon	-1.18841	-1.26224
Upeneus_sulphureus	act	#F8766D	#fbbab5	18	0.102	Stark_2022	Syngnath	gold1	-1.18841	-1.26224
Lonchorhina_aurita	mam	#A58AFF	#d2c4ff	18	0.377	Tsuboi_2018	Chir	#6A3D9A	-1.18841	-1.26224
Myodes_glareolus	mam	#A58AFF	#d2c4ff	18	1.11	McNab_1989	Rode	dodgerblue2	-1.18841	-1.26224
Myodes_rutilus	mam	#A58AFF	#d2c4ff	18	1.15	McNab_1989	Rode	dodgerblue2	-1.18841	-1.26224
Zapus_hudsonius	mam	#A58AFF	#d2c4ff	18	1.02	McNab_1989	Rode	dodgerblue2	-1.18841	-1.26224
Motacilla_flava	ave	#53B400	#a6ff5a	18.125	0.5698	Griesser	Passe	maroon	-1.18666	-1.26059
Ruwenzorisorex_suncoides	mam	#A58AFF	#d2c4ff	18.2	0.37	Kaufman_2013	Euli	#FDBF6F	-1.18562	-1.25961
Manacus_vitellinus	ave	#53B400	#a6ff5a	18.2	0.64232	Griesser	Passe	maroon	-1.18562	-1.25961
Tropheus_moorii	act	#F8766D	#fbbab5	18.2553	0.112442	Tsuboi-2019	Oval	dodgerblue2	-1.18485	-1.25889
Callionymus_lyra	act	#F8766D	#fbbab5	18.26	0.048	Stark_2022	Syngnath	gold1	-1.18479	-1.25883
Sayornis_phoebe	ave	#53B400	#a6ff5a	18.3	0.61124	Griesser	Passe	maroon	-1.18423	-1.25831
Passer_rutilans	ave	#53B400	#a6ff5a	18.3059	0.68	Griesser	Passe	maroon	-1.18415	-1.25823
Acontias_percivali	squ	#FB61D7	#fcb0ea	18.36	0.0455	Kverkova_et_al_2022	Scinc	#6A3D9A	-1.18341	-1.25753
Gliciphila_melanops	ave	#53B400	#a6ff5a	18.4	0.64232	AnimalTraits	Passe	maroon	-1.18286	-1.25701
Nycteris_javanica	mam	#A58AFF	#d2c4ff	18.4	0.47	Baron_1996	Chir	#6A3D9A	-1.18286	-1.25701
Sphaeronycteris_toxophyllum	mam	#A58AFF	#d2c4ff	18.4	0.524	Baron_1996	Chir	#6A3D9A	-1.18286	-1.25701
Acomys_wilsoni	mam	#A58AFF	#d2c4ff	18.5	0.58	Boddy_2012	Rode	dodgerblue2	-1.18149	-1.25572
Curruca_melanocephala	ave	#53B400	#a6ff5a	18.5	0.521857	Griesser	Passe	maroon	-1.18149	-1.25572
Halichoeres_marginatus	act	#F8766D	#fbbab5	18.5	0.0875	Fishbase-BRAINS-table	Labri	#FDBF6F	-1.18149	-1.25572
Synallaxis_brachyura	ave	#53B400	#a6ff5a	18.5	0.89096	Griesser	Passe	maroon	-1.18149	-1.25572
Thryothorus	ave	#53B400	#a6ff5a	18.5	0.8806	Griesser	Passe	maroon	-1.18149	-1.25572
Melospiza_georgiana	ave	#53B400	#a6ff5a	18.55	0.83916	Griesser	Passe	maroon	-1.18081	-1.25508
Amolops_loloensis	amp	#C49A00	#ffdd61	18.6	0.04723	Song_et_al_2023	Anura	dodgerblue2	-1.18013	-1.25444
Halichoeres_bivittatus	act	#F8766D	#fbbab5	18.63	0.117	Stark_2022	Labri	#FDBF6F	-1.17973	-1.25405
Salamandra_salamandra	amp	#C49A00	#ffdd61	18.66	0.0407	Song_et_al_2023	Caudata	#E31A1C	-1.17933	-1.25367
Lepidiolamprologus_nkambae	act	#F8766D	#fbbab5	18.6933	0.0856667	Tsuboi-2019	Oval	dodgerblue2	-1.17888	-1.25324
Seiurus_aurocapilla	ave	#53B400	#a6ff5a	18.8	0.7252	Griesser	Passe	maroon	-1.17745	-1.25188
Chalcides_chalcides	squ	#FB61D7	#fcb0ea	18.8	0.055	Song_et_al_2023	Scinc	#6A3D9A	-1.17745	-1.25188
Hemisus_guineensis	amp	#C49A00	#ffdd61	18.84	0.036146	Song_et_al_2023	Anura	dodgerblue2	-1.17692	-1.25137
Lalage_sueurii	ave	#53B400	#a6ff5a	18.8969	0.90132	Griesser	Passe	maroon	-1.17616	-1.25064
Limnothlypis_swainsonii	ave	#53B400	#a6ff5a	18.9	0.69412	Griesser	Passe	maroon	-1.17612	-1.25061
Peucaea_cassinii	ave	#53B400	#a6ff5a	18.9	0.80808	Griesser	Passe	maroon	-1.17612	-1.25061
Paracirrhites_arcatus	act	#F8766D	#fbbab5	18.9	0.094	Fishbase-BRAINS-table	Otoc	black	-1.17612	-1.25061
Hemichromis_bimaculatus	act	#F8766D	#fbbab5	18.95	0.068	Fishbase-BRAINS-table	Oval	dodgerblue2	-1.17546	-1.24997
Emberiza_schoeniclus	ave	#53B400	#a6ff5a	19	0.698	Griesser	Passe	maroon	-1.1748	-1.24934
Ptilotula_penicillata	ave	#53B400	#a6ff5a	19	0.85988	Griesser	Passe	maroon	-1.1748	-1.24934
Sylvia_borin	ave	#53B400	#a6ff5a	19	0.64232	Griesser	Passe	maroon	-1.1748	-1.24934
Blarina_brevicauda	mam	#A58AFF	#d2c4ff	19	0.37	McNab_1989	Euli	#FDBF6F	-1.1748	-1.24934
Sminthopsis_hirtipes	mam	#A58AFF	#d2c4ff	19	0.41	Weisbecker_2013	Mars	green4	-1.1748	-1.24934
Anthus_pratensis	ave	#53B400	#a6ff5a	19.05	0.53	Griesser	Passe	maroon	-1.17414	-1.24871
Thalassoma_hebraicum	act	#F8766D	#fbbab5	19.1	0.16	Fishbase-BRAINS-table	Labri	#FDBF6F	-1.17348	-1.24808
Chaetodipus_spinatus	mam	#A58AFF	#d2c4ff	19.1	0.47656	Boddy_2012	Rode	dodgerblue2	-1.17348	-1.24808
Rhinolophus_eloquens	mam	#A58AFF	#d2c4ff	19.1	0.404	Baron_1996	Chir	#6A3D9A	-1.17348	-1.24808
Ophthalmotilapia_nasuta	act	#F8766D	#fbbab5	19.1067	0.114867	Tsuboi-2019	Oval	dodgerblue2	-1.1734	-1.24799
Neolamprologus_sexfasciatus	act	#F8766D	#fbbab5	19.12	0.0869	Tsuboi-2019	Oval	dodgerblue2	-1.17322	-1.24782
Phylidonyris_niger	ave	#53B400	#a6ff5a	19.125	0.8288	Griesser	Passe	maroon	-1.17316	-1.24776
Oreochromis_mossambicus	act	#F8766D	#fbbab5	19.2	0.107	Fishbase-BRAINS-table	Oval	dodgerblue2	-1.17217	-1.24682
Sceloporus_olivaceus	squ	#FB61D7	#fcb0ea	19.25	0.072	Song_et_al_2023	Iguan	dodgerblue2	-1.17152	-1.2462
Vireo_altiloquus	ave	#53B400	#a6ff5a	19.2875	0.777	Griesser	Passe	maroon	-1.17103	-1.24573
Cercartetus_caudatus	mam	#A58AFF	#d2c4ff	19.3	0.71	Isler_2011	Mars	green4	-1.17087	-1.24557
Plecodus_paradoxus	act	#F8766D	#fbbab5	19.3	0.1078	Tsuboi-2019	Oval	dodgerblue2	-1.17087	-1.24557
Linaria_cannabina	ave	#53B400	#a6ff5a	19.3443	0.685333	Griesser	Passe	maroon	-1.1703	-1.24502
Artibeus_concolor	mam	#A58AFF	#d2c4ff	19.4	0.633	Baron_1996	Chir	#6A3D9A	-1.16958	-1.24433
Synaphobranchus_kaupii	act	#F8766D	#fbbab5	19.4167	0.0571	Fishbase-BRAINS-table	Elop	gray70	-1.16936	-1.24412
Callionymus_limiceps	act	#F8766D	#fbbab5	19.5	0.067	Fishbase-BRAINS-table	Syngnath	gold1	-1.16829	-1.2431
Delichon_urbicum	ave	#53B400	#a6ff5a	19.5	0.49728	Griesser	Passe	maroon	-1.16829	-1.2431
Erithacus_rubecula	ave	#53B400	#a6ff5a	19.5	0.66304	Griesser	Passe	maroon	-1.16829	-1.2431
Prunella_modularis	ave	#53B400	#a6ff5a	19.5	0.80808	Griesser	Passe	maroon	-1.16829	-1.2431
Saxicola_rubetra	ave	#53B400	#a6ff5a	19.5	0.58	Griesser	Passe	maroon	-1.16829	-1.2431
Eopsaltria_australis	ave	#53B400	#a6ff5a	19.6	0.89096	Griesser	Passe	maroon	-1.16701	-1.24187
Sylvia_atricapilla	ave	#53B400	#a6ff5a	19.75	0.6734	Griesser	Passe	maroon	-1.1651	-1.24004
Sminthopsis_griseoventer	mam	#A58AFF	#d2c4ff	19.8	0.50764	Boddy_2012	Mars	green4	-1.16446	-1.23943
Myiarchus_tuberculifer	ave	#53B400	#a6ff5a	19.8	0.68376	Griesser	Passe	maroon	-1.16446	-1.23943
Junco_hyemalis	ave	#53B400	#a6ff5a	19.85	0.85988	Griesser	Passe	maroon	-1.16383	-1.23883
Manacus_candei	ave	#53B400	#a6ff5a	19.85	0.59052	Griesser	Passe	maroon	-1.16383	-1.23883
Icterus_spurius	ave	#53B400	#a6ff5a	19.8864	0.89096	Griesser	Passe	maroon	-1.16337	-1.23839
Peromyscus_eremicus	mam	#A58AFF	#d2c4ff	20	0.54	McNab_1989	Rode	dodgerblue2	-1.16194	-1.23702
Rhyncholestes_raphanurus	mam	#A58AFF	#d2c4ff	20	0.6734	Boddy_2012	Mars	green4	-1.16194	-1.23702
Chaetodon_melannotus	act	#F8766D	#fbbab5	20	0.176	Stark_2022	Chaeto	midnightblue	-1.16194	-1.23702
Chromis_chromis	act	#F8766D	#fbbab5	20	0.135	Stark_2022	Oval	dodgerblue2	-1.16194	-1.23702
Chromis_weberi	act	#F8766D	#fbbab5	20	0.163	Fishbase-BRAINS-table	Oval	dodgerblue2	-1.16194	-1.23702
Emberiza_spodocephala	ave	#53B400	#a6ff5a	20	0.96348	Griesser	Passe	maroon	-1.16194	-1.23702
Hirundo_rustica	ave	#53B400	#a6ff5a	20	0.5698	Griesser	Passe	maroon	-1.16194	-1.23702
Labrichthys_unilineatus	act	#F8766D	#fbbab5	20	0.1	Fishbase-BRAINS-table	Labri	#FDBF6F	-1.16194	-1.23702
Leptagonus_decagonus	act	#F8766D	#fbbab5	20	0.055	Fishbase-BRAINS-table	Perci	skyblue2	-1.16194	-1.23702
Lichenostomus_cratitius	ave	#53B400	#a6ff5a	20	0.95312	AnimalTraits	Passe	maroon	-1.16194	-1.23702
Myiagra_alecto	ave	#53B400	#a6ff5a	20	0.75628	Griesser	Passe	maroon	-1.16194	-1.23702
Nannobrachium_lineatum	act	#F8766D	#fbbab5	20	0.0422	Fishbase-BRAINS-table	NA	NA	-1.16194	-1.23702
Thamnophilus_punctatus	ave	#53B400	#a6ff5a	20	0.97384	Griesser	Passe	maroon	-1.16194	-1.23702
Xenopus_laevis	amp	#C49A00	#ffdd61	20	0.031	Song_et_al_2023	Anura	dodgerblue2	-1.16194	-1.23702
Anourosorex_squamipes	mam	#A58AFF	#d2c4ff	20.1	0.389	Kaufman_2013	Euli	#FDBF6F	-1.16068	-1.23583
Lagurus_lagurus	mam	#A58AFF	#d2c4ff	20.1	0.42	Isler_2009b	Rode	dodgerblue2	-1.16068	-1.23583
Rhinolophus_clivosus	mam	#A58AFF	#d2c4ff	20.1	0.242	Baron_1996	Chir	#6A3D9A	-1.16068	-1.23583
Thylamys_elegans	mam	#A58AFF	#d2c4ff	20.1	0.73556	Boddy_2012	Mars	green4	-1.16068	-1.23583
Spizelloides_arborea	ave	#53B400	#a6ff5a	20.15	0.76664	Griesser	Passe	maroon	-1.16006	-1.23523
Pteronotus_parnellii_mesoamericanus	mam	#A58AFF	#d2c4ff	20.2	0.543	Baron_1996	Chir	#6A3D9A	-1.15944	-1.23464
Chondrodactylus_turneri	squ	#FB61D7	#fcb0ea	20.2	0.095	Song_et_al_2023	Gekko	#E31A1C	-1.15944	-1.23464
Trematocara_unimaculatum	act	#F8766D	#fbbab5	20.21	0.06198	Tsuboi-2019	Oval	dodgerblue2	-1.15931	-1.23453
Chaetodipus_fallax	mam	#A58AFF	#d2c4ff	20.3	0.53872	Boddy_2012	Rode	dodgerblue2	-1.1582	-1.23347
Chromis_chrysura	act	#F8766D	#fbbab5	20.3	0.1095	Fishbase-BRAINS-table	Oval	dodgerblue2	-1.1582	-1.23347
Duttaphrynus_melanostictus	amp	#C49A00	#ffdd61	20.35	0.04308	Song_et_al_2023	Anura	dodgerblue2	-1.15758	-1.23288
Phyllomedusa_sauvagii	amp	#C49A00	#ffdd61	20.355	0.0563	Song_et_al_2023	Anura	dodgerblue2	-1.15752	-1.23283
Grantiella_picta	ave	#53B400	#a6ff5a	20.375	0.7252	Griesser	Passe	maroon	-1.15727	-1.23259
Ctenotus_robustus	squ	#FB61D7	#fcb0ea	20.4	0.0836	Song_et_al_2023	Scinc	#6A3D9A	-1.15696	-1.2323
Pseudanthias_pascalus	act	#F8766D	#fbbab5	20.4	0.1025	Fishbase-BRAINS-table	Perci	skyblue2	-1.15696	-1.2323
Scotophilus_kuhlii	mam	#A58AFF	#d2c4ff	20.4	0.341	Baron_1996	Chir	#6A3D9A	-1.15696	-1.2323
Vidua_paradisaea	ave	#53B400	#a6ff5a	20.428	0.66304	Griesser	Passe	maroon	-1.15662	-1.23197
Ctenophorus_rufescens	squ	#FB61D7	#fcb0ea	20.44	0.12	Song_et_al_2023	Iguan	dodgerblue2	-1.15647	-1.23183
Chaerephon_plicatus	mam	#A58AFF	#d2c4ff	20.5	0.385	Tsuboi_2018	Chir	#6A3D9A	-1.15573	-1.23113
Dipodillus_dasyurus	mam	#A58AFF	#d2c4ff	20.5	0.73	Boddy_2012	Rode	dodgerblue2	-1.15573	-1.23113
Hipposideros_larvatus	mam	#A58AFF	#d2c4ff	20.5	0.413	Baron_1996	Chir	#6A3D9A	-1.15573	-1.23113
Cercotrichas_coryphoeus	ave	#53B400	#a6ff5a	20.5	0.719643	Griesser	Passe	maroon	-1.15573	-1.23113
Chaetodon_collare	act	#F8766D	#fbbab5	20.5	0.153	Fishbase-BRAINS-table	Chaeto	midnightblue	-1.15573	-1.23113
Myiagra_inquieta	ave	#53B400	#a6ff5a	20.5	0.78736	Griesser	Passe	maroon	-1.15573	-1.23113
Opistognathus_maxillosus	act	#F8766D	#fbbab5	20.5	0.0717	Fishbase-BRAINS-table	Oval	dodgerblue2	-1.15573	-1.23113
Bombina_maxima	amp	#C49A00	#ffdd61	20.59	0.046473	Stark & Pincheira-Donoso 2022	Anura	dodgerblue2	-1.15463	-1.23008
Anampses_twistii	act	#F8766D	#fbbab5	20.6	0.109	Fishbase-BRAINS-table	Labri	#FDBF6F	-1.15451	-1.22996
Epidalea_calamita	amp	#C49A00	#ffdd61	20.629	0.0743	Song_et_al_2023	Anura	dodgerblue2	-1.15416	-1.22962
Aspidophoroides_monopterygius	act	#F8766D	#fbbab5	20.67	0.062	Stark_2022	Perci	skyblue2	-1.15366	-1.22914
Idiurus_macrotis	mam	#A58AFF	#d2c4ff	20.6741	0.894459	Lopez-Torrez_2024	Rode	dodgerblue2	-1.15361	-1.2291
Thylamys_pallidior	mam	#A58AFF	#d2c4ff	20.7	0.72	Tsuboi_2018	Mars	green4	-1.15329	-1.2288
Peromyscus_merriami	mam	#A58AFF	#d2c4ff	20.72	0.56	Boddy_2012	Rode	dodgerblue2	-1.15305	-1.22856
Calamanthus_fuliginosus	ave	#53B400	#a6ff5a	20.8	0.7252	AnimalTraits	Passe	maroon	-1.15208	-1.22764
Coris_venusta	act	#F8766D	#fbbab5	20.8	0.134	Fishbase-BRAINS-table	Labri	#FDBF6F	-1.15208	-1.22764
Sayornis_saya	ave	#53B400	#a6ff5a	20.9	0.63196	Griesser	Passe	maroon	-1.15089	-1.2265
Ammodramus_savannarum	ave	#53B400	#a6ff5a	20.9	0.6734	Griesser	Passe	maroon	-1.15089	-1.2265
Dactyloptena_orientalis	act	#F8766D	#fbbab5	20.9333	0.172867	Fishbase-BRAINS-table	Syngnath	gold1	-1.15049	-1.22612
Onychomys_torridus	mam	#A58AFF	#d2c4ff	20.97	0.589484	Isler_2009b	Rode	dodgerblue2	-1.15005	-1.2257
Dussumieria_elopsoides	act	#F8766D	#fbbab5	21	0.121	Fishbase-BRAINS-table	Otoc	black	-1.14969	-1.22536
Rhipidura_leucophrys	ave	#53B400	#a6ff5a	21	0.60088	Griesser	Passe	maroon	-1.14969	-1.22536
Varanus_gilleni	squ	#FB61D7	#fcb0ea	21	0.107	Song_et_al_2023	NA	NA	-1.14969	-1.22536
Motacilla_alba	ave	#53B400	#a6ff5a	21.025	0.6216	Griesser	Passe	maroon	-1.1494	-1.22508
Chromis_atripectoralis	act	#F8766D	#fbbab5	21.1	0.113	Fishbase-BRAINS-table	Oval	dodgerblue2	-1.14851	-1.22423
Serranus_cabrilla	act	#F8766D	#fbbab5	21.16	0.12	Stark_2022	Perci	skyblue2	-1.1478	-1.22355
Lacerta_viridis	squ	#FB61D7	#fcb0ea	21.2	0.109	Song_et_al_2023	Lacet	green4	-1.14733	-1.2231
Amphiprion_bicinctus	act	#F8766D	#fbbab5	21.2333	0.0603333	Fishbase-BRAINS-table	Oval	dodgerblue2	-1.14694	-1.22272
Serranus_hepatus	act	#F8766D	#fbbab5	21.25	0.13	Stark_2022	Perci	skyblue2	-1.14675	-1.22254
Sitta_carolinensis	ave	#53B400	#a6ff5a	21.25	0.89096	Griesser	Passe	maroon	-1.14675	-1.22254
Tachycineta_bicolor	ave	#53B400	#a6ff5a	21.25	0.5698	Griesser	Passe	maroon	-1.14675	-1.22254
Opistognathus_macrognathus	act	#F8766D	#fbbab5	21.3	0.072	Fishbase-BRAINS-table	Oval	dodgerblue2	-1.14616	-1.22197
Lophostoma_schulzi	mam	#A58AFF	#d2c4ff	21.3	0.51	Baron_1996	Chir	#6A3D9A	-1.14616	-1.22197
Greenwoodochromis_christyi	act	#F8766D	#fbbab5	21.3133	0.0986667	Tsuboi-2019	Oval	dodgerblue2	-1.146	-1.22182
Scotonycteris_zenkeri	mam	#A58AFF	#d2c4ff	21.35	0.71	Tsuboi_2018	Chir	#6A3D9A	-1.14557	-1.22141
Haemorhous_mexicanus	ave	#53B400	#a6ff5a	21.4	0.80808	Griesser	Passe	maroon	-1.14499	-1.22085
Dromiciops_gliroides	mam	#A58AFF	#d2c4ff	21.4	0.81	Isler_2011	Mars	green4	-1.14499	-1.22085
Bathybates_leo	act	#F8766D	#fbbab5	21.4	0.1113	Fishbase-BRAINS-table	Oval	dodgerblue2	-1.14499	-1.22085
Passer_montanus	ave	#53B400	#a6ff5a	21.4502	0.755429	Griesser	Passe	maroon	-1.14441	-1.22029
Conopophaga_lineata	ave	#53B400	#a6ff5a	21.5	0.7252	Griesser	Passe	maroon	-1.14383	-1.21973
Thalassoma_lunare	act	#F8766D	#fbbab5	21.5	0.12	Stark_2022	Labri	#FDBF6F	-1.14383	-1.21973
Bufo_tibetanus	amp	#C49A00	#ffdd61	21.53	0.05008	Song_et_al_2023	Anura	dodgerblue2	-1.14348	-1.2194
Atherinomorus_lacunosus	act	#F8766D	#fbbab5	21.55	0.102	Stark_2022	Oval	dodgerblue2	-1.14325	-1.21918
Macroglossus_sobrinus	mam	#A58AFF	#d2c4ff	21.7	0.692	Tsuboi_2018	Chir	#6A3D9A	-1.14151	-1.21752
Ctenophorus_ornatus	squ	#FB61D7	#fcb0ea	21.75	0.118	Song_et_al_2023	Iguan	dodgerblue2	-1.14093	-1.21696
Mastomys_coucha	mam	#A58AFF	#d2c4ff	21.8	0.7132	Kverkova_2018	Rode	dodgerblue2	-1.14035	-1.21641
Scotomanes_ornatus	mam	#A58AFF	#d2c4ff	21.8	0.384	Baron_1996	Chir	#6A3D9A	-1.14035	-1.21641
Odontobutis_obscura	act	#F8766D	#fbbab5	21.8	0.02975	Fishbase-BRAINS-table	Gobii	green4	-1.14035	-1.21641
Climacteris	ave	#53B400	#a6ff5a	21.9	0.91168	Griesser	Passe	maroon	-1.1392	-1.21532
Hyla_meridionalis	amp	#C49A00	#ffdd61	21.935	0.0392	Song_et_al_2023	Anura	dodgerblue2	-1.1388	-1.21494
Amphiprion_chrysopterus	act	#F8766D	#fbbab5	22	0.081	Stark_2022	Oval	dodgerblue2	-1.13805	-1.21423
Phainopepla_nitens	ave	#53B400	#a6ff5a	22	0.81844	Griesser	Passe	maroon	-1.13805	-1.21423
Trachurus_novaezelandiae	act	#F8766D	#fbbab5	22	0.13	Stark_2022	Car_An	palegreen2	-1.13805	-1.21423
Microtus_oregoni	mam	#A58AFF	#d2c4ff	22	0.52	Boddy_2012	Rode	dodgerblue2	-1.13805	-1.21423
Ochrotomys_nuttalli	mam	#A58AFF	#d2c4ff	22	1.28	McNab_1989	Rode	dodgerblue2	-1.13805	-1.21423
Centropyge_bispinosa	act	#F8766D	#fbbab5	22.1	0.108	Stark_2022	NA	NA	-1.13691	-1.21314
Sternarchorhamphus_muelleri	act	#F8766D	#fbbab5	22.1	0.208	Fishbase-BRAINS-table	Otoc	black	-1.13691	-1.21314
Fringilla_coelebs	ave	#53B400	#a6ff5a	22.1295	0.83916	Griesser	Passe	maroon	-1.13658	-1.21282
Microtus_agrestis	mam	#A58AFF	#d2c4ff	22.3	0.57	Isler_2009b	Rode	dodgerblue2	-1.13465	-1.21099
Pyrrhula_pyrrhula	ave	#53B400	#a6ff5a	22.4667	0.878489	Griesser	Passe	maroon	-1.13277	-1.20921
Leiocephalus_schreibersii	squ	#FB61D7	#fcb0ea	22.47	0.1071	Kverkova_et_al_2022	Iguan	dodgerblue2	-1.13274	-1.20918
Ardops_nichollsi	mam	#A58AFF	#d2c4ff	22.5	0.565	Baron_1996	Chir	#6A3D9A	-1.1324	-1.20886
Chaetodon_capistratus	act	#F8766D	#fbbab5	22.5	0.188	Stark_2022	Chaeto	midnightblue	-1.1324	-1.20886
Dryobates_minor	ave	#53B400	#a6ff5a	22.5	1.2	Griesser	Corac	green4	-1.1324	-1.20886
Sitta_europaea	ave	#53B400	#a6ff5a	22.5	1.05667	Griesser	Passe	maroon	-1.1324	-1.20886
Emberiza_hortulana	ave	#53B400	#a6ff5a	22.55	0.7252	Griesser	Passe	maroon	-1.13184	-1.20833
Megaderma_spasma	mam	#A58AFF	#d2c4ff	22.6	0.644	Baron_1996	Chir	#6A3D9A	-1.13128	-1.2078
Platyrrhinus_lineatus	mam	#A58AFF	#d2c4ff	22.6	0.741	Tsuboi_2018	Chir	#6A3D9A	-1.13128	-1.2078
Stomiopera_flava	ave	#53B400	#a6ff5a	22.6	0.73556	Griesser	Passe	maroon	-1.13128	-1.2078
Pelophylax_plancyi	amp	#C49A00	#ffdd61	22.63	0.0551	Song_et_al_2023	Anura	dodgerblue2	-1.13095	-1.20749
Taphozous_melanopogon	mam	#A58AFF	#d2c4ff	22.7	0.536	Baron_1996	Chir	#6A3D9A	-1.13017	-1.20675
Atherina_presbyter	act	#F8766D	#fbbab5	22.7133	0.0753333	Stark_2022	Oval	dodgerblue2	-1.13003	-1.20661
Fringilla_montifringilla	ave	#53B400	#a6ff5a	22.7246	0.772778	Griesser	Passe	maroon	-1.1299	-1.20649
Passerculus_sandwichensis	ave	#53B400	#a6ff5a	22.75	0.70448	Griesser	Passe	maroon	-1.12962	-1.20623
Leptonycteris_nivalis	mam	#A58AFF	#d2c4ff	22.8	0.586	Baron_1996	Chir	#6A3D9A	-1.12907	-1.2057
Pristiapogon_kallopterus	act	#F8766D	#fbbab5	22.8	0.123333	Fishbase-BRAINS-table	Kurti	darkturquoise	-1.12907	-1.2057
Ellobius_talpinus	mam	#A58AFF	#d2c4ff	22.8166	0.950344	Lopez-Torrez_2024	Rode	dodgerblue2	-1.12889	-1.20553
Symphodus_mediterraneus	act	#F8766D	#fbbab5	22.88	0.113	Stark_2022	Labri	#FDBF6F	-1.12819	-1.20487
Napaeozapus_insignis	mam	#A58AFF	#d2c4ff	23	1.07	McNab_1989	Rode	dodgerblue2	-1.12687	-1.20362
Calandrella	ave	#53B400	#a6ff5a	23	0.69412	Griesser	Passe	maroon	-1.12687	-1.20362
Callionymus_grossi	act	#F8766D	#fbbab5	23	0.068	Fishbase-BRAINS-table	Syngnath	gold1	-1.12687	-1.20362
Centropyge_heraldi	act	#F8766D	#fbbab5	23	0.136	Fishbase-BRAINS-table	NA	NA	-1.12687	-1.20362
Gavicalis_virescens	ave	#53B400	#a6ff5a	23	0.95312	AnimalTraits	Passe	maroon	-1.12687	-1.20362
Leiothrix_lutea	ave	#53B400	#a6ff5a	23	0.95312	Griesser	Passe	maroon	-1.12687	-1.20362
Plectroglyphidodon_lacrymatus	act	#F8766D	#fbbab5	23	0.113	Fishbase-BRAINS-table	Oval	dodgerblue2	-1.12687	-1.20362
Scorpaenodes_parvipinnis	act	#F8766D	#fbbab5	23	0.0505	Fishbase-BRAINS-table	Perci	skyblue2	-1.12687	-1.20362
Chaetodon_unimaculatus	act	#F8766D	#fbbab5	23.1	0.152	Stark_2022	Chaeto	midnightblue	-1.12578	-1.20258
Noturus_flavus	act	#F8766D	#fbbab5	23.2	0.088	Stark_2022	Otoc	black	-1.1247	-1.20155
Smithornis_capensis	ave	#53B400	#a6ff5a	23.2	0.80808	Griesser	Passe	maroon	-1.1247	-1.20155
Taphozous_longimanus	mam	#A58AFF	#d2c4ff	23.2	0.47	Baron_1996	Chir	#6A3D9A	-1.1247	-1.20155
Anguis_fragilis	squ	#FB61D7	#fcb0ea	23.29	0.044	Song_et_al_2023	NA	NA	-1.12373	-1.20062
Haemorhous_purpureus	ave	#53B400	#a6ff5a	23.3	0.9324	Griesser	Passe	maroon	-1.12362	-1.20052
Mallotus_villosus	act	#F8766D	#fbbab5	23.33	0.094	Stark_2022	NA	NA	-1.12329	-1.20021
Eptesicus_serotinus	mam	#A58AFF	#d2c4ff	23.4	0.31	Baron_1996	Chir	#6A3D9A	-1.12254	-1.19949
Bolemoreus_hindwoodi	ave	#53B400	#a6ff5a	23.45	0.92204	AnimalTraits	Passe	maroon	-1.12201	-1.19898
Gnathochromis_permaxillaris	act	#F8766D	#fbbab5	23.5	0.0880375	Tsuboi-2019	Oval	dodgerblue2	-1.12147	-1.19847
Lialis_burtonis	squ	#FB61D7	#fcb0ea	23.5	0.0369	Song_et_al_2023	Gekko	#E31A1C	-1.12147	-1.19847
Pachycephala_rufiventris	ave	#53B400	#a6ff5a	23.5	1.06708	Griesser	Passe	maroon	-1.12147	-1.19847
Pseudantechinus_roryi	mam	#A58AFF	#d2c4ff	23.5	0.42	Weisbecker_2013	Mars	green4	-1.12147	-1.19847
Rhinolophus_ferrumequinum	mam	#A58AFF	#d2c4ff	23.5	0.35	Baron_1996	Chir	#6A3D9A	-1.12147	-1.19847
Rhinolophus_yunnanensis	mam	#A58AFF	#d2c4ff	23.5	0.439	Baron_1996	Chir	#6A3D9A	-1.12147	-1.19847
Gobiomorphus_coxii	act	#F8766D	#fbbab5	23.6	0.0388	Tsuboi-2019	Gobii	green4	-1.12041	-1.19746
Pomacentrus_philippinus	act	#F8766D	#fbbab5	23.7	0.154	Tsuboi-2019	Oval	dodgerblue2	-1.11935	-1.19645
Synaptomys_cooperi	mam	#A58AFF	#d2c4ff	23.8	0.59	Isler_2009b	Rode	dodgerblue2	-1.1183	-1.19544
Petrochromis_orthognathus	act	#F8766D	#fbbab5	23.8783	0.132728	Tsuboi-2019	Oval	dodgerblue2	-1.11747	-1.19466
Pooecetes_gramineus	ave	#53B400	#a6ff5a	23.9	1.05672	Griesser	Passe	maroon	-1.11725	-1.19444
Zonotrichia_capensis	ave	#53B400	#a6ff5a	23.9	0.8	Griesser	Passe	maroon	-1.11725	-1.19444
Apodemus_sylvaticus	mam	#A58AFF	#d2c4ff	23.9	0.59	Isler_2009b	Rode	dodgerblue2	-1.11725	-1.19444
Forpus_passerinus	ave	#53B400	#a6ff5a	24	1.1396	Griesser	Psitt	#6A3D9A	-1.1162	-1.19344
Malacosteus_niger	act	#F8766D	#fbbab5	24	0.016	Fishbase-BRAINS-table	NA	NA	-1.1162	-1.19344
Antechinus_agilis	mam	#A58AFF	#d2c4ff	24	0.56	Weisbecker_2013	Mars	green4	-1.1162	-1.19344
Mus_musculus	mam	#A58AFF	#d2c4ff	24	0.45	Sacher_1974	Rode	dodgerblue2	-1.1162	-1.19344
Taphozous_australis	mam	#A58AFF	#d2c4ff	24	0.517	Baron_1996	Chir	#6A3D9A	-1.1162	-1.19344
Chaetodon_mertensii	act	#F8766D	#fbbab5	24.1	0.166	Stark_2022	Chaeto	midnightblue	-1.11516	-1.19244
Xenodermichthys_copei	act	#F8766D	#fbbab5	24.15	0.07035	Fishbase-BRAINS-table	Otoc	black	-1.11465	-1.19194
Passer_hispaniolensis	ave	#53B400	#a6ff5a	24.2	1.00492	Griesser	Passe	maroon	-1.11413	-1.19144
Serinus_canaria	ave	#53B400	#a6ff5a	24.3	0.57	Griesser	Passe	maroon	-1.1131	-1.19045
Scotophilus_dinganii	mam	#A58AFF	#d2c4ff	24.3	0.437	Baron_1996	Chir	#6A3D9A	-1.1131	-1.19045
Mogurnda_mogurnda	act	#F8766D	#fbbab5	24.3	0.0573	Fishbase-BRAINS-table	Gobii	green4	-1.1131	-1.19045
Oedura_marmorata	squ	#FB61D7	#fcb0ea	24.3	0.0774	Song_et_al_2023	Gekko	#E31A1C	-1.1131	-1.19045
Sturnira_tildae	mam	#A58AFF	#d2c4ff	24.4	0.701	Baron_1996	Chir	#6A3D9A	-1.11208	-1.18946
Leptonycteris_curasoae	mam	#A58AFF	#d2c4ff	24.5	0.61	Baron_1996	Chir	#6A3D9A	-1.11105	-1.18848
Zapus_princeps	mam	#A58AFF	#d2c4ff	24.5	0.52	Isler_2009b	Rode	dodgerblue2	-1.11105	-1.18848
Anthus_campestris	ave	#53B400	#a6ff5a	24.5	0.48	Griesser	Passe	maroon	-1.11105	-1.18848
Emberiza_cirlus	ave	#53B400	#a6ff5a	24.5	0.79	Griesser	Passe	maroon	-1.11105	-1.18848
Legatus_leucophaius	ave	#53B400	#a6ff5a	24.5	0.68376	Griesser	Passe	maroon	-1.11105	-1.18848
Agama_aculeata	squ	#FB61D7	#fcb0ea	24.58	0.1558	Kverkova_et_al_2022	Iguan	dodgerblue2	-1.11024	-1.18769
Megaerops_ecaudatus	mam	#A58AFF	#d2c4ff	24.67	0.82233	Tsuboi_2018	Chir	#6A3D9A	-1.10932	-1.18682
Padda_oryzivora	ave	#53B400	#a6ff5a	24.8	0.8806	Griesser	Passe	maroon	-1.108	-1.18555
Mene_maculata	act	#F8766D	#fbbab5	24.8	0.162	Stark_2022	Car_An	palegreen2	-1.108	-1.18555
Sylvia_hortensis	ave	#53B400	#a6ff5a	24.8	0.79	Griesser	Passe	maroon	-1.108	-1.18555
Chiroderma_villosum	mam	#A58AFF	#d2c4ff	24.8	0.706	Baron_1996	Chir	#6A3D9A	-1.108	-1.18555
Salamandra_infraimmaculata	amp	#C49A00	#ffdd61	24.88	0.047	Song_et_al_2023	Caudata	#E31A1C	-1.10719	-1.18478
Myripristis_berndti	act	#F8766D	#fbbab5	24.9	0.209	Stark_2022	Bery	orchid1	-1.10699	-1.18459
Eutropis_multifasciata	squ	#FB61D7	#fcb0ea	24.96	0.1627	Kverkova_et_al_2022	Scinc	#6A3D9A	-1.10639	-1.18401
Amblygaster_clupeoides	act	#F8766D	#fbbab5	25	0.115	Stark_2022	Otoc	black	-1.10599	-1.18362
Bias_musicus	ave	#53B400	#a6ff5a	25	0.87024	Griesser	Passe	maroon	-1.10599	-1.18362
Cepola_macrophthalma	act	#F8766D	#fbbab5	25	0.087	Stark_2022	NA	NA	-1.10599	-1.18362
Chromis_multilineata	act	#F8766D	#fbbab5	25	0.18	Stark_2022	Oval	dodgerblue2	-1.10599	-1.18362
Lalage_tricolor	ave	#53B400	#a6ff5a	25	0.84952	Griesser	Passe	maroon	-1.10599	-1.18362
Melithreptus_validirostris	ave	#53B400	#a6ff5a	25	1.32608	AnimalTraits	Passe	maroon	-1.10599	-1.18362
Monarcha_melanopsis	ave	#53B400	#a6ff5a	25	0.95312	Griesser	Passe	maroon	-1.10599	-1.18362
Phrynosoma_coronatum	squ	#FB61D7	#fcb0ea	25	0.131	Song_et_al_2023	Iguan	dodgerblue2	-1.10599	-1.18362
Pomacentrus_albicaudatus	act	#F8766D	#fbbab5	25	0.114	Fishbase-BRAINS-table	Oval	dodgerblue2	-1.10599	-1.18362
Akodon_azarae	mam	#A58AFF	#d2c4ff	25	0.642	Burger_2019	Rode	dodgerblue2	-1.10599	-1.18362
Microtus_pinetorum	mam	#A58AFF	#d2c4ff	25	1.15	McNab_1989	Rode	dodgerblue2	-1.10599	-1.18362
Tonatia_bidens	mam	#A58AFF	#d2c4ff	25	0.71	McNab_1989	Chir	#6A3D9A	-1.10599	-1.18362
Icteria_virens	ave	#53B400	#a6ff5a	25.0744	0.94276	Griesser	Passe	maroon	-1.10524	-1.18291
Epomophorus_pusillus	mam	#A58AFF	#d2c4ff	25.2	0.82	Tsuboi_2018	Chir	#6A3D9A	-1.10399	-1.18171
Peromyscus_leucopus	mam	#A58AFF	#d2c4ff	25.2	0.63	Sacher_1974	Rode	dodgerblue2	-1.10399	-1.18171
Chiropodomys_gliroides	mam	#A58AFF	#d2c4ff	25.3	0.7	Isler_2009b	Rode	dodgerblue2	-1.103	-1.18076
Agalychnis_callidryas	amp	#C49A00	#ffdd61	25.343	0.0614	Song_et_al_2023	Anura	dodgerblue2	-1.10257	-1.18035
Lichenostomus_melanops	ave	#53B400	#a6ff5a	25.375	0.95312	Griesser	Passe	maroon	-1.10225	-1.18005
Gerbillurus_paeba	mam	#A58AFF	#d2c4ff	25.4	0.84	Isler_2009b	Rode	dodgerblue2	-1.10201	-1.17981
Nesoptilotis_leucotis	ave	#53B400	#a6ff5a	25.475	0.92204	Griesser	Passe	maroon	-1.10127	-1.17911
Luscinia_luscinia	ave	#53B400	#a6ff5a	25.5	0.67	Griesser	Passe	maroon	-1.10102	-1.17887
Oenanthe_oenanthe	ave	#53B400	#a6ff5a	25.5	0.80808	Griesser	Passe	maroon	-1.10102	-1.17887
Pachycephala_pectoralis	ave	#53B400	#a6ff5a	25.5	1.16032	Griesser	Passe	maroon	-1.10102	-1.17887
Symphodus_ocellatus	act	#F8766D	#fbbab5	25.5	0.151	Stark_2022	Labri	#FDBF6F	-1.10102	-1.17887
Myotis_myotis	mam	#A58AFF	#d2c4ff	25.6	0.485	Baron_1996	Chir	#6A3D9A	-1.10004	-1.17794
Loxia_leucoptera	ave	#53B400	#a6ff5a	25.6935	1.42968	Griesser	Passe	maroon	-1.09913	-1.17706
Desmognathus_quadramaculatus	amp	#C49A00	#ffdd61	25.7	0.01285	Song_et_al_2023	Caudata	#E31A1C	-1.09906	-1.177
Calidris_minutilla	ave	#53B400	#a6ff5a	25.75	0.5698	Griesser	Aequo_2	#E31A1C	-1.09858	-1.17654
Sturnira_ludovici	mam	#A58AFF	#d2c4ff	25.9	0.676	Baron_1996	Chir	#6A3D9A	-1.09712	-1.17514
Chloris_chloris	ave	#53B400	#a6ff5a	26	0.891274	Griesser	Passe	maroon	-1.09615	-1.17421
Halichoeres_poeyi	act	#F8766D	#fbbab5	26	0.112	Tsuboi-2019	Labri	#FDBF6F	-1.09615	-1.17421
Liolaemus_chiliensis	squ	#FB61D7	#fcb0ea	26	0.104	Song_et_al_2023	Iguan	dodgerblue2	-1.09615	-1.17421
Meliphaga_notata	ave	#53B400	#a6ff5a	26	0.90132	AnimalTraits	Passe	maroon	-1.09615	-1.17421
Stethojulis_bandanensis	act	#F8766D	#fbbab5	26	0.154	Stark_2022	Labri	#FDBF6F	-1.09615	-1.17421
Cardioderma_cor	mam	#A58AFF	#d2c4ff	26	0.67	Baron_1996	Chir	#6A3D9A	-1.09615	-1.17421
Chaetodipus_californicus	mam	#A58AFF	#d2c4ff	26	0.6216	Boddy_2012	Rode	dodgerblue2	-1.09615	-1.17421
Chiroderma_salvini	mam	#A58AFF	#d2c4ff	26.1	0.814	Baron_1996	Chir	#6A3D9A	-1.09519	-1.17329
Paranyctimene_raptor	mam	#A58AFF	#d2c4ff	26.1	0.731	Tsuboi_2018	Chir	#6A3D9A	-1.09519	-1.17329
Ctenophorus_nuchalis	squ	#FB61D7	#fcb0ea	26.19	0.14801	Song_et_al_2023	Iguan	dodgerblue2	-1.09433	-1.17246
Thalassoma_amblycephalum	act	#F8766D	#fbbab5	26.2	0.171	Stark_2022	Labri	#FDBF6F	-1.09423	-1.17237
Notoscopelus_elongatus	act	#F8766D	#fbbab5	26.3	0.1258	Fishbase-BRAINS-table	NA	NA	-1.09328	-1.17145
Peromyscus_yucatanicus	mam	#A58AFF	#d2c4ff	26.3	0.7	Boddy_2012	Rode	dodgerblue2	-1.09328	-1.17145
Dryoscopus_cubla	ave	#53B400	#a6ff5a	26.3529	1.17068	Griesser	Passe	maroon	-1.09278	-1.17097
Dryobates_pubescens	ave	#53B400	#a6ff5a	26.45	1.25356	Griesser	Corac	green4	-1.09186	-1.17008
Acrocephalus_arundinaceus	ave	#53B400	#a6ff5a	26.5	0.94276	Griesser	Passe	maroon	-1.09138	-1.16963
Myrmeciza	ave	#53B400	#a6ff5a	26.5	1.06708	Griesser	Passe	maroon	-1.09138	-1.16963
Mops_leucostigma	mam	#A58AFF	#d2c4ff	26.5	0.39	Tsuboi_2018	Chir	#6A3D9A	-1.09138	-1.16963
Oligoryzomys_longicaudatus	mam	#A58AFF	#d2c4ff	26.6	0.67	Boddy_2012	Rode	dodgerblue2	-1.09044	-1.16872
Mops_condylurus	mam	#A58AFF	#d2c4ff	26.65	0.42225	Tsuboi_2018	Chir	#6A3D9A	-1.08997	-1.16827
Phelsuma_grandis	squ	#FB61D7	#fcb0ea	26.81	0.1538	Kverkova_et_al_2022	Gekko	#E31A1C	-1.08847	-1.16683
Anthus_trivialis	ave	#53B400	#a6ff5a	27	0.6216	Griesser	Passe	maroon	-1.0867	-1.16513
Certhionyx_variegatus	ave	#53B400	#a6ff5a	27	0.87024	AnimalTraits	Passe	maroon	-1.0867	-1.16513
Gymnocanthus_tricuspis	act	#F8766D	#fbbab5	27	0.097	Fishbase-BRAINS-table	Perci	skyblue2	-1.0867	-1.16513
Pycnoptilus_floccosus	ave	#53B400	#a6ff5a	27	1.22248	Griesser	Passe	maroon	-1.0867	-1.16513
Nyctalus_noctula	mam	#A58AFF	#d2c4ff	27	0.364	Baron_1996	Chir	#6A3D9A	-1.0867	-1.16513
Amphiprion_melanopus	act	#F8766D	#fbbab5	27.07	0.096	Stark_2022	Oval	dodgerblue2	-1.08605	-1.16451
Ameiva_ameiva	squ	#FB61D7	#fcb0ea	27.1	0.231	Song_et_al_2023	Lacet	green4	-1.08578	-1.16425
Zonotrichia_albicollis	ave	#53B400	#a6ff5a	27.2	1.0878	Griesser	Passe	maroon	-1.08485	-1.16336
Peromyscus_gossypinus	mam	#A58AFF	#d2c4ff	27.2	0.68	Sacher_1974	Rode	dodgerblue2	-1.08485	-1.16336
Symphodus_melops	act	#F8766D	#fbbab5	27.2475	0.11464	Stark_2022	Labri	#FDBF6F	-1.08442	-1.16295
Passer_domesticus	ave	#53B400	#a6ff5a	27.2952	1.00492	Griesser	Passe	maroon	-1.08398	-1.16253
Apodemus_agrarius	mam	#A58AFF	#d2c4ff	27.35	0.626	Kverkova_2018	Rode	dodgerblue2	-1.08348	-1.16205
Taphozous_hildegardeae	mam	#A58AFF	#d2c4ff	27.4	0.545	Baron_1996	Chir	#6A3D9A	-1.08302	-1.16161
Odorrana_grahami	amp	#C49A00	#ffdd61	27.45	0.10445	Song_et_al_2023	Anura	dodgerblue2	-1.08256	-1.16117
Peromyscus_boylii	mam	#A58AFF	#d2c4ff	27.47	0.71	Boddy_2012	Rode	dodgerblue2	-1.08238	-1.16099
Dipodillus_campestris	mam	#A58AFF	#d2c4ff	27.5	0.9	Boddy_2012	Rode	dodgerblue2	-1.08211	-1.16073
Pseudantechinus_bilarni	mam	#A58AFF	#d2c4ff	27.5	0.65	Weisbecker_2013	Mars	green4	-1.08211	-1.16073
Zapus_trinotatus	mam	#A58AFF	#d2c4ff	27.5	0.5	Isler_2012	Rode	dodgerblue2	-1.08211	-1.16073
Luscinia_megarhynchos	ave	#53B400	#a6ff5a	27.5	0.7252	Griesser	Passe	maroon	-1.08211	-1.16073
Melopsittacus_undulatus	ave	#53B400	#a6ff5a	27.5	1.554	Griesser	Psitt	#6A3D9A	-1.08211	-1.16073
Myiarchus_cinerascens	ave	#53B400	#a6ff5a	27.5	0.79772	Griesser	Passe	maroon	-1.08211	-1.16073
Acanthogobius_flavimanus	act	#F8766D	#fbbab5	27.6333	0.0424	Fishbase-BRAINS-table	Gobii	green4	-1.0809	-1.15956
Bostrychus_sinensis	act	#F8766D	#fbbab5	27.8	0.0292	Fishbase-BRAINS-table	Gobii	green4	-1.07939	-1.15811
Graphiurus_murinus	mam	#A58AFF	#d2c4ff	27.8	0.4144	Isler_2009b	Rode	dodgerblue2	-1.07939	-1.15811
Crocidura_olivieri	mam	#A58AFF	#d2c4ff	27.9898	0.439542	Stephan_1991	Euli	#FDBF6F	-1.07769	-1.15647
Agapornis_canus	ave	#53B400	#a6ff5a	28	1.1914	Griesser	Psitt	#6A3D9A	-1.0776	-1.15638
Amphibolurus_muricatus	squ	#FB61D7	#fcb0ea	28	0.1457	Song_et_al_2023	Iguan	dodgerblue2	-1.0776	-1.15638
Lepidocolaptes_souleyetii	ave	#53B400	#a6ff5a	28	1.07744	Griesser	Passe	maroon	-1.0776	-1.15638
Myiozetetes_similis	ave	#53B400	#a6ff5a	28	0.84952	Griesser	Passe	maroon	-1.0776	-1.15638
Pycnonotus_jocosus	ave	#53B400	#a6ff5a	28	0.96348	Griesser	Passe	maroon	-1.0776	-1.15638
Porthidium_nasutum	squ	#FB61D7	#fcb0ea	28.1356	0.0495	Song_et_al_2023	Serpe	#FF7F00	-1.07639	-1.15522
Emberiza_citrinella	ave	#53B400	#a6ff5a	28.25	0.78705	Griesser	Passe	maroon	-1.07538	-1.15424
Lanius_collurio	ave	#53B400	#a6ff5a	28.25	0.99456	Griesser	Passe	maroon	-1.07538	-1.15424
Pelophylax_nigromaculatus	amp	#C49A00	#ffdd61	28.3	0.07684	Song_et_al_2023	Anura	dodgerblue2	-1.07493	-1.15382
Onychomys_leucogaster	mam	#A58AFF	#d2c4ff	28.42	0.789432	Isler_2009b	Rode	dodgerblue2	-1.07387	-1.1528
Macrotarsomys_bastardi	mam	#A58AFF	#d2c4ff	28.5	0.8	Lopez-Torrez_2024	Rode	dodgerblue2	-1.07317	-1.15212
Charadrius_collaris	ave	#53B400	#a6ff5a	28.5	0.79772	Griesser	Aequo_2	#E31A1C	-1.07317	-1.15212
Falcunculus_frontatus	ave	#53B400	#a6ff5a	28.6	1.28464	Griesser	Passe	maroon	-1.0723	-1.15127
Eublepharis_macularius	squ	#FB61D7	#fcb0ea	28.64	0.091	Song_et_al_2023	Gekko	#E31A1C	-1.07195	-1.15094
Calcarius_lapponicus	ave	#53B400	#a6ff5a	28.75	0.90132	Griesser	Passe	maroon	-1.07099	-1.15003
Correlophus_ciliatus	squ	#FB61D7	#fcb0ea	28.85	0.1172	Kverkova_et_al_2022	Gekko	#E31A1C	-1.07012	-1.14921
Zonotrichia_atricapilla	ave	#53B400	#a6ff5a	28.85	1.10852	Griesser	Passe	maroon	-1.07012	-1.14921
Capros_aper	act	#F8766D	#fbbab5	29	0.172	Stark_2022	NA	NA	-1.06882	-1.14797
Pomatorhinus_ruficollis_bakeri	ave	#53B400	#a6ff5a	29	1.58508	Griesser	Passe	maroon	-1.06882	-1.14797
Symphodus_bailloni	act	#F8766D	#fbbab5	29	0.118	Fishbase-BRAINS-table	Labri	#FDBF6F	-1.06882	-1.14797
Upeneus_asymmetricus	act	#F8766D	#fbbab5	29	0.183	Fishbase-BRAINS-table	Syngnath	gold1	-1.06882	-1.14797
Cynopterus_brachyotis	mam	#A58AFF	#d2c4ff	29	0.88	McNab_1989	Chir	#6A3D9A	-1.06882	-1.14797
Taphozous_mauritianus	mam	#A58AFF	#d2c4ff	29	0.551	Baron_1996	Chir	#6A3D9A	-1.06882	-1.14797
Chaetodon_multicinctus	act	#F8766D	#fbbab5	29.05	0.1735	Fishbase-BRAINS-table	Chaeto	midnightblue	-1.06839	-1.14756
Chaetodon_kleinii	act	#F8766D	#fbbab5	29.07	0.169	Stark_2022	Chaeto	midnightblue	-1.06822	-1.14739
Rhinolophus_hildebrandti	mam	#A58AFF	#d2c4ff	29.1	0.63	Baron_1996	Chir	#6A3D9A	-1.06796	-1.14715
Mus_platythrix	mam	#A58AFF	#d2c4ff	29.2	0.5	Boddy_2012	Rode	dodgerblue2	-1.06711	-1.14633
Gadiculus_argenteus	act	#F8766D	#fbbab5	29.25	0.124	Stark_2022	Parac	brown	-1.06668	-1.14592
Crocidura_flavescens	mam	#A58AFF	#d2c4ff	29.3	0.414	Kaufman_2013	Euli	#FDBF6F	-1.06625	-1.14552
Lepomis_gibbosus	act	#F8766D	#fbbab5	29.35	0.1405	Stark_2022	Otoc	black	-1.06582	-1.14511
Rhinopoma_microphyllum	mam	#A58AFF	#d2c4ff	29.4	0.387	Baron_1996	Chir	#6A3D9A	-1.0654	-1.14471
Myiarchus_tyrannulus	ave	#53B400	#a6ff5a	29.425	1.01528	Griesser	Passe	maroon	-1.06519	-1.1445
Simochromis_diagramma	act	#F8766D	#fbbab5	29.4385	0.183877	Tsuboi-2019	Oval	dodgerblue2	-1.06507	-1.1444
Sphaerias_blanfordi	mam	#A58AFF	#d2c4ff	29.5	0.832	Tsuboi_2018	Chir	#6A3D9A	-1.06455	-1.1439
Cossypha_caffra	ave	#53B400	#a6ff5a	29.5	1.05672	Griesser	Passe	maroon	-1.06455	-1.1439
Illadopsis_fulvescens	ave	#53B400	#a6ff5a	29.5	1.23284	Griesser	Passe	maroon	-1.06455	-1.1439
Scolopsis_vosmeri	act	#F8766D	#fbbab5	29.5	0.156	Fishbase-BRAINS-table	Spari	#6A3D9A	-1.06455	-1.1439
Serranus_scriba	act	#F8766D	#fbbab5	29.5	0.115	Stark_2022	Perci	skyblue2	-1.06455	-1.1439
Nyctimene_albiventer	mam	#A58AFF	#d2c4ff	29.7	0.825	Tsuboi_2018	Chir	#6A3D9A	-1.06286	-1.14229
Zonotrichia_leucophrys	ave	#53B400	#a6ff5a	29.75	1.00492	Griesser	Passe	maroon	-1.06244	-1.14189
Chaetodipus_baileyi	mam	#A58AFF	#d2c4ff	29.75	0.7017	Boddy_2012	Rode	dodgerblue2	-1.06244	-1.14189
Centrolabrus_exoletus	act	#F8766D	#fbbab5	29.7571	0.164286	Stark_2022	Labri	#FDBF6F	-1.06238	-1.14183
Centropyge_flavissima	act	#F8766D	#fbbab5	29.8	0.151	Stark_2022	NA	NA	-1.06202	-1.14149
Antechinus_stuartii	mam	#A58AFF	#d2c4ff	29.8	0.78736	Boddy_2012	Mars	green4	-1.06202	-1.14149
Nycteris_grandis	mam	#A58AFF	#d2c4ff	29.8	0.709	Baron_1996	Chir	#6A3D9A	-1.06202	-1.14149
Eleotris_sandwicensis	act	#F8766D	#fbbab5	29.9	0.03265	Fishbase-BRAINS-table	Gobii	green4	-1.06119	-1.14069
Megophrys_shapingensis	amp	#C49A00	#ffdd61	29.94	0.04195	Song_et_al_2023	Anura	dodgerblue2	-1.06085	-1.14037
Desmodus_rotundus	mam	#A58AFF	#d2c4ff	30	0.86	McNab_1989	Chir	#6A3D9A	-1.06035	-1.1399
Peromyscus_truei	mam	#A58AFF	#d2c4ff	30	1.36	McNab_1989	Rode	dodgerblue2	-1.06035	-1.1399
Calidris_mauri	ave	#53B400	#a6ff5a	30	0.659932	Griesser	Aequo_2	#E31A1C	-1.06035	-1.1399
Sialia_sialis	ave	#53B400	#a6ff5a	30	1.02564	Griesser	Passe	maroon	-1.06035	-1.1399
Nanorana_yunnanensis	amp	#C49A00	#ffdd61	30.02	0.08014	Song_et_al_2023	Anura	dodgerblue2	-1.06019	-1.13974
Dryomys_nitedula	mam	#A58AFF	#d2c4ff	30.0749	0.907366	Lopez-Torrez_2024	Rode	dodgerblue2	-1.05973	-1.1393
Piranga_ludoviciana	ave	#53B400	#a6ff5a	30.25	1.01528	Griesser	Passe	maroon	-1.05828	-1.13792
Phrynomantis_bifasciatus	amp	#C49A00	#ffdd61	30.265	0.029	Song_et_al_2023	Anura	dodgerblue2	-1.05816	-1.1378
Dasia_olivacea	squ	#FB61D7	#fcb0ea	30.28	0.1273	Kverkova_et_al_2022	Scinc	#6A3D9A	-1.05803	-1.13768
Lepidiolamprologus_elongatus	act	#F8766D	#fbbab5	30.3	0.132927	Tsuboi-2019	Oval	dodgerblue2	-1.05787	-1.13752
Hipposideros_lekaguli	mam	#A58AFF	#d2c4ff	30.3	0.584	Tsuboi_2018	Chir	#6A3D9A	-1.05787	-1.13752
Microtus_arvalis	mam	#A58AFF	#d2c4ff	30.4	0.55	Isler_2009b	Rode	dodgerblue2	-1.05704	-1.13673
Tersina_viridis	ave	#53B400	#a6ff5a	30.45	0.96348	Griesser	Passe	maroon	-1.05663	-1.13634
Calidris_minuta	ave	#53B400	#a6ff5a	30.5	0.54908	Griesser	Aequo_2	#E31A1C	-1.05622	-1.13595
Sigmops_bathyphilus	act	#F8766D	#fbbab5	30.5	0.016	Fishbase-BRAINS-table	NA	NA	-1.05622	-1.13595
Manorina_melanophrys	ave	#53B400	#a6ff5a	30.5061	1.18104	Griesser	Passe	maroon	-1.05617	-1.1359
Antechinus_flavipes	mam	#A58AFF	#d2c4ff	30.7	0.66304	Boddy_2012	Mars	green4	-1.05458	-1.13437
Alcedo_atthis	ave	#53B400	#a6ff5a	30.75	0.76664	Griesser	Corac	green4	-1.05418	-1.13398
Diphylla_ecaudata	mam	#A58AFF	#d2c4ff	30.9	0.798	Baron_1996	Chir	#6A3D9A	-1.05296	-1.13281
Mops_mops	mam	#A58AFF	#d2c4ff	30.95	0.4725	Tsuboi_2018	Chir	#6A3D9A	-1.05255	-1.13242
Murexia_melanurus	mam	#A58AFF	#d2c4ff	31	0.65	Tsuboi_2018	Mars	green4	-1.05215	-1.13203
Myripristis_kuntee	act	#F8766D	#fbbab5	31	0.2285	Fishbase-BRAINS-table	Bery	orchid1	-1.05215	-1.13203
Piranga_rubra	ave	#53B400	#a6ff5a	31	1.05672	Griesser	Passe	maroon	-1.05215	-1.13203
Stomiopera_unicolor	ave	#53B400	#a6ff5a	31	0.84952	AnimalTraits	Passe	maroon	-1.05215	-1.13203
Stomias_boa	act	#F8766D	#fbbab5	31.25	0.01635	Fishbase-BRAINS-table	NA	NA	-1.05014	-1.1301
Poromitra_crassiceps	act	#F8766D	#fbbab5	31.4333	0.0576	Fishbase-BRAINS-table	Bery	orchid1	-1.04867	-1.1287
Boleophthalmus_pectinirostris	act	#F8766D	#fbbab5	31.45	0.034	Fishbase-BRAINS-table	Gobii	green4	-1.04854	-1.12857
Scotophilus_heathii	mam	#A58AFF	#d2c4ff	31.5	0.476	Tsuboi_2018	Chir	#6A3D9A	-1.04814	-1.12819
Chaetodon_dolosus	act	#F8766D	#fbbab5	31.5	0.2385	Fishbase-BRAINS-table	Chaeto	midnightblue	-1.04814	-1.12819
Chaetodon_paucifasciatus	act	#F8766D	#fbbab5	31.5	0.1655	Fishbase-BRAINS-table	Chaeto	midnightblue	-1.04814	-1.12819
Lanius_cristatus	ave	#53B400	#a6ff5a	31.5	1.0878	Griesser	Passe	maroon	-1.04814	-1.12819
Leucosticte_arctoa	ave	#53B400	#a6ff5a	31.5722	1.35716	Griesser	Passe	maroon	-1.04757	-1.12764
Dolichonyx_oryzivorus	ave	#53B400	#a6ff5a	31.6537	1.10852	Griesser	Passe	maroon	-1.04692	-1.12702
Ceyx_azureus	ave	#53B400	#a6ff5a	31.75	1.01528	Griesser	Corac	green4	-1.04616	-1.12629
Tribolonotus_gracilis	squ	#FB61D7	#fcb0ea	31.76	0.117	Kverkova_et_al_2022	Scinc	#6A3D9A	-1.04608	-1.12622
Cyathopharynx_furcifer	act	#F8766D	#fbbab5	31.9613	0.144853	Tsuboi-2019	Oval	dodgerblue2	-1.04451	-1.12471
Bombycilla_cedrorum	ave	#53B400	#a6ff5a	32	0.92204	Griesser	Passe	maroon	-1.04421	-1.12442
Chalcides_ocellatus	squ	#FB61D7	#fcb0ea	32	0.09	Song_et_al_2023	Scinc	#6A3D9A	-1.04421	-1.12442
Columbina_passerina	ave	#53B400	#a6ff5a	32	0.66304	Griesser	Colum	gold1	-1.04421	-1.12442
Macropharyngodon_geoffroy	act	#F8766D	#fbbab5	32	0.11	Fishbase-BRAINS-table	Labri	#FDBF6F	-1.04421	-1.12442
Xanthotis_macleayanus	ave	#53B400	#a6ff5a	32	0.94276	AnimalTraits	Passe	maroon	-1.04421	-1.12442
Amphiprion_allardi	act	#F8766D	#fbbab5	32.2	0.102	Stark_2022	Oval	dodgerblue2	-1.04266	-1.12293
Agama_agama	squ	#FB61D7	#fcb0ea	32.24	0.177	Song_et_al_2023	Iguan	dodgerblue2	-1.04235	-1.12264
Spiza_americana	ave	#53B400	#a6ff5a	32.25	0.94276	Griesser	Passe	maroon	-1.04228	-1.12256
Tchagra_australis	ave	#53B400	#a6ff5a	32.3	1.27428	Griesser	Passe	maroon	-1.04189	-1.1222
Apodemus_flavicollis	mam	#A58AFF	#d2c4ff	32.3	0.7	Isler_2009b	Rode	dodgerblue2	-1.04189	-1.1222
Lophostoma_silvicolum	mam	#A58AFF	#d2c4ff	32.3	0.756	Baron_1996	Chir	#6A3D9A	-1.04189	-1.1222
Melospiza_melodia	ave	#53B400	#a6ff5a	32.45	1.1	Griesser	Passe	maroon	-1.04074	-1.12109
Pseudantechinus_macdonnellensis	mam	#A58AFF	#d2c4ff	32.5	0.49	Weisbecker_2013	Mars	green4	-1.04035	-1.12073
Agapornis_lilianae	ave	#53B400	#a6ff5a	32.5	1.58508	Griesser	Psitt	#6A3D9A	-1.04035	-1.12073
Myadestes_townsendi	ave	#53B400	#a6ff5a	32.5	1.04636	Griesser	Passe	maroon	-1.04035	-1.12073
Microgale_dobsoni	mam	#A58AFF	#d2c4ff	32.5837	0.559758	Stephan_1991	Atla	gold1	-1.03971	-1.12011
Gymnothorax_rueppellii	act	#F8766D	#fbbab5	32.6	0.052	Fishbase-BRAINS-table	Elop	gray70	-1.03959	-1.11999
Megaerops_niphanae	mam	#A58AFF	#d2c4ff	32.6	0.958	Tsuboi_2018	Chir	#6A3D9A	-1.03959	-1.11999
Pseudosimochromis_curvifrons	act	#F8766D	#fbbab5	32.6083	0.172883	Tsuboi-2019	Oval	dodgerblue2	-1.03953	-1.11993
Rhinolophus_luctus	mam	#A58AFF	#d2c4ff	32.8	0.621	Baron_1996	Chir	#6A3D9A	-1.03807	-1.11854
Alethe	ave	#53B400	#a6ff5a	33	1.07744	Griesser	Passe	maroon	-1.03655	-1.11709
Ariosoma_balearicum	act	#F8766D	#fbbab5	33	0.0546	Fishbase-BRAINS-table	Elop	gray70	-1.03655	-1.11709
Dendropicos_fuscescens	ave	#53B400	#a6ff5a	33	1.26392	Griesser	Corac	green4	-1.03655	-1.11709
Lepidocolaptes_affinis	ave	#53B400	#a6ff5a	33	1.17068	Griesser	Passe	maroon	-1.03655	-1.11709
Lindbergichthys_mizops	act	#F8766D	#fbbab5	33	0.15075	Fishbase-BRAINS-table	Perci	skyblue2	-1.03655	-1.11709
Neopomacentrus_miryae	act	#F8766D	#fbbab5	33	0.144	Fishbase-BRAINS-table	Oval	dodgerblue2	-1.03655	-1.11709
Phyllostomus_discolor	mam	#A58AFF	#d2c4ff	33	0.89	McNab_1989	Chir	#6A3D9A	-1.03655	-1.11709
Scutiger_muliensis	amp	#C49A00	#ffdd61	33.18	0.04765	Song_et_al_2023	Anura	dodgerblue2	-1.03519	-1.11579
Odorrana_margaretae	amp	#C49A00	#ffdd61	33.19	0.0856	Song_et_al_2023	Anura	dodgerblue2	-1.03512	-1.11572
Pelobates_cultripes	amp	#C49A00	#ffdd61	33.191	0.0809	Song_et_al_2023	Anura	dodgerblue2	-1.03511	-1.11572
Cynomops_abrasus	mam	#A58AFF	#d2c4ff	33.3	0.418	Tsuboi_2018	Chir	#6A3D9A	-1.03429	-1.11493
Vespertilio_murinus	mam	#A58AFF	#d2c4ff	33.3	0.445	Isler_2009b	Chir	#6A3D9A	-1.03429	-1.11493
Icterus_galbula	ave	#53B400	#a6ff5a	33.3	1.17068	Griesser	Passe	maroon	-1.03429	-1.11493
Nezumia_aequalis	act	#F8766D	#fbbab5	33.33	0.121	Stark_2022	Parac	brown	-1.03406	-1.11471
Haplotaxodon_microlepis	act	#F8766D	#fbbab5	33.3694	0.143383	Tsuboi-2019	Oval	dodgerblue2	-1.03377	-1.11443
Stegastes_nigricans	act	#F8766D	#fbbab5	33.37	0.153	Stark_2022	Oval	dodgerblue2	-1.03376	-1.11442
Gobiomorus_dormitor	act	#F8766D	#fbbab5	33.425	0.0378	Fishbase-BRAINS-table	Gobii	green4	-1.03335	-1.11403
Podomys_floridanus	mam	#A58AFF	#d2c4ff	33.4667	0.94	Boddy_2012	Rode	dodgerblue2	-1.03304	-1.11373
Cephalopholis_leopardus	act	#F8766D	#fbbab5	33.5	0.155	Fishbase-BRAINS-table	Perci	skyblue2	-1.03279	-1.11349
Drymodes_brunneopygia	ave	#53B400	#a6ff5a	33.5	0.9842	Griesser	Passe	maroon	-1.03279	-1.11349
Myopus_schisticolor	mam	#A58AFF	#d2c4ff	33.5	0.56	Isler_2009b	Rode	dodgerblue2	-1.03279	-1.11349
Molossus_rufus	mam	#A58AFF	#d2c4ff	33.6	0.526	Baron_1996	Chir	#6A3D9A	-1.03204	-1.11277
Uranomys_ruddi	mam	#A58AFF	#d2c4ff	33.6	0.77	Boddy_2012	Rode	dodgerblue2	-1.03204	-1.11277
Tropicagama_temporalis	squ	#FB61D7	#fcb0ea	33.72	0.149	Tsuboi_et_al_2018	Scinc	#6A3D9A	-1.03115	-1.11191
Prionops_plumatus	ave	#53B400	#a6ff5a	33.7612	1.20176	Griesser	Passe	maroon	-1.03084	-1.11162
Eumops_auripendulus	mam	#A58AFF	#d2c4ff	33.8	0.612	Baron_1996	Chir	#6A3D9A	-1.03056	-1.11134
Halargyreus_johnsonii	act	#F8766D	#fbbab5	33.8733	0.147131	Fishbase-BRAINS-table	Parac	brown	-1.03001	-1.11082
Arremonops_conirostris	ave	#53B400	#a6ff5a	34	1.33644	Griesser	Passe	maroon	-1.02908	-1.10992
Catharus_fuscescens	ave	#53B400	#a6ff5a	34	0.95312	Griesser	Passe	maroon	-1.02908	-1.10992
Columbina_minuta	ave	#53B400	#a6ff5a	34	0.58016	Griesser	Colum	gold1	-1.02908	-1.10992
Lutjanus_buccanella	act	#F8766D	#fbbab5	34	0.258	Stark_2022	Lutjan	maroon	-1.02908	-1.10992
Phalaropus_lobatus	ave	#53B400	#a6ff5a	34	0.4662	Griesser	Aequo_2	#E31A1C	-1.02908	-1.10992
Peromyscus_californicus	mam	#A58AFF	#d2c4ff	34	1.54	McNab_1989	Rode	dodgerblue2	-1.02908	-1.10992
Sargocentron_xantherythrum	act	#F8766D	#fbbab5	34.1	0.252	Fishbase-BRAINS-table	Bery	orchid1	-1.02834	-1.10921
Scincus_scincus	squ	#FB61D7	#fcb0ea	34.1	0.116	Song_et_al_2023	Scinc	#6A3D9A	-1.02834	-1.10921
Micrurus_clarki	squ	#FB61D7	#fcb0ea	34.15	0.038	Song_et_al_2023	Serpe	#FF7F00	-1.02798	-1.10886
Hemitaurichthys_polylepis	act	#F8766D	#fbbab5	34.3	0.19	Stark_2022	Chaeto	midnightblue	-1.02688	-1.10781
Contopus_cooperi	ave	#53B400	#a6ff5a	34.5	0.66304	Griesser	Passe	maroon	-1.02542	-1.10641
Dryobates_scalaris	ave	#53B400	#a6ff5a	34.5	1.42968	Griesser	Corac	green4	-1.02542	-1.10641
Elseyornis_melanops	ave	#53B400	#a6ff5a	34.5	0.87024	Griesser	Aequo_2	#E31A1C	-1.02542	-1.10641
Artamus_personatus	ave	#53B400	#a6ff5a	34.6	1.06708	Griesser	Passe	maroon	-1.0247	-1.10572
Hipposideros_turpis	mam	#A58AFF	#d2c4ff	34.8	0.599	Baron_1996	Chir	#6A3D9A	-1.02326	-1.10435
Apteronotus_albifrons	act	#F8766D	#fbbab5	34.8	0.171	Fishbase-BRAINS-table	Otoc	black	-1.02326	-1.10435
Acanthurus_chirurgus	act	#F8766D	#fbbab5	35	0.218	Stark_2022	Acanth	#FF7F00	-1.02182	-1.10298
Artamus_cinereus	ave	#53B400	#a6ff5a	35	0.95312	Griesser	Passe	maroon	-1.02182	-1.10298
Bolemoreus_frenatus	ave	#53B400	#a6ff5a	35	1.07744	AnimalTraits	Passe	maroon	-1.02182	-1.10298
Catharus_ustulatus	ave	#53B400	#a6ff5a	35	0.85988	Griesser	Passe	maroon	-1.02182	-1.10298
Chromis_flavomaculata	act	#F8766D	#fbbab5	35	0.215	Fishbase-BRAINS-table	Oval	dodgerblue2	-1.02182	-1.10298
Copsychus_saularis	ave	#53B400	#a6ff5a	35	1.1396	Griesser	Passe	maroon	-1.02182	-1.10298
Eremophila_alpestris_atlas	ave	#53B400	#a6ff5a	35	0.92204	Griesser	Passe	maroon	-1.02182	-1.10298
Porzana_pusilla	ave	#53B400	#a6ff5a	35	0.777	Griesser	Gruif	palegreen2	-1.02182	-1.10298
Xanthotis_flaviventer	ave	#53B400	#a6ff5a	35	1.0878	AnimalTraits	Passe	maroon	-1.02182	-1.10298
Dasykaluta_rosamondae	mam	#A58AFF	#d2c4ff	35	0.54	Weisbecker_2013	Mars	green4	-1.02182	-1.10298
Diaemus_youngi	mam	#A58AFF	#d2c4ff	35	0.97	McNab_1989	Chir	#6A3D9A	-1.02182	-1.10298
Penthetor_lucasi	mam	#A58AFF	#d2c4ff	35	0.9475	Tsuboi_2018	Chir	#6A3D9A	-1.02182	-1.10298
Praomys_daltoni	mam	#A58AFF	#d2c4ff	35	0.68	Boddy_2012	Rode	dodgerblue2	-1.02182	-1.10298
Amatitlania_nigrofasciata	act	#F8766D	#fbbab5	35.3	0.0893	Stark_2022	Oval	dodgerblue2	-1.01969	-1.10095
Nyctimene_vizcaccia	mam	#A58AFF	#d2c4ff	35.4	0.988	Tsuboi_2018	Chir	#6A3D9A	-1.01898	-1.10027
Melonycteris_woodfordi	mam	#A58AFF	#d2c4ff	35.5	1.0185	Tsuboi_2018	Chir	#6A3D9A	-1.01828	-1.0996
Artamus_superciliosus	ave	#53B400	#a6ff5a	35.5	1.07744	Griesser	Passe	maroon	-1.01828	-1.0996
Chaetodon_ulietensis	act	#F8766D	#fbbab5	35.5	0.231	Stark_2022	Chaeto	midnightblue	-1.01828	-1.0996
Ctenophorus_cristatus	squ	#FB61D7	#fcb0ea	35.57	0.183	Song_et_al_2023	Iguan	dodgerblue2	-1.01778	-1.09913
Gonostoma_elongatum	act	#F8766D	#fbbab5	35.6	0.03525	Fishbase-BRAINS-table	NA	NA	-1.01757	-1.09893
Pycnonotus_barbatus	ave	#53B400	#a6ff5a	35.9	1.17	Griesser	Passe	maroon	-1.0155	-1.09692
Baileychromis_centropomoides	act	#F8766D	#fbbab5	36	0.1382	Tsuboi-2019	Oval	dodgerblue2	-1.01481	-1.09626
Nemichthys_scolopaceus	act	#F8766D	#fbbab5	36	0.037	Stark_2022	Elop	gray70	-1.01481	-1.09626
Thraupis_episcopus	ave	#53B400	#a6ff5a	36	1.14996	Griesser	Passe	maroon	-1.01481	-1.09626
Cricetulus_barabensis	mam	#A58AFF	#d2c4ff	36	0.67	Kverkova_2018	Rode	dodgerblue2	-1.01481	-1.09626
Cricetulus_griseus	mam	#A58AFF	#d2c4ff	36	0.67	Sacher_1974	Rode	dodgerblue2	-1.01481	-1.09626
Suncus_murinus	mam	#A58AFF	#d2c4ff	36	0.38	McNab_1989	Euli	#FDBF6F	-1.01481	-1.09626
Ploceus_cucullatus	ave	#53B400	#a6ff5a	36.0279	1.41932	Griesser	Passe	maroon	-1.01462	-1.09607
Benthochromis_tricoti	act	#F8766D	#fbbab5	36.0529	0.155971	Tsuboi-2019	Oval	dodgerblue2	-1.01445	-1.09591
Gehyra_vorax	squ	#FB61D7	#fcb0ea	36.1	0.1615	Song_et_al_2023	Gekko	#E31A1C	-1.01413	-1.09559
Antechinus_minimus	mam	#A58AFF	#d2c4ff	36.3	0.76664	Boddy_2012	Mars	green4	-1.01276	-1.09427
Ammodytes_dubius	act	#F8766D	#fbbab5	36.3333	0.0503333	Stark_2022	NA	NA	-1.01254	-1.09405
Gerres_oyena	act	#F8766D	#fbbab5	36.3333	0.144667	Fishbase-BRAINS-table	NA	NA	-1.01254	-1.09405
Egernia_striolata	squ	#FB61D7	#fcb0ea	36.4	0.166	Song_et_al_2023	Scinc	#6A3D9A	-1.01209	-1.09361
Myonycteris_torquata	mam	#A58AFF	#d2c4ff	36.4	1.1585	Tsuboi_2018	Chir	#6A3D9A	-1.01209	-1.09361
Meliphaga_lewinii	ave	#53B400	#a6ff5a	36.45	1.21212	Griesser	Passe	maroon	-1.01175	-1.09328
Eumops_glaucinus	mam	#A58AFF	#d2c4ff	36.5	0.653	Baron_1996	Chir	#6A3D9A	-1.01141	-1.09295
Donacobius_atricapilla	ave	#53B400	#a6ff5a	36.5	1.1914	Griesser	Passe	maroon	-1.01141	-1.09295
Bufotes_viridis	amp	#C49A00	#ffdd61	36.57	0.1401	Song_et_al_2023	Anura	dodgerblue2	-1.01094	-1.09249
Burramys_parvus	mam	#A58AFF	#d2c4ff	36.6	1	Isler_2011	Mars	green4	-1.01073	-1.09229
Platyrrhinus_vittatus	mam	#A58AFF	#d2c4ff	36.6	1.175	Tsuboi_2018	Chir	#6A3D9A	-1.01073	-1.09229
Trachops_cirrhosus	mam	#A58AFF	#d2c4ff	36.9	1.003	Baron_1996	Chir	#6A3D9A	-1.00872	-1.09033
Montifringilla	ave	#53B400	#a6ff5a	36.9	1.09	Griesser	Passe	maroon	-1.00872	-1.09033
Microtus_pennsylvanicus	mam	#A58AFF	#d2c4ff	37	1.36	McNab_1989	Rode	dodgerblue2	-1.00805	-1.08968
Notomys_alexis	mam	#A58AFF	#d2c4ff	37	1.55	McNab_1989	Rode	dodgerblue2	-1.00805	-1.08968
Colluricincla_megarhyncha	ave	#53B400	#a6ff5a	37	1.38824	Griesser	Passe	maroon	-1.00805	-1.08968
Hemiramphus_far	act	#F8766D	#fbbab5	37	0.182	Fishbase-BRAINS-table	Oval	dodgerblue2	-1.00805	-1.08968
Neoniphon_argenteus	act	#F8766D	#fbbab5	37	0.269	Fishbase-BRAINS-table	Bery	orchid1	-1.00805	-1.08968
Plectrophenax_nivalis	ave	#53B400	#a6ff5a	37	1.05672	Griesser	Passe	maroon	-1.00805	-1.08968
Limnochromis_staneri	act	#F8766D	#fbbab5	37.37	0.14481	Tsuboi-2019	Oval	dodgerblue2	-1.00559	-1.0873
Thraupis_palmarum	ave	#53B400	#a6ff5a	37.5	0.98	Griesser	Passe	maroon	-1.00473	-1.08647
Tyrannus_verticalis	ave	#53B400	#a6ff5a	37.5	1.01528	Griesser	Passe	maroon	-1.00473	-1.08647
Pelobates_syriacus	amp	#C49A00	#ffdd61	37.601	0.1033	Song_et_al_2023	Anura	dodgerblue2	-1.00407	-1.08583
Sphyraena_obtusata	act	#F8766D	#fbbab5	37.7	0.187	Stark_2022	Car_An	palegreen2	-1.00342	-1.0852
Alauda_arvensis	ave	#53B400	#a6ff5a	37.75	0.99456	Griesser	Passe	maroon	-1.00309	-1.08488
Dendrocincla_fuliginosa_fuliginosa	ave	#53B400	#a6ff5a	37.75	1.09816	Griesser	Passe	maroon	-1.00309	-1.08488
Artibeus_jamaicensis	mam	#A58AFF	#d2c4ff	38	0.93	McNab_1989	Chir	#6A3D9A	-1.00146	-1.08331
Dipodomys_merriami	mam	#A58AFF	#d2c4ff	38	1.64	McNab_1989	Rode	dodgerblue2	-1.00146	-1.08331
Eliurus_minor	mam	#A58AFF	#d2c4ff	38	1.46	Lopez-Torrez_2024	Rode	dodgerblue2	-1.00146	-1.08331
Automolus_ochrolaemus	ave	#53B400	#a6ff5a	38	1.18104	Griesser	Passe	maroon	-1.00146	-1.08331
Catharus_minimus	ave	#53B400	#a6ff5a	38	0.85988	Griesser	Passe	maroon	-1.00146	-1.08331
Halichoeres_garnoti	act	#F8766D	#fbbab5	38	0.167	Stark_2022	Labri	#FDBF6F	-1.00146	-1.08331
Lumpenus_lampretaeformis	act	#F8766D	#fbbab5	38	0.07855	Fishbase-BRAINS-table	Perci	skyblue2	-1.00146	-1.08331
Pachycephala_olivacea	ave	#53B400	#a6ff5a	38	1.53328	Griesser	Passe	maroon	-1.00146	-1.08331
Pterois_volitans	act	#F8766D	#fbbab5	38	0.038	Stark_2022	Perci	skyblue2	-1.00146	-1.08331
Myodes_rufocanus	mam	#A58AFF	#d2c4ff	38.3	0.61	Isler_2009b	Rode	dodgerblue2	-0.999521	-1.08143
Echiichthys_vipera	act	#F8766D	#fbbab5	38.5	0.0803	Fishbase-BRAINS-table	Perci	skyblue2	-0.998248	-1.08019
Megaderma_lyra	mam	#A58AFF	#d2c4ff	38.6	0.907	Baron_1996	Chir	#6A3D9A	-0.997614	-1.07957
Bodianus_diana	act	#F8766D	#fbbab5	38.7	0.234	Fishbase-BRAINS-table	Labri	#FDBF6F	-0.996982	-1.07895
Plotosus_lineatus	act	#F8766D	#fbbab5	38.75	0.195	Stark_2022	Otoc	black	-0.996666	-1.07864
Plectroglyphidodon_leucozonus	act	#F8766D	#fbbab5	38.8	0.112	Fishbase-BRAINS-table	Oval	dodgerblue2	-0.996351	-1.07833
Chelon_labrosus	act	#F8766D	#fbbab5	38.83	0.1405	Fishbase-BRAINS-table	Oval	dodgerblue2	-0.996162	-1.07815
Campylorhynchus_brunneicapillus	ave	#53B400	#a6ff5a	38.9	1.38824	Griesser	Passe	maroon	-0.995722	-1.07772
Neopsephotus_bourkii	ave	#53B400	#a6ff5a	39	1.295	Griesser	Psitt	#6A3D9A	-0.995095	-1.0771
Psophodes_occidentalis	ave	#53B400	#a6ff5a	39	1.37788	AnimalTraits	Passe	maroon	-0.995095	-1.0771
Chaetodipus_hispidus	mam	#A58AFF	#d2c4ff	39	1.27	McNab_1989	Rode	dodgerblue2	-0.995095	-1.0771
Noctilio_albiventris	mam	#A58AFF	#d2c4ff	39	0.55	McNab_1989	Chir	#6A3D9A	-0.995095	-1.0771
Tamiops_mcclellandii	mam	#A58AFF	#d2c4ff	39	1.95	Boddy_2012	Rode	dodgerblue2	-0.995095	-1.0771
Forcipiger_flavissimus	act	#F8766D	#fbbab5	39.17	0.276	Stark_2022	Chaeto	midnightblue	-0.994032	-1.07607
Chloroceryle_americana	ave	#53B400	#a6ff5a	39.25	0.95312	Griesser	Corac	green4	-0.993534	-1.07558
Smilisca_phaeota	amp	#C49A00	#ffdd61	39.318	0.0362	Song_et_al_2023	Anura	dodgerblue2	-0.993111	-1.07516
Campethera_nivosa	ave	#53B400	#a6ff5a	39.5	1.63688	Griesser	Corac	green4	-0.991983	-1.07405
Charadrius_dubius	ave	#53B400	#a6ff5a	39.5	1	Griesser	Aequo_2	#E31A1C	-0.991983	-1.07405
Dumetella_carolinensis	ave	#53B400	#a6ff5a	39.5	1.18104	Griesser	Passe	maroon	-0.991983	-1.07405
Malacoptila_panamensis	ave	#53B400	#a6ff5a	39.5	1.1914	Griesser	Corac	green4	-0.991983	-1.07405
Oceanites_oceanicus	ave	#53B400	#a6ff5a	39.5	0.73556	Griesser	Aequo_1	skyblue2	-0.991983	-1.07405
Syma_torotoro	ave	#53B400	#a6ff5a	39.5	1.14996	AnimalTraits	Corac	green4	-0.991983	-1.07405
Tyrannus_forficatus	ave	#53B400	#a6ff5a	39.5	0.89096	Griesser	Passe	maroon	-0.991983	-1.07405
Peromyscus_melanotis	mam	#A58AFF	#d2c4ff	39.6	0.63	Boddy_2012	Rode	dodgerblue2	-0.991366	-1.07344
Vampyrodes_caraccioli	mam	#A58AFF	#d2c4ff	39.7	0.947	Tsuboi_2018	Chir	#6A3D9A	-0.99075	-1.07284
Peromyscus_aztecus	mam	#A58AFF	#d2c4ff	39.73	0.92	Boddy_2012	Rode	dodgerblue2	-0.990565	-1.07266
Sargocentron_diadema	act	#F8766D	#fbbab5	39.7333	0.224667	Fishbase-BRAINS-table	Bery	orchid1	-0.990545	-1.07264
Chrysochloris_stuhlmanni	mam	#A58AFF	#d2c4ff	39.8107	0.739605	Stephan_1991	Atla	gold1	-0.990069	-1.07217
Lemmus_trimucronatus	mam	#A58AFF	#d2c4ff	40	1.219	Kverkova_2018	Rode	dodgerblue2	-0.988911	-1.07103
Microtus_montanus	mam	#A58AFF	#d2c4ff	40	1.28	McNab_1989	Rode	dodgerblue2	-0.988911	-1.07103
Scalopus_aquaticus	mam	#A58AFF	#d2c4ff	40	1.16	McNab_1989	Euli	#FDBF6F	-0.988911	-1.07103
Ambystoma_mexicanum	amp	#C49A00	#ffdd61	40	0.028	Song_et_al_2023	Caudata	#E31A1C	-0.988911	-1.07103
Artamus_cyanopterus	ave	#53B400	#a6ff5a	40	1.036	Griesser	Passe	maroon	-0.988911	-1.07103
Charadrius_pecuarius	ave	#53B400	#a6ff5a	40	0.84952	Griesser	Aequo_2	#E31A1C	-0.988911	-1.07103
Dendrochirus_brachypterus	act	#F8766D	#fbbab5	40	0.065	Stark_2022	Perci	skyblue2	-0.988911	-1.07103
Dendrophysa_russelii	act	#F8766D	#fbbab5	40	0.175	Fishbase-BRAINS-table	NA	NA	-0.988911	-1.07103
Gerres_filamentosus	act	#F8766D	#fbbab5	40	0.215	Stark_2022	NA	NA	-0.988911	-1.07103
Jynx_torquilla	ave	#53B400	#a6ff5a	40	0.97384	Griesser	Corac	green4	-0.988911	-1.07103
Lanius_senator	ave	#53B400	#a6ff5a	40	1.10852	Griesser	Passe	maroon	-0.988911	-1.07103
Neophema_splendida	ave	#53B400	#a6ff5a	40	1.32608	Griesser	Psitt	#6A3D9A	-0.988911	-1.07103
Plectorhyncha_lanceolata	ave	#53B400	#a6ff5a	40	1.12924	AnimalTraits	Passe	maroon	-0.988911	-1.07103
Psophodes_cristatus	ave	#53B400	#a6ff5a	40	1.4504	AnimalTraits	Passe	maroon	-0.988911	-1.07103
Triglops_murrayi	act	#F8766D	#fbbab5	40	0.158667	Fishbase-BRAINS-table	Perci	skyblue2	-0.988911	-1.07103
Excalfactoria_chinensis	ave	#53B400	#a6ff5a	40.1	0.58016	AnimalTraits	Gallo	dodgerblue2	-0.988302	-1.07043
Lobochilotes_labiatus	act	#F8766D	#fbbab5	40.1643	0.243086	Tsuboi-2019	Oval	dodgerblue2	-0.98791	-1.07005
Heteromys_pictus	mam	#A58AFF	#d2c4ff	40.2	0.75	Lopez-Torrez_2024	Rode	dodgerblue2	-0.987693	-1.06984
Agapornis_nigrigenis	ave	#53B400	#a6ff5a	40.5	1.9684	Griesser	Psitt	#6A3D9A	-0.985873	-1.06806
Calamospiza_melanocorys	ave	#53B400	#a6ff5a	40.5	1.22248	Griesser	Passe	maroon	-0.985873	-1.06806
Charadrius_ruficapillus	ave	#53B400	#a6ff5a	40.5	0.84952	Griesser	Aequo_2	#E31A1C	-0.985873	-1.06806
Cyclopsitta_diophthalma	ave	#53B400	#a6ff5a	40.5	1.70063	Griesser	Psitt	#6A3D9A	-0.985873	-1.06806
Neophema_pulchella	ave	#53B400	#a6ff5a	40.5	1.33644	Griesser	Psitt	#6A3D9A	-0.985873	-1.06806
Casinycteris_argynnis	mam	#A58AFF	#d2c4ff	40.5	0.92	Boddy_2012	Chir	#6A3D9A	-0.985873	-1.06806
Sargocentron_microstoma	act	#F8766D	#fbbab5	40.65	0.275	Stark_2022	Bery	orchid1	-0.984965	-1.06717
Grammomys_cometes	mam	#A58AFF	#d2c4ff	40.7	0.96	Boddy_2012	Rode	dodgerblue2	-0.984664	-1.06688
Thalassoma_lutescens	act	#F8766D	#fbbab5	40.7	0.1762	Fishbase-BRAINS-table	Labri	#FDBF6F	-0.984664	-1.06688
Ambystoma_texanum	amp	#C49A00	#ffdd61	40.9	0.0152	Song_et_al_2023	Caudata	#E31A1C	-0.98346	-1.06571
Cantherhines_verecundus	act	#F8766D	#fbbab5	41	0.199	Fishbase-BRAINS-table	Tetraodont	darkorange4	-0.98286	-1.06512
Chaetodon_austriacus	act	#F8766D	#fbbab5	41	0.164	Fishbase-BRAINS-table	Chaeto	midnightblue	-0.98286	-1.06512
Oena_capensis	ave	#53B400	#a6ff5a	41	0.63196	Griesser	Colum	gold1	-0.98286	-1.06512
Parapercis_millepunctata	act	#F8766D	#fbbab5	41	0.183	Fishbase-BRAINS-table	NA	NA	-0.98286	-1.06512
Tyrannus_tyrannus	ave	#53B400	#a6ff5a	41	0.9842	Griesser	Passe	maroon	-0.98286	-1.06512
Mustela_nivalis	mam	#A58AFF	#d2c4ff	41	1.67	McNab_1989	Carn	black	-0.98286	-1.06512
Agalychnis_annae	amp	#C49A00	#ffdd61	41.038	0.065	Song_et_al_2023	Anura	dodgerblue2	-0.982633	-1.0649
Anthochaera_phrygia	ave	#53B400	#a6ff5a	41.125	1.06708	Griesser	Passe	maroon	-0.982113	-1.06439
Chaetodon_trifasciatus	act	#F8766D	#fbbab5	41.1667	0.208333	Fishbase-BRAINS-table	Chaeto	midnightblue	-0.981864	-1.06415
Pogonomys_sylvestris	mam	#A58AFF	#d2c4ff	41.2	1.13	Boddy_2012	Rode	dodgerblue2	-0.981665	-1.06396
Limnotilapia_dardennii	act	#F8766D	#fbbab5	41.278	0.14824	Tsuboi-2019	Oval	dodgerblue2	-0.981201	-1.0635
Chauliodus_sloani	act	#F8766D	#fbbab5	41.33	0.031	Stark_2022	NA	NA	-0.980892	-1.0632
Artamus_leucorynchus	ave	#53B400	#a6ff5a	41.3422	1.11888	Griesser	Passe	maroon	-0.980819	-1.06313
Euroscaptor_micrura	mam	#A58AFF	#d2c4ff	41.4	0.816	Kaufman_2013	Euli	#FDBF6F	-0.980476	-1.0628
Rhabdomys_pumilio	mam	#A58AFF	#d2c4ff	41.45	0.69	Isler_2009b	Rode	dodgerblue2	-0.98018	-1.06251
Otomops_martiensseni	mam	#A58AFF	#d2c4ff	41.5	0.756	Baron_1996	Chir	#6A3D9A	-0.979884	-1.06222
Actitis_macularius	ave	#53B400	#a6ff5a	41.5	0.679091	Griesser	Aequo_2	#E31A1C	-0.979884	-1.06222
Anumbius_annumbi	ave	#53B400	#a6ff5a	41.5	1.22248	Griesser	Passe	maroon	-0.979884	-1.06222
Lanius_collaris_collaris	ave	#53B400	#a6ff5a	41.5	1.11	Griesser	Passe	maroon	-0.979884	-1.06222
Trisopterus_esmarkii	act	#F8766D	#fbbab5	41.5	0.228	Stark_2022	Parac	brown	-0.979884	-1.06222
Bothriechis_lateralis	squ	#FB61D7	#fcb0ea	41.687	0.06	Song_et_al_2023	Serpe	#FF7F00	-0.97878	-1.06114
Plectrypops_lima	act	#F8766D	#fbbab5	41.75	0.214	Fishbase-BRAINS-table	Bery	orchid1	-0.97841	-1.06078
Strongylura_strongylura	act	#F8766D	#fbbab5	41.75	0.1105	Fishbase-BRAINS-table	Oval	dodgerblue2	-0.97841	-1.06078
Petinomys_setosus	mam	#A58AFF	#d2c4ff	41.86	1.4405	Lopez-Torrez_2024	Rode	dodgerblue2	-0.977764	-1.06015
Hipposideros_diadema	mam	#A58AFF	#d2c4ff	41.9	0.705	Baron_1996	Chir	#6A3D9A	-0.977529	-1.05993
Acomys_cahirinus	mam	#A58AFF	#d2c4ff	42	0.65	Isler_2009b	Rode	dodgerblue2	-0.976944	-1.05935
Apus_pallidus	ave	#53B400	#a6ff5a	42	0.74592	Griesser	Stris	#FF7F00	-0.976944	-1.05935
Chaetodon_citrinellus	act	#F8766D	#fbbab5	42	0.223	Stark_2022	Chaeto	midnightblue	-0.976944	-1.05935
Hoplichthys_citrinus	act	#F8766D	#fbbab5	42	0.103	Fishbase-BRAINS-table	Perci	skyblue2	-0.976944	-1.05935
Pheucticus_ludovicianus	ave	#53B400	#a6ff5a	42	1.36752	Griesser	Passe	maroon	-0.976944	-1.05935
Plocepasser_mahali	ave	#53B400	#a6ff5a	42	1.27428	Griesser	Passe	maroon	-0.976944	-1.05935
Rattus_niobe	mam	#A58AFF	#d2c4ff	42.1	1.1	Boddy_2012	Rode	dodgerblue2	-0.976361	-1.05879
Odorrana_schmackeri	amp	#C49A00	#ffdd61	42.14	0.073972	Song_et_al_2023	Anura	dodgerblue2	-0.976127	-1.05856
Coris_gaimard	act	#F8766D	#fbbab5	42.2	0.16	Stark_2022	Labri	#FDBF6F	-0.975778	-1.05822
Gobio_gobio	act	#F8766D	#fbbab5	42.2	0.159	Stark_2022	Otoc	black	-0.975778	-1.05822
Pipilo_erythrophthalmus	ave	#53B400	#a6ff5a	42.2	1.40896	Griesser	Passe	maroon	-0.975778	-1.05822
Turnix_sylvaticus	ave	#53B400	#a6ff5a	42.25	0.6	Griesser	Aequo_2	#E31A1C	-0.975488	-1.05793
Saurida_gracilis	act	#F8766D	#fbbab5	42.3	0.067	Fishbase-BRAINS-table	NA	NA	-0.975197	-1.05765
Microcebus_rufus	mam	#A58AFF	#d2c4ff	42.5	1.7164	Isler_2008	Prim	#E31A1C	-0.97404	-1.05652
Dasyornis_brachypterus	ave	#53B400	#a6ff5a	42.5	1.5022	Griesser	Passe	maroon	-0.97404	-1.05652
Galerida_cristata	ave	#53B400	#a6ff5a	42.5	1.21212	Griesser	Passe	maroon	-0.97404	-1.05652
Amblyglyphidodon_leucogaster	act	#F8766D	#fbbab5	42.6667	0.13	Fishbase-BRAINS-table	Oval	dodgerblue2	-0.973077	-1.05559
Parascalops_breweri	mam	#A58AFF	#d2c4ff	42.7	0.808	Herculano-Houzel_2015	Euli	#FDBF6F	-0.972885	-1.0554
Graphiurus_platyops	mam	#A58AFF	#d2c4ff	42.7391	0.918616	Lopez-Torrez_2024	Rode	dodgerblue2	-0.972661	-1.05518
Molothrus_ater	ave	#53B400	#a6ff5a	42.9782	1.1914	Griesser	Passe	maroon	-0.971292	-1.05385
Acanthosaura_armata	squ	#FB61D7	#fcb0ea	43	0.182	Song_et_al_2023	Iguan	dodgerblue2	-0.971167	-1.05373
Anodontostoma_chacunda	act	#F8766D	#fbbab5	43	0.155	Fishbase-BRAINS-table	Otoc	black	-0.971167	-1.05373
Todiramphus_macleayii	ave	#53B400	#a6ff5a	43	1.10852	Griesser	Corac	green4	-0.971167	-1.05373
Microtus_californicus	mam	#A58AFF	#d2c4ff	43	1.37	McNab_1989	Rode	dodgerblue2	-0.971167	-1.05373
Saccolaimus_saccolaimus	mam	#A58AFF	#d2c4ff	43	0.6705	Tsuboi_2018	Chir	#6A3D9A	-0.971167	-1.05373
Todiramphus_sanctus_sanctus	ave	#53B400	#a6ff5a	43.25	1.06708	Griesser	Corac	green4	-0.969748	-1.05234
Nanorana_quadranus	amp	#C49A00	#ffdd61	43.32	0.05552	Song_et_al_2023	Anura	dodgerblue2	-0.969352	-1.05196
Parvipsitta_porphyrocephala	ave	#53B400	#a6ff5a	43.5	1.95804	Griesser	Psitt	#6A3D9A	-0.968335	-1.05097
Upeneus_tragula	act	#F8766D	#fbbab5	43.7	0.203	Stark_2022	Syngnath	gold1	-0.967198	-1.04987
Phascogale_calura	mam	#A58AFF	#d2c4ff	43.8	0.94276	Boddy_2012	Mars	green4	-0.966631	-1.04932
Phyllotis_darwini	mam	#A58AFF	#d2c4ff	43.9	0.92	Tsuboi_2018	Rode	dodgerblue2	-0.966065	-1.04878
Apus_apus	ave	#53B400	#a6ff5a	44	0.69412	Griesser	Stris	#FF7F00	-0.9655	-1.04823
Centropyge_multispinis	act	#F8766D	#fbbab5	44	0.154	Fishbase-BRAINS-table	NA	NA	-0.9655	-1.04823
Charadrius_alexandrinus	ave	#53B400	#a6ff5a	44	0.938218	Griesser	Aequo_2	#E31A1C	-0.9655	-1.04823
Cinnyricinclus_leucogaster	ave	#53B400	#a6ff5a	44	1.22248	Griesser	Passe	maroon	-0.9655	-1.04823
Columbina_inca	ave	#53B400	#a6ff5a	44	0.75628	Griesser	Colum	gold1	-0.9655	-1.04823
Epinephelus_malabaricus	act	#F8766D	#fbbab5	44	0.104	Stark_2022	Perci	skyblue2	-0.9655	-1.04823
Thalassoma_rueppellii	act	#F8766D	#fbbab5	44	0.1969	Fishbase-BRAINS-table	Labri	#FDBF6F	-0.9655	-1.04823
Microtus_ochrogaster	mam	#A58AFF	#d2c4ff	44	1.3	McNab_1989	Rode	dodgerblue2	-0.9655	-1.04823
Melilestes_megarhynchus	ave	#53B400	#a6ff5a	44.075	1.31572	Griesser	Passe	maroon	-0.965078	-1.04782
Oryzorictes_tetradactylus	mam	#A58AFF	#d2c4ff	44.157	0.579429	Stephan_1991	Atla	gold1	-0.964616	-1.04738
Oryzorictes_hova	mam	#A58AFF	#d2c4ff	44.2	0.58	Boddy_2012	Atla	gold1	-0.964375	-1.04714
Atelopus_chiriquiensis	amp	#C49A00	#ffdd61	44.398	0.0208	Song_et_al_2023	Anura	dodgerblue2	-0.963266	-1.04607
Brachyphylla_cavernarum	mam	#A58AFF	#d2c4ff	44.5	1.196	Baron_1996	Chir	#6A3D9A	-0.962697	-1.04552
Praomys_tullbergi	mam	#A58AFF	#d2c4ff	44.5	0.86	Isler_2009b	Rode	dodgerblue2	-0.962697	-1.04552
Agelaioides_badius	ave	#53B400	#a6ff5a	44.5	1.53328	Griesser	Passe	maroon	-0.962697	-1.04552
Bufo_bufo	amp	#C49A00	#ffdd61	44.5	0.073	Song_et_al_2023	Anura	dodgerblue2	-0.962697	-1.04552
Cardinalis_cardinalis	ave	#53B400	#a6ff5a	44.5	1.57472	Griesser	Passe	maroon	-0.962697	-1.04552
Microhierax_erythrogenys	ave	#53B400	#a6ff5a	44.5	1.4504	Griesser	Falco	#FDBF6F	-0.962697	-1.04552
Echidna_nebulosa	act	#F8766D	#fbbab5	44.7	0.045	Stark_2022	Elop	gray70	-0.961585	-1.04444
Heteromys_salvini	mam	#A58AFF	#d2c4ff	44.9	0.77	Lopez-Torrez_2024	Rode	dodgerblue2	-0.960477	-1.04337
Phyllostomus_elongatus	mam	#A58AFF	#d2c4ff	44.9	0.885	Baron_1996	Chir	#6A3D9A	-0.960477	-1.04337
Dendrogale_murina	mam	#A58AFF	#d2c4ff	45	1.34	Lopez-Torrez_2024	NA	NA	-0.959927	-1.04284
Grammomys_dolichurus	mam	#A58AFF	#d2c4ff	45	0.84	Isler_2009b	Rode	dodgerblue2	-0.959927	-1.04284
Microtus_oeconomus	mam	#A58AFF	#d2c4ff	45	0.68	Kverkova_2018	Rode	dodgerblue2	-0.959927	-1.04284
Peromyscus_melanophrys	mam	#A58AFF	#d2c4ff	45	0.94	Boddy_2012	Rode	dodgerblue2	-0.959927	-1.04284
Tamias_minimus	mam	#A58AFF	#d2c4ff	45	2.19	McNab_1989	Rode	dodgerblue2	-0.959927	-1.04284
Atrichornis_clamosus	ave	#53B400	#a6ff5a	45	1.7612	Griesser	Passe	maroon	-0.959927	-1.04284
Calidris_fuscicollis	ave	#53B400	#a6ff5a	45	0.80808	Griesser	Aequo_2	#E31A1C	-0.959927	-1.04284
Kuhlia_mugil	act	#F8766D	#fbbab5	45	0.203	Fishbase-BRAINS-table	Otoc	black	-0.959927	-1.04284
Oceanodroma_leucorhoa	ave	#53B400	#a6ff5a	45	0.92204	Griesser	Aequo_1	skyblue2	-0.959927	-1.04284
Oxycheilinus_celebicus	act	#F8766D	#fbbab5	45	0.135	Fishbase-BRAINS-table	Labri	#FDBF6F	-0.959927	-1.04284
Polydactylus_sextarius	act	#F8766D	#fbbab5	45	0.224	Fishbase-BRAINS-table	Car_An	palegreen2	-0.959927	-1.04284
Siganus_spinus	act	#F8766D	#fbbab5	45	0.215	Fishbase-BRAINS-table	NA	NA	-0.959927	-1.04284
Synodus_saurus	act	#F8766D	#fbbab5	45	0.111	Stark_2022	NA	NA	-0.959927	-1.04284
Ptilocercus_lowii	mam	#A58AFF	#d2c4ff	45.3	1.59	Lopez-Torrez_2024	NA	NA	-0.958284	-1.04124
Centropyge_potteri	act	#F8766D	#fbbab5	45.3	0.14	Stark_2022	NA	NA	-0.958284	-1.04124
Distoechurus_pennatus	mam	#A58AFF	#d2c4ff	45.4	0.97384	Boddy_2012	Mars	green4	-0.957739	-1.04071
Tyrannus_dominicensis	ave	#53B400	#a6ff5a	45.5	1.036	Griesser	Passe	maroon	-0.957195	-1.04019
Urocolius	ave	#53B400	#a6ff5a	45.5	1.036	Griesser	Corac	green4	-0.957195	-1.04019
Columbina_talpacoti	ave	#53B400	#a6ff5a	45.625	0.74592	Griesser	Colum	gold1	-0.956517	-1.03953
Antechinus_bellus	mam	#A58AFF	#d2c4ff	45.8	0.65268	Boddy_2012	Mars	green4	-0.955571	-1.03861
Microtus_townsendii	mam	#A58AFF	#d2c4ff	45.8	0.88	Boddy_2012	Rode	dodgerblue2	-0.955571	-1.03861
Mimus	ave	#53B400	#a6ff5a	46	1.43979	Griesser	Passe	maroon	-0.954494	-1.03756
Parablennius_sanguinolentus	act	#F8766D	#fbbab5	46	0.101	Fishbase-BRAINS-table	Oval	dodgerblue2	-0.954494	-1.03756
Petrochromis_famula	act	#F8766D	#fbbab5	46.0569	0.170415	Tsuboi-2019	Oval	dodgerblue2	-0.954188	-1.03727
Gobius_cobitis	act	#F8766D	#fbbab5	46.1	0.095	Stark_2022	Gobii	green4	-0.953957	-1.03704
Phylloderma_stenops	mam	#A58AFF	#d2c4ff	46.1	1.338	Baron_1996	Chir	#6A3D9A	-0.953957	-1.03704
Lemniscomys_striatus	mam	#A58AFF	#d2c4ff	46.2	0.85	Isler_2009b	Rode	dodgerblue2	-0.953422	-1.03652
Abudefduf_sexfasciatus	act	#F8766D	#fbbab5	46.25	0.18	Fishbase-BRAINS-table	Oval	dodgerblue2	-0.953155	-1.03626
Maxomys_whiteheadi	mam	#A58AFF	#d2c4ff	46.3	1.03	Burger_2019	Rode	dodgerblue2	-0.952888	-1.03601
Praomys_morio	mam	#A58AFF	#d2c4ff	46.5	0.84	Boddy_2012	Rode	dodgerblue2	-0.951823	-1.03497
Neophema_elegans	ave	#53B400	#a6ff5a	46.5	1.32608	Griesser	Psitt	#6A3D9A	-0.951823	-1.03497
Peromyscus_mexicanus	mam	#A58AFF	#d2c4ff	46.55	1.015	Boddy_2012	Rode	dodgerblue2	-0.951557	-1.03471
Marmosa_mexicana	mam	#A58AFF	#d2c4ff	46.7	1.036	Boddy_2012	Mars	green4	-0.950762	-1.03394
Nyctomys_sumichrasti	mam	#A58AFF	#d2c4ff	46.7	1.08	Isler_2009b	Rode	dodgerblue2	-0.950762	-1.03394
Psephotellus_chrysopterygius	ave	#53B400	#a6ff5a	46.8	1.4504	Griesser	Psitt	#6A3D9A	-0.950234	-1.03343
Megalurus_palustris	ave	#53B400	#a6ff5a	47	1.18104	Griesser	Passe	maroon	-0.949181	-1.03241
Neoglyphidodon_nigroris	act	#F8766D	#fbbab5	47	0.124	Stark_2022	Oval	dodgerblue2	-0.949181	-1.03241
Scolopsis_ciliata	act	#F8766D	#fbbab5	47	0.251	Fishbase-BRAINS-table	Spari	#6A3D9A	-0.949181	-1.03241
Tanysiptera_sylvia	ave	#53B400	#a6ff5a	47	1.18104	AnimalTraits	Corac	green4	-0.949181	-1.03241
Microtus_longicaudus	mam	#A58AFF	#d2c4ff	47	1.29	McNab_1989	Rode	dodgerblue2	-0.949181	-1.03241
Nyctimene_robinsoni	mam	#A58AFF	#d2c4ff	47.03	1.23067	Tsuboi_2018	Chir	#6A3D9A	-0.949023	-1.03225
Oryzomys_palustris	mam	#A58AFF	#d2c4ff	47.1	0.88	Boddy_2012	Rode	dodgerblue2	-0.948656	-1.0319
Amblyglyphidodon_curacao	act	#F8766D	#fbbab5	47.2	0.1615	Fishbase-BRAINS-table	Oval	dodgerblue2	-0.948132	-1.03139
Gaidropsarus_argentatus	act	#F8766D	#fbbab5	47.3333	0.172815	Fishbase-BRAINS-table	Parac	brown	-0.947435	-1.03071
Melonycteris_melanops	mam	#A58AFF	#d2c4ff	47.45	1.288	Tsuboi_2018	Chir	#6A3D9A	-0.946828	-1.03012
Saltator_maximus	ave	#53B400	#a6ff5a	47.4567	1.44004	Griesser	Passe	maroon	-0.946794	-1.03009
Boreogadus_saida	act	#F8766D	#fbbab5	47.5	0.209	Stark_2022	Parac	brown	-0.94657	-1.02987
Trogon_violaceus	ave	#53B400	#a6ff5a	47.5	1.46076	Griesser	Corac	green4	-0.94657	-1.02987
Eumops_perotis	mam	#A58AFF	#d2c4ff	47.5	0.802	Baron_1996	Chir	#6A3D9A	-0.94657	-1.02987
Phascolosorex_dorsalis	mam	#A58AFF	#d2c4ff	47.5	1.11	Weisbecker_2013	Mars	green4	-0.94657	-1.02987
Dascyllus_albisella	act	#F8766D	#fbbab5	47.65	0.1655	Fishbase-BRAINS-table	Oval	dodgerblue2	-0.945796	-1.02911
Erythrogonys_cinctus	ave	#53B400	#a6ff5a	47.95	1.04636	AnimalTraits	Aequo_2	#E31A1C	-0.944256	-1.02761
Furnarius_rufus	ave	#53B400	#a6ff5a	48	1.37788	Griesser	Passe	maroon	-0.944001	-1.02735
Gymnothorax_eurostus	act	#F8766D	#fbbab5	48	0.099	Fishbase-BRAINS-table	Elop	gray70	-0.944001	-1.02735
Halcyon_leucocephala	ave	#53B400	#a6ff5a	48	1.11888	Griesser	Corac	green4	-0.944001	-1.02735
Limicola_falcinellus	ave	#53B400	#a6ff5a	48	0.74592	Griesser	Aequo_2	#E31A1C	-0.944001	-1.02735
Picoides_borealis	ave	#53B400	#a6ff5a	48	1.71976	Griesser	Corac	green4	-0.944001	-1.02735
Torquigener_flavimaculosus	act	#F8766D	#fbbab5	48	0.153	Fishbase-BRAINS-table	Tetraodont	darkorange4	-0.944001	-1.02735
Hipposideros_lankadiva	mam	#A58AFF	#d2c4ff	48.5	0.733	Baron_1996	Chir	#6A3D9A	-0.941459	-1.02486
Murexia_naso	mam	#A58AFF	#d2c4ff	48.5	0.77	Weisbecker_2013	Mars	green4	-0.941459	-1.02486
Charadrius_semipalmatus	ave	#53B400	#a6ff5a	48.5	0.99456	Griesser	Aequo_2	#E31A1C	-0.941459	-1.02486
Ctenochaetus_binotatus	act	#F8766D	#fbbab5	48.5	0.245	Stark_2022	Acanth	#FF7F00	-0.941459	-1.02486
Lanius_ludovicianus	ave	#53B400	#a6ff5a	48.5	1.58508	Griesser	Passe	maroon	-0.941459	-1.02486
Lophognathus_gilberti	squ	#FB61D7	#fcb0ea	48.5	0.171	De_Meester_et_al_2021	Iguan	dodgerblue2	-0.941459	-1.02486
Sphyrapicus_nuchalis	ave	#53B400	#a6ff5a	48.5	1.31572	Griesser	Corac	green4	-0.941459	-1.02486
Lepidiolamprologus_profundicola	act	#F8766D	#fbbab5	48.5929	0.129636	Tsuboi-2019	Oval	dodgerblue2	-0.94099	-1.0244
Rhyacichthys_aspro	act	#F8766D	#fbbab5	48.7	0.0907	Fishbase-BRAINS-table	Gobii	green4	-0.940449	-1.02387
Saurida_undosquamis	act	#F8766D	#fbbab5	48.7	0.071	Stark_2022	NA	NA	-0.940449	-1.02387
Laniarius_erythrogaster	ave	#53B400	#a6ff5a	48.8	1.61616	Griesser	Passe	maroon	-0.939946	-1.02338
Chaetodon_miliaris	act	#F8766D	#fbbab5	48.86	0.2012	Fishbase-BRAINS-table	Chaeto	midnightblue	-0.939645	-1.02308
Acanthurus_nigrofuscus	act	#F8766D	#fbbab5	48.93	0.218	Stark_2022	Acanth	#FF7F00	-0.939294	-1.02274
Chrysochloris_asiatica	mam	#A58AFF	#d2c4ff	49	0.7	McNab_1989	Atla	gold1	-0.938943	-1.02239
Elephantulus_intufi	mam	#A58AFF	#d2c4ff	49	1.14	Sacher_1974	Atla	gold1	-0.938943	-1.02239
Praomys_jacksoni	mam	#A58AFF	#d2c4ff	49	0.87	Lopez-Torrez_2024	Rode	dodgerblue2	-0.938943	-1.02239
Kuhlia_sandvicensis	act	#F8766D	#fbbab5	49.0167	0.160667	Fishbase-BRAINS-table	Otoc	black	-0.93886	-1.02231
Timon_tangitanus	squ	#FB61D7	#fcb0ea	49.41	0.206	Kverkova_et_al_2022	Lacet	green4	-0.936899	-1.02039
Cyanoramphus_auriceps	ave	#53B400	#a6ff5a	49.45	2.88008	Griesser	Psitt	#6A3D9A	-0.9367	-1.02019
Emberiza_calandra	ave	#53B400	#a6ff5a	49.5	1.15625	Griesser	Passe	maroon	-0.936452	-1.01995
Nicator_chloris	ave	#53B400	#a6ff5a	49.5	1.32608	Griesser	Passe	maroon	-0.936452	-1.01995
Dendrogale_melanura	mam	#A58AFF	#d2c4ff	49.5	1.41	Lopez-Torrez_2024	NA	NA	-0.936452	-1.01995
Oxyrhopus_petolarius	squ	#FB61D7	#fcb0ea	49.6	0.067	Song_et_al_2023	Serpe	#FF7F00	-0.935956	-1.01946
Paramelomys_rubex	mam	#A58AFF	#d2c4ff	49.7	1.27	Boddy_2012	Rode	dodgerblue2	-0.935462	-1.01898
Aegotheles	ave	#53B400	#a6ff5a	50	1.47112	Griesser	Stris	#FF7F00	-0.933984	-1.01753
Agapornis_fischeri	ave	#53B400	#a6ff5a	50	2.0202	Griesser	Psitt	#6A3D9A	-0.933984	-1.01753
Enchelyopus_cimbrius	act	#F8766D	#fbbab5	50	0.169	Stark_2022	Parac	brown	-0.933984	-1.01753
Rexea_prometheoides	act	#F8766D	#fbbab5	50	0.328	Fishbase-BRAINS-table	Scomb	#E31A1C	-0.933984	-1.01753
Condylura_cristata	mam	#A58AFF	#d2c4ff	50	0.78	Isler_2009b	Euli	#FDBF6F	-0.933984	-1.01753
Cremnomys_cutchicus	mam	#A58AFF	#d2c4ff	50	1.08	Burger_2019	Rode	dodgerblue2	-0.933984	-1.01753
Eonycteris_spelaea	mam	#A58AFF	#d2c4ff	50	1.18	McNab_1989	Chir	#6A3D9A	-0.933984	-1.01753
Mastomys_natalensis	mam	#A58AFF	#d2c4ff	50	0.72	Sacher_1974	Rode	dodgerblue2	-0.933984	-1.01753
Meriones_meridianus	mam	#A58AFF	#d2c4ff	50	1.2	Kverkova_2018	Rode	dodgerblue2	-0.933984	-1.01753
Pseudomys_australis	mam	#A58AFF	#d2c4ff	50	1.16	Isler_2009b	Rode	dodgerblue2	-0.933984	-1.01753
Tamias_quadrivittatus	mam	#A58AFF	#d2c4ff	50	1.7	Isler_2009b	Rode	dodgerblue2	-0.933984	-1.01753
Taterillus_gracilis	mam	#A58AFF	#d2c4ff	50	1	Isler_2009b	Rode	dodgerblue2	-0.933984	-1.01753
Platyrrhinus_infuscus	mam	#A58AFF	#d2c4ff	50.2	1.11	Tsuboi_2018	Chir	#6A3D9A	-0.933003	-1.01657
Callopistes_maculatus	squ	#FB61D7	#fcb0ea	50.3	0.318	Song_et_al_2023	Lacet	green4	-0.932515	-1.01609
Gomphosus_varius	act	#F8766D	#fbbab5	50.35	0.22475	Fishbase-BRAINS-table	Labri	#FDBF6F	-0.93227	-1.01585
Microgale_talazaci	mam	#A58AFF	#d2c4ff	50.3501	0.790679	Stephan_1991	Atla	gold1	-0.93227	-1.01585
Bolborhynchus_lineola	ave	#53B400	#a6ff5a	50.5	2.15488	Griesser	Psitt	#6A3D9A	-0.931535	-1.01514
Neophema_petrophila	ave	#53B400	#a6ff5a	50.5	1.7612	Griesser	Psitt	#6A3D9A	-0.931535	-1.01514
Saccostomus_campestris	mam	#A58AFF	#d2c4ff	50.55	0.82	Isler_2009b	Rode	dodgerblue2	-0.931291	-1.0149
Gymnotus_carapo	act	#F8766D	#fbbab5	50.67	0.130667	Fishbase-BRAINS-table	Otoc	black	-0.930705	-1.01433
Oplurus_cuvieri	squ	#FB61D7	#fcb0ea	51	0.267	Song_et_al_2023	Iguan	dodgerblue2	-0.929101	-1.01277
Saltuarius_cornutus	squ	#FB61D7	#fcb0ea	51	0.1351	Song_et_al_2023	Gekko	#E31A1C	-0.929101	-1.01277
Tamias_amoenus	mam	#A58AFF	#d2c4ff	51	1.98	McNab_1989	Rode	dodgerblue2	-0.929101	-1.01277
Colius	ave	#53B400	#a6ff5a	51.1	1.18104	Griesser	Corac	green4	-0.928621	-1.0123
Tamias_panamintinus	mam	#A58AFF	#d2c4ff	51.2	1.83	Boddy_2012	Rode	dodgerblue2	-0.928141	-1.01183
Chaetodon_quadrimaculatus	act	#F8766D	#fbbab5	51.2	0.261	Fishbase-BRAINS-table	Chaeto	midnightblue	-0.928141	-1.01183
Microtus_guentheri	mam	#A58AFF	#d2c4ff	51.3	0.69	Isler_2009b	Rode	dodgerblue2	-0.927663	-1.01136
Acomys_dimidiatus	mam	#A58AFF	#d2c4ff	51.38	0.88	Lopez-Torrez_2024	Rode	dodgerblue2	-0.92728	-1.01098
Pygoplites_diacanthus	act	#F8766D	#fbbab5	51.4	0.202	Stark_2022	NA	NA	-0.927185	-1.01089
Gerbilliscus_leucogaster	mam	#A58AFF	#d2c4ff	51.4	0.877	Kverkova_2018	Rode	dodgerblue2	-0.927185	-1.01089
Marmosops_dorothea	mam	#A58AFF	#d2c4ff	51.5	1.04	Tsuboi_2018	Mars	green4	-0.926712	-1.01042
Eurypharynx_pelecanoides	act	#F8766D	#fbbab5	51.5	0.01895	Fishbase-BRAINS-table	Elop	gray70	-0.926712	-1.01042
Sphyrapicus_varius	ave	#53B400	#a6ff5a	51.5	1.3468	Griesser	Corac	green4	-0.926712	-1.01042
Cynopterus_sphinx	mam	#A58AFF	#d2c4ff	51.7	1.199	Isler_2009	Chir	#6A3D9A	-0.925769	-1.00949
Eumeces_schneideri	squ	#FB61D7	#fcb0ea	51.7	0.1715	Song_et_al_2023	Scinc	#6A3D9A	-0.925769	-1.00949
Acanthagenys_rufogularis	ave	#53B400	#a6ff5a	51.75	1.20176	Griesser	Passe	maroon	-0.925534	-1.00926
Cantherhines_pullus	act	#F8766D	#fbbab5	52	0.242	Tsuboi-2019	Tetraodont	darkorange4	-0.924359	-1.0081
Canthigaster_coronata	act	#F8766D	#fbbab5	52	0.112	Fishbase-BRAINS-table	Tetraodont	darkorange4	-0.924359	-1.0081
Columbina_picui	ave	#53B400	#a6ff5a	52	0.777	Griesser	Colum	gold1	-0.924359	-1.0081
Glaucomys_volans	mam	#A58AFF	#d2c4ff	52	1.89	Sacher_1974	Rode	dodgerblue2	-0.924359	-1.0081
Dicrostonyx_richardsoni	mam	#A58AFF	#d2c4ff	52.1	0.8983	Burger_2019	Rode	dodgerblue2	-0.92389	-1.00764
Gerrhosaurus_flavigularis	squ	#FB61D7	#fcb0ea	52.277	0.2292	Kverkova_et_al_2022	Scinc	#6A3D9A	-0.923061	-1.00682
Sardinops_sagax	act	#F8766D	#fbbab5	52.31	0.195	Stark_2022	Otoc	black	-0.922907	-1.00667
Monticola_saxatilis	ave	#53B400	#a6ff5a	52.5	1.33644	Griesser	Passe	maroon	-0.922021	-1.0058
Neophema_chrysostoma	ave	#53B400	#a6ff5a	52.5	1.59544	Griesser	Psitt	#6A3D9A	-0.922021	-1.0058
Cicinnurus_regius	ave	#53B400	#a6ff5a	52.5745	1.80264	Griesser	Passe	maroon	-0.921675	-1.00546
Quasipaa_boulengeri	amp	#C49A00	#ffdd61	52.73	0.06253	Song_et_al_2023	Anura	dodgerblue2	-0.920952	-1.00475
Peromyscus_guatemalensis	mam	#A58AFF	#d2c4ff	52.83	1.16	Boddy_2012	Rode	dodgerblue2	-0.920489	-1.00429
Ctenochaetus_strigosus	act	#F8766D	#fbbab5	52.97	0.218	Stark_2022	Acanth	#FF7F00	-0.919841	-1.00366
Agapornis_roseicollis	ave	#53B400	#a6ff5a	53	1.92696	Griesser	Psitt	#6A3D9A	-0.919703	-1.00352
Eugongylus_albofasciolatus	squ	#FB61D7	#fcb0ea	53	0.1592	Song_et_al_2023	Scinc	#6A3D9A	-0.919703	-1.00352
Leptodactylus_fuscus	amp	#C49A00	#ffdd61	53	0.088	Song_et_al_2023	Anura	dodgerblue2	-0.919703	-1.00352
Loxia_pytyopsittacus	ave	#53B400	#a6ff5a	53	1.82	Griesser	Passe	maroon	-0.919703	-1.00352
Microspathodon_chrysurus	act	#F8766D	#fbbab5	53	0.198	Stark_2022	Oval	dodgerblue2	-0.919703	-1.00352
Rhacophorus_dennysi	amp	#C49A00	#ffdd61	53	0.161748	Song_et_al_2023	Anura	dodgerblue2	-0.919703	-1.00352
Cynopterus_horsfieldii	mam	#A58AFF	#d2c4ff	53	1.23	Boddy_2012	Chir	#6A3D9A	-0.919703	-1.00352
Ia_io	mam	#A58AFF	#d2c4ff	53.3	0.761	Baron_1996	Chir	#6A3D9A	-0.918322	-1.00217
Dicrostonyx_groenlandicus	mam	#A58AFF	#d2c4ff	53.4	0.72	Isler_2009b	Rode	dodgerblue2	-0.917863	-1.00172
Charadrius_melodus	ave	#53B400	#a6ff5a	53.5	1.02046	Griesser	Aequo_2	#E31A1C	-0.917406	-1.00127
Piculus_flavigula	ave	#53B400	#a6ff5a	53.5	1.68868	Griesser	Corac	green4	-0.917406	-1.00127
Tringa_solitaria	ave	#53B400	#a6ff5a	53.5	0.84952	Griesser	Aequo_2	#E31A1C	-0.917406	-1.00127
Acanthosaura_capra	squ	#FB61D7	#fcb0ea	53.58	0.2258	Kverkova_et_al_2022	Iguan	dodgerblue2	-0.91704	-1.00091
Gnathonemus	act	#F8766D	#fbbab5	53.6843	0.859329	Fishbase-BRAINS-table	NA	NA	-0.916562	-1.00044
Gastrotheca_riobambae	amp	#C49A00	#ffdd61	53.9	0.0198912	Song_et_al_2023	Anura	dodgerblue2	-0.915575	-0.999482
Calidris_himantopus	ave	#53B400	#a6ff5a	54	0.95312	Griesser	Aequo_2	#E31A1C	-0.915118	-0.999039
Ictalurus_punctatus	act	#F8766D	#fbbab5	54	0.162	Fishbase-BRAINS-table	Otoc	black	-0.915118	-0.999039
Gallotia_galloti	squ	#FB61D7	#fcb0ea	54.12	0.18	Song_et_al_2023	Lacet	green4	-0.914572	-0.99851
Todiramphus_pyrrhopygius	ave	#53B400	#a6ff5a	54.5	1.17068	Griesser	Corac	green4	-0.91285	-0.99684
Melomys_rufescens	mam	#A58AFF	#d2c4ff	54.7	1.29	Boddy_2012	Rode	dodgerblue2	-0.911949	-0.995962
Gekko_gecko	squ	#FB61D7	#fcb0ea	54.8	0.198	Song_et_al_2023	Gekko	#E31A1C	-0.9115	-0.995524
Jaculus_jaculus	mam	#A58AFF	#d2c4ff	55	1.8	McNab_1989	Rode	dodgerblue2	-0.910604	-0.99465
Notoryctes_caurinus	mam	#A58AFF	#d2c4ff	55	0.78	Weisbecker_2013	Mars	green4	-0.910604	-0.99465
Sminthopsis_douglasi	mam	#A58AFF	#d2c4ff	55	0.35	Weisbecker_2013	Mars	green4	-0.910604	-0.99465
Anous_ceruleus	ave	#53B400	#a6ff5a	55	1.16032	Griesser	Aequo_2	#E31A1C	-0.910604	-0.99465
Charadrius_wilsonia	ave	#53B400	#a6ff5a	55	1.09816	Griesser	Aequo_2	#E31A1C	-0.910604	-0.99465
Halcyon_senegalensis	ave	#53B400	#a6ff5a	55	1.5022	Griesser	Corac	green4	-0.910604	-0.99465
Phelsuma_standingi	squ	#FB61D7	#fcb0ea	55	0.1788	Kverkova_et_al_2022	Gekko	#E31A1C	-0.910604	-0.99465
Psephotellus_dissimilis	ave	#53B400	#a6ff5a	55	1.80264	Griesser	Psitt	#6A3D9A	-0.910604	-0.99465
Sternula_albifrons	ave	#53B400	#a6ff5a	55	1.0367	Griesser	Aequo_2	#E31A1C	-0.910604	-0.99465
Leptodactylus_latrans	amp	#C49A00	#ffdd61	55.39	0.0808	Song_et_al_2023	Anura	dodgerblue2	-0.90887	-0.992953
Coturnicops_noveboracensis	ave	#53B400	#a6ff5a	55.5	0.76664	Griesser	Gruif	palegreen2	-0.908385	-0.992477
Haemulon_plumierii	act	#F8766D	#fbbab5	55.7	0.32	Stark_2022	Lutjan	maroon	-0.907506	-0.991617
Thamnophis_sirtalis	squ	#FB61D7	#fcb0ea	55.75	0.11156	Song_et_al_2023	Serpe	#FF7F00	-0.907287	-0.991403
Petrochromis_trewavasae	act	#F8766D	#fbbab5	55.9	0.2051	Fishbase-BRAINS-table	Oval	dodgerblue2	-0.906632	-0.990761
Hipposideros_armiger	mam	#A58AFF	#d2c4ff	56	0.8	Baron_1996	Chir	#6A3D9A	-0.906199	-0.990335
Hylocichla_mustelina	ave	#53B400	#a6ff5a	56	1.295	Griesser	Passe	maroon	-0.906199	-0.990335
Pristicon_trimaculatus	act	#F8766D	#fbbab5	56	0.146	Fishbase-BRAINS-table	Kurti	darkturquoise	-0.906199	-0.990335
Manorina_flavigula	ave	#53B400	#a6ff5a	56.0518	1.41932	Griesser	Passe	maroon	-0.905975	-0.990114
Xanthocephalus_xanthocephalus	ave	#53B400	#a6ff5a	56.3154	1.7094	Griesser	Passe	maroon	-0.904838	-0.988994
[truncated: 2,680 more rows]

## Sheet: F1_Class_Qs
act	amp	ave	cho	ins	mam	squ	GrandMean
-0.024302	-0.0717362	-0.0403728	-0.0302922	-0.0084704	-0.017416	-0.0400545	-0.0332349
-0.0292342	-0.0823046	-0.0424886	-0.0441248	-0.00591363	-0.021261	-0.0344784	-0.037115
-0.0256649	-0.0824554	-0.0512454	-0.04802	0.0109275	-0.0157212	-0.0247018	-0.0338402
-0.0294239	-0.0620089	-0.0327321	-0.0234167	-0.0349235	-0.0148581	-0.0350722	-0.0332051
-0.0375792	-0.0733568	-0.0440664	-0.0196238	-0.0401433	-0.0181836	-0.0335248	-0.0380683
-0.0338532	-0.0712853	-0.0291531	-0.0672106	-0.0392921	-0.0208123	-0.0391043	-0.0429587
-0.0382771	-0.0442461	-0.0389222	-0.0924938	-0.00802279	-0.0160425	-0.0229387	-0.0372776
-0.0281137	-0.0649151	-0.0412695	-0.0293586	-0.00837208	-0.0164419	-0.0355833	-0.0320077
-0.0365121	-0.051137	-0.0379398	-0.0366642	-0.012681	-0.0151503	-0.0263118	-0.0309137
-0.0205637	-0.0566717	-0.0366713	-0.029772	0.0213421	-0.0167952	-0.0191075	-0.0226056
-0.0244139	-0.0978747	-0.0405588	-0.0209294	0.00381846	-0.0210481	-0.0163302	-0.0310481
-0.0311496	-0.118648	-0.0419068	-0.00190015	0.0268903	-0.0129901	-0.0176202	-0.0281893
-0.0326122	-0.133905	-0.0436975	-0.0125581	0.0066312	-0.0177215	-0.0278381	-0.0373859
-0.0283631	-0.0992879	-0.0385108	0.0251447	0.0108655	-0.0180523	-0.019429	-0.0239476
-0.0278653	-0.0641079	-0.0323256	-0.0278587	-0.0196648	-0.0203048	-0.033187	-0.0321877
-0.0278578	-0.0836998	-0.0382219	-3.71537e-05	-0.0405215	-0.0213379	-0.0234022	-0.0335826
-0.0352609	-0.0543473	-0.0433395	-0.0261452	-0.000975066	-0.0196352	-0.0252642	-0.0292811
-0.0318585	-0.0464597	-0.0449995	-0.0535807	0.0206009	-0.0161086	-0.0295342	-0.0288486
-0.0193152	-0.108176	-0.0344885	-0.0416283	0.0167778	-0.0179863	-0.0348376	-0.0342363
-0.0288625	-0.080512	-0.0498067	-0.0312383	-0.0354959	-0.0243349	-0.0210071	-0.0387511
-0.0284517	-0.0309079	-0.042241	-0.0604157	-0.00412341	-0.0174409	-0.0116728	-0.0278933
-0.0289853	-0.0851068	-0.0405177	-0.0390652	-0.0226809	-0.0131574	-0.0338198	-0.037619
-0.0400761	-0.0684532	-0.0332238	-0.0834281	-0.0462808	-0.0186711	-0.0171404	-0.0438962
-0.0375974	-0.0251851	-0.0351426	-0.0439387	-0.015134	-0.0149427	-0.0260422	-0.0282832
-0.0335716	-0.0293905	-0.0344129	-0.0601685	-0.0281814	-0.0151159	-0.0250247	-0.0322665
-0.0281551	0.0078053	-0.0380812	0.0152478	-0.0348273	-0.0172445	-0.0162755	-0.0159329
-0.0271375	-0.0434446	-0.0400556	0.00298155	0.0469278	-0.0255405	-0.0221839	-0.0154933
-0.0357555	-0.0326961	-0.0409953	-0.0243936	-0.0039315	-0.0239571	-0.0165927	-0.0254745
-0.0451671	-0.062125	-0.0317029	-0.0545109	-0.0111728	-0.0252585	-0.0269503	-0.0366982
-0.0350677	-0.0191474	-0.040864	-0.0486656	-0.0340833	-0.022684	-0.0225933	-0.0318722
-0.0326783	-0.0838218	-0.0435224	-0.0174135	-0.0403988	-0.0224068	-0.035842	-0.0394405
-0.0342866	-0.0121683	-0.0362324	-0.0211872	-0.0245004	-0.0200662	-0.0307829	-0.0256034
-0.035622	-0.0977315	-0.0353592	-0.0349263	-0.0453067	-0.0228904	-0.0309164	-0.0432503
-0.026069	-0.085354	-0.044295	-0.0668078	-0.0642862	-0.016772	-0.0297977	-0.0476259
-0.0313965	-0.0470685	-0.0321647	-0.0577888	-0.0385684	-0.0224873	-0.0286667	-0.0368773
-0.0257519	0.00227247	-0.0320498	-0.066721	-0.0500547	-0.0197689	-0.0321659	-0.0320343
-0.0329497	-0.0907223	-0.0356861	-0.0758521	-0.00338792	-0.0185162	-0.0289854	-0.0408714
-0.03921	-0.180428	-0.0393037	-0.0405432	0.0211451	-0.0200686	-0.029279	-0.0468125
-0.0311908	-0.0774732	-0.032562	-0.0436404	-0.0154897	-0.0214922	-0.0271482	-0.0355709
-0.0396779	-0.0659286	-0.0300893	-0.0861857	-0.0103982	-0.015845	-0.0180545	-0.0380256
-0.0297974	-0.0599221	-0.0452178	-0.0720741	0.033779	-0.0186234	-0.036793	-0.0326641
-0.0318616	-0.134922	-0.0318479	-0.0303102	0.0239764	-0.0221498	-0.0180669	-0.035026
-0.026901	-0.0817762	-0.0428069	-0.025403	0.0110127	-0.0199442	-0.0327298	-0.0312212
-0.0269604	-0.0559346	-0.0301081	-0.0713632	0.0105983	-0.0160741	-0.0273108	-0.0310219
-0.0288115	-0.0584194	-0.0277686	-0.0568997	0.0168147	-0.0178791	-0.0266668	-0.0285186
-0.0300707	-0.0389932	-0.0280694	-0.0315655	0.0243695	-0.0154487	-0.0323799	-0.0217368
-0.0318225	0.0492135	-0.0371943	-0.0484167	-0.000495081	-0.0197486	-0.032777	-0.0173201
-0.0271769	-0.0310179	-0.0384527	-0.064665	0.00655198	-0.020799	-0.0373606	-0.0304172
-0.0264889	-0.0746454	-0.048219	-0.0415557	-0.000797519	-0.0179446	-0.0412027	-0.0358363
-0.0278865	-0.118247	-0.0421504	-0.0217135	-2.80529e-05	-0.0197619	-0.0349229	-0.0378157
-0.0337856	-0.0379834	-0.0360304	-0.0254491	-0.0301084	-0.0170889	-0.0332004	-0.0305209
-0.0270095	-0.0170144	-0.0371425	-0.0368258	-0.00835772	-0.0191796	-0.0331937	-0.0255319
-0.0244028	-0.0469815	-0.0381142	-0.00793919	-0.0505539	-0.0150402	-0.0371166	-0.0314498
-0.0347811	-0.106491	-0.0421477	-0.0326017	-0.0246211	-0.0176871	-0.0203241	-0.0398077
-0.0363114	-0.104529	-0.0354695	-0.0197548	-0.0271134	-0.0236347	-0.0183372	-0.0378786
-0.0250755	-0.0562028	-0.0332732	-0.00803493	-0.0317852	-0.0125386	-0.0172857	-0.0263137
-0.0267497	-0.0417565	-0.0352895	0.00799713	-0.00374559	-0.0168777	-0.0229102	-0.0199046
-0.035845	-0.0597078	-0.0340592	-0.0320866	-0.00248336	-0.0146773	-0.0382654	-0.0310178
-0.0293661	-0.107768	-0.0356625	-0.0320955	-0.0217067	-0.01694	-0.0290591	-0.0389425
-0.0251331	-0.0307882	-0.0447785	-0.0213354	-0.0529487	-0.0189713	-0.020581	-0.030648
-0.0325715	0.0104986	-0.0439255	-0.0389911	-0.0138885	-0.0128996	-0.025985	-0.0225375
-0.0255925	-0.056721	-0.0352579	0.0135701	-0.0773176	-0.0152751	-0.028126	-0.0321028
-0.0357782	-0.0532893	-0.0349083	-0.0187893	-0.0425572	-0.0130626	-0.0317672	-0.0328789
-0.0370424	-0.0229921	-0.0341044	-0.0393826	-0.0190532	-0.018483	-0.0200791	-0.0273052
-0.0268164	-0.0594366	-0.0393942	-0.0633179	-0.000792404	-0.018784	-0.0326501	-0.0344559
-0.029422	-0.0513723	-0.0299709	-0.0562539	0.0279911	-0.0206679	-0.030419	-0.0271593
-0.0276328	-0.0522973	-0.0337388	-0.0185965	-0.0384517	-0.0154796	-0.0268367	-0.0304333
-0.0278529	-0.0952606	-0.0400938	-0.00816124	-0.052412	-0.0180269	-0.0130584	-0.0364094
-0.0325202	-0.135725	-0.0417877	0.0230777	-0.0138998	-0.0179229	-0.0360964	-0.0364106
-0.0273928	-0.16155	-0.0312409	-0.00714763	0.0176051	-0.0224005	-0.0130184	-0.0350207
-0.0351421	-0.0996835	-0.0357607	0.0111996	-0.0234821	-0.0188761	-0.0328297	-0.0335107
-0.0318344	-0.0653668	-0.0327645	0.03166	-0.0175679	-0.0147937	-0.0258689	-0.0223623
-0.026607	-0.071366	-0.0413662	-0.000773861	0.0492909	-0.0184662	-0.0292277	-0.019788
-0.0252675	-0.0995979	-0.0351493	-0.0707658	-0.0236426	-0.0203786	-0.0289082	-0.0433871
-0.0329107	-0.0711824	-0.042273	-0.0945909	-0.00633764	-0.0244663	-0.0232947	-0.0421508
-0.0270978	-0.161154	-0.0407933	-0.0774319	-0.0140452	-0.0165058	-0.025514	-0.0517917
-0.0276072	-0.114231	-0.0477984	-0.0498786	0.00541515	-0.0179423	-0.0363754	-0.0412026
-0.031052	-0.0783226	-0.0260774	-0.0561406	0.0221203	-0.0165826	-0.0331022	-0.0313082
-0.0300291	-0.0658833	-0.0374975	-0.0589806	0.000738972	-0.0199049	-0.0177374	-0.0327563
-0.0425282	-0.131511	-0.0486702	-0.0361844	-0.00207483	-0.0153052	-0.0265809	-0.0432649
-0.0398417	-0.081639	-0.0451162	0.00202348	0.00125966	-0.0125431	-0.0268434	-0.0289572
-0.0314783	-0.113592	-0.0376843	0.0182637	-0.00604684	-0.0229167	-0.0366387	-0.0328705
-0.0271486	-0.0757702	-0.0385154	-0.0201847	0.018402	-0.0162878	-0.0249325	-0.0263482
-0.0327664	-0.0486971	-0.0309801	0.00213376	-0.00480821	-0.0172054	-0.0210855	-0.0219156
-0.0363922	-0.0493472	-0.0436541	0.00146907	0.000350463	-0.018135	-0.0287889	-0.0249283
-0.0295984	-0.103061	-0.0407344	0.0433529	-0.00443849	-0.0162412	-0.040853	-0.0273676
-0.035272	-0.0770244	-0.0385122	-0.00804317	-0.00398035	-0.0174274	-0.0218008	-0.0288658
-0.0251642	-0.124578	-0.039838	-0.0280689	-0.0272281	-0.0152103	-0.0357779	-0.0422664
-0.0349966	-0.0880041	-0.0347	-0.0383591	0.0104422	-0.0193185	-0.0334471	-0.0340548
-0.0334109	-0.0678828	-0.0436686	-0.0181389	-0.0116264	-0.0219267	-0.0147385	-0.030199
-0.0313851	-0.0764736	-0.0392313	-0.0333035	0.0202603	-0.0152088	-0.0347422	-0.030012
-0.0351097	-0.0568112	-0.036495	-0.0165057	-0.00511853	-0.0214756	-0.0374541	-0.0298528
-0.0358742	-0.0679186	-0.0344881	-0.0519342	-0.031378	-0.02559	-0.0191944	-0.0380539
-0.0324578	-0.0502645	-0.0403333	-0.0063093	-0.00891951	-0.0188151	-0.0323954	-0.0270707
-0.030047	-0.118966	-0.0327799	0.00957338	-0.0168132	-0.0127422	-0.0368832	-0.034094
-0.0296912	-0.0872691	-0.0333293	-0.0211104	0.0185801	-0.0174822	-0.0266437	-0.0281351
-0.0273356	-0.0508709	-0.0341047	0.00764169	0.0201194	-0.0173938	-0.0384241	-0.0200526
-0.0320524	-0.0597557	-0.0449004	-0.023845	-0.0033114	-0.0194676	-0.0128844	-0.028031
-0.0298305	-0.105	-0.044403	0.0183956	-0.00364548	-0.0232069	-0.0245402	-0.0303187
-0.0399348	-0.0905788	-0.03347	-0.00615143	0.00567009	-0.0208261	-0.0371175	-0.0317727
-0.0299535	-0.0761651	-0.0280504	-0.0700513	-0.00175194	-0.0177454	-0.0274034	-0.0358744
-0.0316018	-0.0654668	-0.0351275	-0.0568855	0.0313562	-0.0200544	-0.0252481	-0.029004
-0.025327	-0.0452187	-0.0405046	-0.0283614	0.0182383	-0.0205234	-0.0278824	-0.0242256
-0.028536	-0.0516103	-0.0355627	-0.0681184	-0.0418496	-0.01976	-0.0113122	-0.0366785
-0.037231	-0.087106	-0.043108	-0.0358592	0.0106778	-0.0179163	-0.0314131	-0.0345651
-0.0310579	-0.0211778	-0.0397779	-0.0219765	0.0521352	-0.0151734	-0.0229246	-0.014279
-0.028289	-0.00555583	-0.0399544	-0.0414582	0.012597	-0.0159887	-0.0285831	-0.0210332
-0.0329593	-0.00266745	-0.0327737	-0.0127379	-0.00985742	-0.0131254	-0.0277096	-0.018833
-0.029266	-0.0381562	-0.0376815	-0.0654535	0.0193914	-0.0207223	-0.0376285	-0.029931
-0.0287444	-0.044215	-0.0341164	-0.0801252	-0.00837344	-0.0227473	-0.0112642	-0.032798
-0.0334438	-0.063458	-0.029971	-0.0560856	0.00189368	-0.0210452	-0.032367	-0.0334967
-0.0253625	-0.0822676	-0.0413139	-0.0728906	0.029647	-0.0185911	-0.0269812	-0.0339657
-0.0263226	-0.0649781	-0.0365277	-0.109194	0.0519089	-0.0184679	-0.0340121	-0.0339419
-0.0288912	-0.0801543	-0.0247138	-0.0793265	0.0318522	-0.0215067	-0.0443173	-0.0352939
-0.0268492	-0.05347	-0.0416875	-0.0614441	-0.00808345	-0.0203205	-0.0294114	-0.0344666
-0.0360368	-0.0698548	-0.040518	-0.00135804	-0.0211434	-0.0196508	-0.0189115	-0.029639
-0.0287343	-0.0597285	-0.0357939	0.00522526	0.0101004	-0.0157371	-0.031219	-0.0222696
-0.0354843	-0.083192	-0.0361358	-0.0014835	-0.025994	-0.0137784	-0.0356127	-0.0330973
-0.0387787	-0.0281576	-0.0434047	-0.0593739	-0.0584472	-0.0162841	-0.029417	-0.0391233
-0.0311036	-0.0621008	-0.0355656	-0.0436409	-0.0490596	-0.0160064	-0.0354423	-0.0389885
-0.0355693	-0.0808576	-0.0298937	-0.0148152	-0.0321367	-0.0195348	-0.0261855	-0.0341418
-0.0304911	-0.06411	-0.0440351	-0.0443518	0.0114067	-0.0134309	-0.0320889	-0.0310145
-0.0278226	-0.0417991	-0.0353142	-0.0259433	-0.0525352	-0.0207443	-0.0305338	-0.0335275
-0.0234703	-0.00324655	-0.0449299	-0.038424	-0.0429318	-0.0173932	-0.0368959	-0.0296131
-0.0317158	-0.064459	-0.0420519	-0.0571509	-0.0296187	-0.0191078	-0.0407184	-0.0406889
-0.0249743	-0.0836835	-0.0396537	-0.0476409	-0.0215042	-0.0146436	-0.03622	-0.0383314
-0.027472	-0.10208	-0.0255173	-0.0229271	-0.029014	-0.0188898	-0.0318689	-0.0368241
-0.034457	0.00664465	-0.0283116	0.000457014	-0.0237784	-0.021393	-0.0133224	-0.0163087
-0.028263	-0.0463421	-0.037212	0.000720047	-0.0313588	-0.0173307	-0.025069	-0.0264079
-0.0317931	-0.0388815	-0.0355945	0.0109446	0.00953207	-0.0182408	-0.0430039	-0.0210053
-0.0296672	-0.048576	-0.0409333	-0.0130116	-0.0310685	-0.0159735	-0.0234019	-0.0289474
-0.0237337	-0.0670211	-0.0404898	-0.00407075	-0.0120645	-0.0196227	-0.0325509	-0.0285076
-0.0323303	-0.0836708	-0.0360707	-0.0152136	-0.0163849	-0.0183712	-0.0279458	-0.0328553
-0.0325525	-0.0861622	-0.0349916	-0.0455316	0.000899222	-0.0147737	-0.0405172	-0.0362328
-0.0338959	-0.0804964	-0.0335409	-0.024955	0.0090921	-0.0165763	-0.0311674	-0.03022
-0.0421869	-0.0445396	-0.0293078	-0.00879849	-0.0190788	-0.0174167	-0.0329594	-0.0277554
-0.0374964	-0.10849	-0.0314926	0.0474106	0.0313396	-0.0180716	-0.0172445	-0.0191493
-0.0303514	-0.0327903	-0.0417085	-3.52052e-05	0.0177139	-0.0208599	-0.0324653	-0.020071
-0.0315028	-0.0667932	-0.0413174	-0.0313291	-0.0145182	-0.0182768	-0.0206282	-0.0320522
-0.0274883	-0.0267525	-0.0342793	-0.036815	0.0182823	-0.0193216	-0.0283062	-0.0220972
-0.0270683	-0.0233181	-0.033398	-0.0259351	-0.00284696	-0.0156293	-0.0178198	-0.0208594
-0.0346501	-0.0392834	-0.0365806	-0.032875	-0.0501783	-0.0188337	-0.0324651	-0.0349809
-0.026268	-0.054751	-0.0372043	-0.0605183	-0.0297512	-0.0174763	-0.0265905	-0.0360799
-0.0366791	-0.0912989	-0.0419563	-0.0895349	-0.0261684	-0.0197538	-0.0342452	-0.0485195
-0.0378936	-0.0924061	-0.0339953	-0.093741	-0.0470828	-0.0161294	-0.0429362	-0.0520263
-0.0381536	-0.115978	-0.0383175	-0.00234825	-0.0221554	-0.017697	-0.0303066	-0.0378509
-0.0300561	-0.0826919	-0.0357866	-0.0277012	-0.064871	-0.0168981	-0.0313205	-0.0413322
-0.027505	-0.077911	-0.0360654	-0.0345428	-0.000617498	-0.0209552	-0.0206816	-0.0311826
-0.0312549	-0.0772196	-0.0478381	-0.000804811	-0.0152389	-0.0217304	-0.0275604	-0.0316639
-0.0277433	-0.13022	-0.0456629	-0.0233296	0.0140341	-0.0176049	-0.0322631	-0.0375414
-0.0270793	-0.16081	-0.053794	-0.031524	0.00150972	-0.017253	-0.0239834	-0.0447049
-0.0411949	-0.156126	-0.0336686	-0.0586645	-0.0211535	-0.0195753	-0.0226059	-0.0504269
-0.0326548	-0.170507	-0.0419677	-0.0400015	-0.0385132	-0.0212241	-0.0356298	-0.0543569
-0.0271554	-0.151954	-0.0357531	-0.0872336	-0.00347286	-0.0212996	-0.0263489	-0.0504596
-0.0295295	-0.17303	-0.0481166	-0.0751985	0.0186716	-0.0181601	-0.0262757	-0.0502341
-0.0293909	-0.131971	-0.0323723	-0.0651884	-0.00911582	-0.0204494	-0.0237133	-0.0446002
-0.0363681	-0.0917571	-0.0367102	-0.0615685	0.000861848	-0.0207152	-0.0312007	-0.0396369
-0.0246842	-0.0323041	-0.0473533	-0.0370014	-0.0400932	-0.0142659	-0.0319862	-0.0325269
-0.0329876	-0.0728625	-0.0337812	-0.0326838	-0.0489629	-0.0201032	-0.0346624	-0.0394348
-0.0349885	-0.06522	-0.0407729	-0.0301805	-0.0449943	-0.013357	-0.0299117	-0.0370607
-0.0341835	-0.0290656	-0.030402	0.023894	0.0246478	-0.0198965	-0.0300199	-0.0135751
-0.0264287	-0.0355182	-0.0436498	0.0231698	-0.00542339	-0.0156886	-0.0341751	-0.0196734
-0.0313909	-0.0419631	-0.043498	0.0456725	-0.0208353	-0.0165417	-0.0377567	-0.0209019
-0.0329144	-0.0394499	-0.0441473	0.00623588	-0.0453393	-0.0209834	-0.0256684	-0.0288953
-0.0241297	-0.0212375	-0.0420513	0.0196764	-0.0651419	-0.0182357	-0.0254811	-0.0252287
-0.0385615	-0.0568289	-0.03696	0.0126363	-0.0248477	-0.0154073	-0.0405093	-0.0286398
-0.0326672	-0.143088	-0.0378672	-0.0200469	0.0157681	-0.0183865	-0.0197528	-0.0365772
-0.0299463	-0.0942624	-0.0443923	-0.0202429	-0.0045289	-0.0160418	-0.0374637	-0.0352683
-0.0227037	-0.0279055	-0.0308694	0.0186597	-0.0276685	-0.0160598	-0.0172905	-0.0176911
-0.0238502	-0.0455879	-0.0420921	0.0144854	-0.0233146	-0.0181379	-0.008355	-0.0209789
-0.0359068	-0.0631884	-0.0361031	-0.0103234	-0.00716127	-0.0139336	-0.0172563	-0.0262676
-0.0334214	-0.113408	-0.0419323	-0.0262098	0.0305838	-0.0152552	-0.0396891	-0.0341903
-0.0397179	-0.0710586	-0.0409722	-0.0286669	0.0283529	-0.0142686	-0.0256945	-0.0274323
-0.0321447	-0.0748501	-0.0376095	-0.111021	-0.00193682	-0.0179272	-0.0186613	-0.0420216
-0.0328901	-0.0859793	-0.0442849	-0.0701227	-0.00251713	-0.0172192	-0.0239373	-0.0395644
-0.0334628	-0.0855746	-0.0402708	-0.0581545	-0.0775616	-0.0201951	-0.010534	-0.0465362
-0.030412	-0.0365338	-0.0386792	-0.0652477	-0.0171323	-0.0207485	-0.0236643	-0.0332025
-0.037602	-0.037556	-0.0390888	-0.00840922	-0.0132868	-0.0166373	-0.029085	-0.0259522
-0.0335059	-0.0539691	-0.0382074	-0.0232748	-0.0119753	-0.0161902	-0.0289014	-0.029432
-0.0265693	-0.0361398	-0.0274977	-0.0380917	-0.0387832	-0.0195337	-0.0181848	-0.0292572
-0.0342817	-0.0916723	-0.0464013	-0.00131319	-0.0118587	-0.0220757	-0.0107938	-0.0311995
-0.0317479	-0.0319563	-0.0409163	0.00496626	-0.0582428	-0.0209172	-0.0342336	-0.0304354
-0.0262655	-0.0290261	-0.0461354	-0.0497907	-0.00867995	-0.0166405	-0.00624175	-0.0261114
-0.0283024	-0.0431775	-0.0510295	-0.0294602	0.0184916	-0.0194831	-0.023099	-0.0251514
-0.037832	-0.108506	-0.0357386	-0.0292037	-0.0310667	-0.0176717	-0.0309318	-0.0415643
-0.0264515	-0.108589	-0.035566	-0.00670822	-0.00968054	-0.019685	-0.0167555	-0.0319194
-0.0270347	-0.135698	-0.0444604	-0.00303855	0.00984672	-0.017918	-0.0423478	-0.0372358
-0.0323961	-0.0334066	-0.0347788	0.000715982	-0.00735377	-0.0154495	-0.0352922	-0.0225659
-0.0301974	-0.071818	-0.0373865	-0.0355385	0.0280352	-0.018481	-0.0407729	-0.0294513
-0.025621	-0.0587914	-0.0413317	-0.0471821	0.00870127	-0.0198804	-0.0309711	-0.0307252
-0.0327402	-0.0430652	-0.0338506	-0.0247143	-0.0266954	-0.0186115	-0.0291369	-0.0298306
-0.0336186	-0.0467688	-0.0390508	-0.0115063	0.0106852	-0.0162402	-0.0197509	-0.0223215
-0.031005	-0.0415812	-0.0353865	0.007454	0.000418561	-0.0208824	-0.0436868	-0.0235242
-0.0363266	-0.0837572	-0.0364997	0.0211251	-0.0257676	-0.0190244	-0.0244545	-0.0292436
-0.0298228	-0.0274379	-0.0416276	-0.00751368	-0.026476	-0.0184119	-0.0287504	-0.02572
-0.0307771	-0.0734019	-0.0269111	-0.0177582	0.0140554	-0.0154545	-0.0176873	-0.0239907
-0.0371541	-0.0799486	-0.0363866	-0.0267617	-0.0202678	-0.0142746	-0.0389923	-0.0362551
-0.0306891	-0.0686172	-0.0362499	-0.0141183	-0.025831	-0.0218799	-0.0341866	-0.0330817
-0.0334915	-0.00218896	-0.0492707	0.0350916	0.00127399	-0.0226524	-0.0364582	-0.0153852
-0.0237412	-0.0270606	-0.0456705	-0.00184184	0.00967113	-0.0147805	-0.0386668	-0.0202986
-0.0353032	-0.00631194	-0.0331945	0.0118247	0.0171803	-0.0181543	-0.0358076	-0.0142524
-0.0254565	-0.0216727	-0.036182	-0.00485872	-0.0054183	-0.0165068	-0.0310673	-0.020166
-0.0298133	-0.0141257	-0.0409106	-0.000688028	0.00408779	-0.0188065	-0.0258003	-0.0180081
-0.0391792	-0.0642634	-0.0448624	0.00591071	-0.0357121	-0.018883	-0.0427769	-0.0342523
-0.0246191	-0.0483149	-0.0395006	-0.0121592	0.00577859	-0.0158026	-0.0252183	-0.0228337
-0.0325169	-0.0259232	-0.0456988	-0.0276866	-0.0170785	-0.0173201	-0.0248298	-0.0272934
-0.0354906	-0.0357528	-0.0285074	-0.00829723	0.0198732	-0.0134649	-0.0323425	-0.0191403
-0.0307117	-0.0294413	-0.0385791	0.00895579	0.0193343	-0.0167593	-0.0221055	-0.0156153
-0.0260838	-0.0484785	-0.0292135	-0.0137112	-0.00119367	-0.017201	-0.0329888	-0.0241243
-0.0276763	-0.0104983	-0.0418221	-0.0205079	-0.0359429	-0.0182929	-0.0297894	-0.0263614
-0.0312414	-0.0743618	-0.0435797	0.00636535	0.00221602	-0.0195865	-0.0421438	-0.0289045
-0.0223022	-0.0724951	-0.0457007	0.0209487	-0.00813676	-0.0188482	-0.0396161	-0.0265929
-0.0300718	-0.0596606	-0.0418925	-0.00430398	0.00217806	-0.0159071	-0.0265051	-0.0251661
-0.0361785	-0.0694769	-0.0336939	-0.00882742	-0.0181789	-0.0185777	-0.0312872	-0.0308886
-0.0327745	-0.0434018	-0.0468927	-0.024472	-0.0292731	-0.0184376	-0.0219141	-0.0310237
-0.0308802	-0.0429751	-0.0411414	-0.0402193	-0.022049	-0.0191566	-0.0385682	-0.03357
-0.0326812	-0.00718689	-0.0362695	-0.0614344	-0.026109	-0.0217785	-0.0327716	-0.0311759
-0.0352556	-0.0229408	-0.0451468	-0.039491	-0.027577	-0.0207859	-0.0239112	-0.0307298
-0.0324183	-0.0163573	-0.0433984	-0.0168183	-0.00264821	-0.0154447	-0.0278417	-0.0221324
-0.0285469	-0.0158659	-0.0403083	-0.0491	-0.000115651	-0.0159222	-0.0321146	-0.0259962
-0.0329064	-0.0464609	-0.0396413	-0.0072057	0.0174654	-0.0144983	-0.0201507	-0.0204854
-0.0334208	-0.0705938	-0.0390518	0.0038127	0.0140943	-0.0220022	-0.0438598	-0.0272888
-0.0323101	0.0169986	-0.0416505	-0.0214388	-0.0653118	-0.0173105	-0.0321297	-0.0275933
-0.0324592	-0.0774756	-0.0383275	-0.0280778	0.0169671	-0.0152438	-0.0324946	-0.0295873
-0.0315989	-0.0669169	-0.0321334	-0.00261185	0.00403306	-0.0191306	-0.0316679	-0.0257181
-0.0358323	-0.047936	-0.0299175	-0.0197283	0.0782936	-0.0202061	-0.0338561	-0.0155975
-0.0226406	-0.0366839	-0.0417838	-0.0445229	0.0493069	-0.0151467	-0.0149869	-0.0180654
-0.0258169	-0.0647467	-0.0482759	-0.0173285	0.00405503	-0.0193715	-0.0238545	-0.0279056
-0.0274367	-0.0731785	-0.0384877	0.00458111	-0.0159615	-0.0180564	-0.0306281	-0.0284525
-0.0303294	-0.0257999	-0.0420471	-0.0345448	-0.0454686	-0.0187708	-0.0254454	-0.0317723
-0.0243017	-0.0559708	-0.0413991	-0.0139812	-0.0116529	-0.0191478	-0.0246035	-0.0272939
-0.03824	-0.0783081	-0.0408316	-0.0583255	0.0044377	-0.0170693	-0.0252297	-0.0362238
-0.0348962	-0.0446989	-0.0365165	-0.0410733	-0.00399442	-0.0222459	-0.03758	-0.0315722
-0.0298335	-0.0249388	-0.0343411	-0.0625094	-0.0340796	-0.0157024	-0.0325766	-0.0334259
-0.0298243	-0.0117323	-0.0396111	-0.0337001	0.00317901	-0.0180739	-0.0276526	-0.0224879
-0.0325085	-0.0558024	-0.032521	-0.0676303	0.0133216	-0.0187501	-0.0373919	-0.0330404
-0.0367885	-0.0745898	-0.0395925	-0.0392347	-0.0152006	-0.0192259	-0.02714	-0.0359674
-0.0237439	-0.0906221	-0.0390748	-0.0289368	-0.0216007	-0.0164768	-0.0166263	-0.0338688
-0.0315067	-0.0856282	-0.0362606	-0.0661858	0.0130138	-0.0182229	-0.0253478	-0.035734
-0.0305579	-0.0398835	-0.0328681	-0.0624179	0.00997018	-0.0181561	-0.0378169	-0.0302472
-0.0344168	-0.0182005	-0.0358366	-0.0277142	0.00884029	-0.0168395	-0.0179643	-0.0203045
-0.0330526	-0.0407538	-0.0352514	-0.0125888	0.0105774	-0.0221862	-0.048443	-0.0259569
-0.0393987	0.0139528	-0.0391071	-0.0378061	-0.0179175	-0.0223064	-0.0198767	-0.0232085
-0.0374537	-0.0985766	-0.0339147	-0.0780538	-0.0124778	-0.0162188	-0.0373956	-0.0448701
-0.0366049	-0.0318729	-0.0401431	-0.050697	0.0220174	-0.0142996	-0.0249999	-0.0252286
-0.0295198	-0.0133476	-0.0394618	-0.0223708	0.0308333	-0.0174916	-0.0224866	-0.0162636
-0.0325273	-0.0558947	-0.0410456	-0.0512738	0.0456983	-0.0156939	-0.0356928	-0.0266328
-0.0289375	-0.0428737	-0.0357959	-0.034996	-0.0110407	-0.0170379	-0.0287959	-0.0284968
-0.0274348	0.0142822	-0.0405092	-0.0532335	0.00952389	-0.0112361	-0.0341414	-0.0203927
-0.0308897	-0.017066	-0.0428244	0.00509072	0.00774044	-0.0175478	-0.0386559	-0.0191647
-0.0268644	-0.0416541	-0.0273641	-0.00519587	0.0302946	-0.0183143	-0.0358377	-0.017848
-0.0384137	0.0153595	-0.0367239	-0.0590396	0.0140877	-0.0201312	-0.0221867	-0.0210068
-0.0283785	-0.0373725	-0.032863	-0.000509358	0.030949	-0.0204116	-0.0195634	-0.0154499
-0.020338	0.019994	-0.0248135	-0.00597815	0.026147	-0.0187642	-0.0436417	-0.0096278
-0.0285431	-0.031991	-0.0395526	-0.0214937	-0.0094093	-0.0193196	-0.0286369	-0.0255637
-0.0408798	-0.0501122	-0.0431848	-0.0836844	-0.0168372	-0.0190994	-0.0280273	-0.0402607
-0.0294417	-0.0572264	-0.038774	-0.0647164	0.0142428	-0.0185598	-0.026311	-0.0315409
-0.0246493	-0.0149133	-0.0367152	0.00306933	0.0104942	-0.0218585	-0.0316503	-0.0166033
-0.0330113	-0.00980114	-0.0349312	-7.46808e-05	-0.0115277	-0.0230005	-0.0227434	-0.0192986
-0.0292625	-0.00296705	-0.0420474	-0.0145207	-0.00815468	-0.0158073	-0.0229209	-0.0193829
-0.0337397	-0.0328244	-0.0326463	-0.0436113	-0.0184849	-0.0196462	-0.0270654	-0.0297169
-0.0372678	-0.0309424	-0.0386295	-0.0473893	-0.0143025	-0.01521	-0.0212877	-0.0292899
-0.0285085	-0.0288633	-0.0270039	-0.0427208	-0.0228212	-0.0142435	-0.0274712	-0.027376
-0.0265968	-0.0293383	-0.0396434	-0.0232829	0.016222	-0.0183034	-0.0325016	-0.0219206
-0.0313859	-0.0258085	-0.0459091	-0.0358972	-0.0387289	-0.0239965	-0.0471667	-0.0355561
-0.0321818	-0.0080574	-0.0417525	-0.0358837	0.0169326	-0.0189015	-0.0341568	-0.0220002
-0.0276487	-0.0399352	-0.0443628	-0.0402127	0.00263389	-0.0189608	-0.0338993	-0.0289122
-0.0315499	-0.0789332	-0.0376838	-0.00687816	-0.0411427	-0.0181073	-0.0270459	-0.0344773
-0.0265928	-0.0353676	-0.0442412	-0.0230999	-0.00831739	-0.0172381	-0.0348195	-0.0270966
-0.0331308	-0.0191719	-0.037815	-0.00225746	-0.000338372	-0.0155298	-0.0327328	-0.0201395
-0.0224056	-0.0665319	-0.0395088	0.0125888	-0.00765142	-0.01486	-0.0233156	-0.0230978
-0.0322946	-0.0200206	-0.0317853	-0.0412866	-0.0124141	-0.0148714	-0.0276328	-0.0257579
-0.0338967	-0.051457	-0.0398272	-0.0182031	-0.0271165	-0.0189566	-0.038121	-0.0325112
-0.0348158	-0.042134	-0.034561	-0.0154525	0.000888118	-0.0145624	-0.0343848	-0.0250032
-0.0311065	-0.058465	-0.0416442	0.0229278	-0.00172202	-0.0170098	-0.0353311	-0.023193
-0.0316094	-0.000991579	-0.0410536	-0.0117512	0.0248307	-0.0172243	-0.0411078	-0.0169868
-0.0340668	-0.0276725	-0.0405807	-0.0264594	-0.000604607	-0.021274	-0.0277203	-0.0254826
-0.0256368	-0.039683	-0.0407516	-0.0235363	0.0094868	-0.011777	-0.0258012	-0.0225285
-0.0315265	-0.10235	-0.0405537	0.0427888	-0.00318693	-0.0203107	-0.033227	-0.0269094
-0.0280124	-0.0743092	-0.0404116	0.0391755	-0.00975181	-0.016773	-0.0230544	-0.0218767
-0.0229405	-0.0514053	-0.036856	0.0410197	-0.0301436	-0.0168868	-0.0203969	-0.0196585
-0.0254831	-0.0389444	-0.0409937	0.0283903	-0.0208529	-0.0213007	-0.0276763	-0.0209801
-0.0344227	-0.0693207	-0.0465231	-0.00238743	0.0302493	-0.0199967	-0.032599	-0.0250001
-0.0307624	-0.0303688	-0.0398657	0.010735	-0.0562494	-0.0161441	-0.0355736	-0.0283184
-0.0269929	-0.0487751	-0.0400024	-0.00651196	-0.0211071	-0.0181902	-0.0182072	-0.0256838
-0.0394821	-0.0767675	-0.0329512	-0.0246914	0.00982728	-0.0221455	-0.0264262	-0.0303766
-0.0302126	-0.0489239	-0.051325	-0.0297664	-0.0309441	-0.0206921	-0.0322101	-0.0348678
-0.026246	-0.0618776	-0.0492335	0.0130923	0.0135947	-0.01639	-0.0219393	-0.0212856
-0.03113	-0.0575096	-0.0404624	0.0107495	-0.0185019	-0.0187509	-0.00463576	-0.0228916
-0.0373599	-0.0844753	-0.0423132	-0.0170532	-0.00456063	-0.0227586	-0.0236692	-0.03317
-0.0333706	-0.0554236	-0.0402276	-0.0279864	0.00679528	-0.0239915	-0.0293428	-0.0290782
-0.0309183	-0.0158622	-0.0386909	-0.000660214	0.00215017	-0.0216324	-0.0198945	-0.0179298
-0.0256177	-0.0443248	-0.0370184	-0.0112331	-0.048101	-0.0170863	-0.0262787	-0.0299514
-0.0290611	-0.0716602	-0.0380268	-0.00807369	-0.046169	-0.0208112	-0.0210349	-0.0335481
-0.0296231	-0.0660496	-0.0385226	-0.0264518	0.0143961	-0.0184604	-0.0326606	-0.028196
-0.0299571	-0.0480292	-0.0392127	-0.0552146	-0.0209298	-0.0175291	-0.0284602	-0.0341904
-0.0356989	0.0175643	-0.0246301	-0.0634504	0.0251097	-0.0150702	-0.00411575	-0.0143273
-0.0290471	-0.030982	-0.0389558	-0.0473188	0.0199487	-0.0231554	-0.0299709	-0.0256402
-0.0279283	0.00166603	-0.0445938	-0.0580183	0.00734249	-0.0190264	-0.0254929	-0.0237216
-0.0302412	-0.13373	-0.0431743	-0.0285355	0.032551	-0.0182285	-0.0354639	-0.036689
-0.0236706	-0.0557093	-0.0372237	0.0282018	0.00244891	-0.0213488	-0.0326064	-0.0199869
-0.0331072	-0.0302635	-0.0336222	0.041194	-0.0282277	-0.0223115	-0.040026	-0.0209091
-0.0194834	-0.0611268	-0.0377695	0.0142206	-0.0435717	-0.022217	-0.0280795	-0.0282896
-0.0298771	-0.111551	-0.0376524	0.00574234	-0.0655094	-0.0172602	-0.0321565	-0.0411806
-0.0269979	-0.116414	-0.047269	-0.0141463	-0.0147338	-0.018013	-0.0308501	-0.0383463
-0.0247859	-0.130207	-0.0341949	-0.0352823	-0.0189688	-0.0210474	-0.0373617	-0.0431212
-0.0268158	-0.111595	-0.0435043	-0.0199448	-0.00694133	-0.0157909	-0.0264569	-0.0358641
-0.0311054	-0.0729906	-0.0489972	-0.0473166	-0.0273954	-0.022295	-0.039212	-0.0413303
-0.0271017	-0.0316728	-0.0380311	-0.0707014	-0.00511415	-0.017305	-0.0178203	-0.029678
-0.0403806	-0.064037	-0.0381764	-0.049837	-0.0598501	-0.022052	-0.0333198	-0.0439504
-0.0405137	-0.0455859	-0.0315476	-0.0351579	0.0158647	-0.0211364	-0.0459733	-0.02915
-0.0337135	-0.0272888	-0.0298522	-0.0213579	0.000701211	-0.0148214	-0.0184929	-0.0206893
-0.0318996	-0.0592514	-0.0421407	-0.0381025	-0.0531731	-0.0142892	-0.0227244	-0.0373687
-0.0279606	-0.0375004	-0.0375166	-0.0345014	-0.00581252	-0.0156608	-0.0301356	-0.0270126
-0.0328479	0.00353627	-0.0412666	-0.0854618	-0.0157475	-0.0221069	-0.0248392	-0.0312477
-0.0258498	-0.044262	-0.0403676	-0.0561826	-0.0551257	-0.0172098	-0.0120578	-0.035865
-0.0303687	-0.0432646	-0.0314192	-0.0233499	-0.0460088	-0.0235662	-0.0198245	-0.0311145
-0.0305572	-0.103709	-0.0470418	-0.0255051	-0.0147009	-0.0182676	-0.0187798	-0.0369374
-0.0288295	-0.0314381	-0.0401022	-0.0699569	-0.0228666	-0.0194331	-0.0229189	-0.0336493
-0.0273986	-0.069719	-0.0377286	-0.0921789	-0.0183336	-0.0089613	-0.0176347	-0.0388507
-0.0357057	-0.0920016	-0.0371281	-0.0750616	0.0196363	-0.019923	-0.0238171	-0.0377144
-0.03396	0.00402489	-0.0496388	-0.0421849	0.0221473	-0.0154078	-0.0448569	-0.0228395
-0.0253746	-0.0278398	-0.0433909	-0.0139223	0.0139227	-0.0202042	-0.0388077	-0.022231
-0.0213133	-0.0492426	-0.0399552	-0.0447286	-0.0278524	-0.0181795	-0.0399416	-0.034459
-0.0246134	-0.043482	-0.0351552	-0.0161427	-0.00735235	-0.0152602	-0.023352	-0.0236226
-0.0292751	-0.021225	-0.0445692	-0.0165173	0.0120821	-0.0191445	-0.0265377	-0.0207409
-0.0311646	-0.023077	-0.0416161	-0.0179456	-0.00570433	-0.0138844	-0.0272545	-0.0229495
-0.0336237	-0.0423399	-0.0324544	0.00515141	-0.0370125	-0.0215074	-0.027506	-0.0270418
-0.0278823	-0.0230701	-0.0395414	-0.0494678	-0.0246809	-0.0181441	-0.0338653	-0.0309503
-0.0313914	-0.0155739	-0.0350158	-0.0514153	0.0248327	-0.0148739	-0.0358201	-0.0227511
-0.0336473	-0.0310203	-0.035012	-0.0549896	0.0486939	-0.023157	-0.0318992	-0.0230045
-0.0284641	-0.0741496	-0.0361999	-0.00269048	-0.0131877	-0.0186843	-0.0260562	-0.0284903
-0.0203029	-0.0184178	-0.0325791	-0.0240101	-0.00839036	-0.0190794	-0.0164823	-0.0198946
-0.0216066	-0.0305298	-0.0411186	-7.58371e-05	-0.00659285	-0.0161096	-0.0214494	-0.0196404
-0.0282058	-0.0231305	-0.0510897	0.0120574	-0.0116398	-0.0176844	-0.0236371	-0.0204757
-0.028757	-0.0183244	-0.0443886	-0.00301297	-0.0144469	-0.0210421	-0.0195404	-0.0213589
-0.0328904	-0.0599591	-0.041051	0.00235205	0.0167125	-0.0144019	-0.0310194	-0.0228939
-0.0294263	-0.00563829	-0.0410298	-0.0396164	-0.0118112	-0.0168542	-0.0328761	-0.0253218
-0.0298816	-0.0529495	-0.0414119	0.00812054	-0.0280351	-0.0200968	-0.0334498	-0.0282435
-0.0272635	-0.0597304	-0.0442018	-0.0345074	0.019691	-0.0193869	-0.0256401	-0.0272913
-0.0364266	-0.0618493	-0.0381832	-0.0478683	-0.0408584	-0.0154027	-0.0398602	-0.0400641
-0.0359234	-0.0639497	-0.0408099	-0.054695	-0.0715106	-0.0194351	-0.0280286	-0.0449075
-0.0314416	-0.016846	-0.0402537	-0.0319213	-0.0158947	-0.0184321	-0.0376665	-0.0274937
-0.0249683	-0.0133461	-0.0327696	-0.0351683	0.0127049	-0.0194169	-0.0186562	-0.0188029
-0.0382533	-0.0118548	-0.0322094	-0.0462436	-0.043105	-0.0166397	-0.0280777	-0.0309119
-0.0334848	-0.0199921	-0.0325769	-0.0283148	0.0187543	-0.0187803	-0.036473	-0.0215525
-0.033895	-0.0244839	-0.0351676	0.0369694	-0.0252439	-0.02126	-0.0359012	-0.0198546
-0.0313697	2.94866e-05	-0.0261654	0.0385091	-0.0124874	-0.0169902	-0.0387573	-0.0124616
-0.033171	0.0225766	-0.0400723	0.0273641	0.0416369	-0.0116583	-0.0280117	-0.00304795
-0.0315473	0.0249838	-0.0350221	-0.0205125	0.014469	-0.0181789	-0.0306789	-0.0137839
-0.0328494	-0.0531487	-0.0240299	-0.0378999	0.00985257	-0.015126	-0.0297754	-0.0261395
-0.0245987	-0.100774	-0.0354086	-0.00631475	0.0101819	-0.0206723	-0.0216894	-0.0284679
-0.0254408	-0.0945567	-0.0376941	-0.00238961	-0.00271515	-0.0169275	-0.0470474	-0.0323959
-0.0317337	-0.0482987	-0.0315769	0.0129786	0.0131991	-0.0162374	-0.0353238	-0.0195704
-0.034047	-0.0321786	-0.0335081	0.00826341	0.0120861	-0.0186469	-0.0288962	-0.0181325
-0.0341452	-0.0915488	-0.0473268	-0.0402021	-0.0294421	-0.0203179	-0.0219788	-0.0407088
-0.0253945	-0.0382388	-0.0470057	-0.0434655	-0.0647425	-0.0214408	-0.0337176	-0.0391436
-0.0281732	-0.0673788	-0.0375267	-0.0451826	-0.0338175	-0.0199918	-0.0273422	-0.037059
-0.0293241	-0.0734006	-0.0382751	-0.0203588	-0.0414471	-0.0194953	-0.0300343	-0.0360479
-0.0351132	-0.067026	-0.0309553	-0.0468725	-0.0118719	-0.0213074	-0.0410036	-0.0363071
-0.0286044	-0.0216525	-0.0391517	-0.017845	0.00924231	-0.0134458	-0.00885569	-0.0171875
-0.0299994	-0.0268269	-0.0467199	-0.0624568	-0.0363624	-0.0164097	-0.0291894	-0.0354235
-0.0204163	-0.0630939	-0.0358558	-0.0316498	0.000998252	-0.0190422	-0.0364347	-0.0293563
-0.0268762	-0.04219	-0.0385471	-0.00793249	0.0121662	-0.0180935	-0.0250663	-0.0209342
-0.030358	-0.0417074	-0.0417204	-0.0248424	0.0134779	-0.0190151	-0.0314854	-0.025093
-0.0282379	-0.0683175	-0.0346892	-0.0282481	-0.0146127	-0.0209738	-0.0399574	-0.0335767
-0.0352087	-0.11068	-0.0410335	-0.0495469	-0.0100654	-0.0206138	-0.0291566	-0.0423293
-0.0261529	-0.0609218	-0.0407726	-0.0476722	0.00795559	-0.0146066	-0.025233	-0.0296291
-0.0367636	0.00285462	-0.034222	-0.0292585	-0.0119222	-0.021387	-0.0351609	-0.0236942
-0.03604	-0.117643	-0.0268434	-0.0069428	-0.00417746	-0.0191986	-0.029199	-0.0342921
-0.034555	-0.0876324	-0.0436193	0.00627211	-0.0175481	-0.0192717	-0.0334271	-0.0328259
-0.0279314	-0.054075	-0.0443859	-0.000271057	-0.0257783	-0.0150805	-0.0252876	-0.0275442
-0.0343935	-0.058949	-0.0426591	0.0119836	-0.00381242	-0.0180031	-0.0221958	-0.0240042
-0.0295414	-0.0341518	-0.0349296	-0.0018343	-0.0211186	-0.0141922	-0.0328677	-0.0240908
-0.031619	-0.0364914	-0.0369646	0.00947191	0.012622	-0.0156031	-0.0221916	-0.0172537
-0.0308429	-0.00723299	-0.0329464	-0.00250547	-0.00455763	-0.0185721	-0.0184212	-0.0164398
-0.0310742	-0.110627	-0.0368839	0.00213343	-0.040859	-0.0219148	-0.0248192	-0.0377207
-0.0302891	-0.0372452	-0.0462096	-0.0280465	0.00427407	-0.0143584	-0.0221713	-0.0248637
-0.0296745	-0.0176875	-0.0460094	-0.0353078	0.0355357	-0.0137066	-0.0183566	-0.0178867
-0.0370807	-0.0446137	-0.0368895	-0.00732301	0.0295753	-0.0203582	-0.033304	-0.0214277
-0.0315218	-0.0515481	-0.0389715	-0.0384426	0.00465533	-0.0232313	-0.0294712	-0.0297902
-0.033385	-0.0869702	-0.0241149	-0.0537007	-0.0464772	-0.0168722	-0.0232218	-0.0406774
-0.027835	-0.0686516	-0.0313317	-0.0439431	0.0251774	-0.0160575	-0.0320685	-0.0278157
-0.0241993	-0.0284756	-0.0355534	-0.0789523	0.0016955	-0.016229	-0.0311467	-0.0304087
-0.0347432	-0.065112	-0.0354941	-0.0343687	-0.0194457	-0.0199116	-0.0271672	-0.0337489
-0.0366385	-0.0781204	-0.0276425	-0.0580767	-0.038227	-0.0186492	-0.0288581	-0.0408875
-0.0277001	-0.0806428	-0.0306178	-0.0186972	-0.0558	-0.013552	-0.0259707	-0.0361401
-0.0362011	-0.0947938	-0.0358998	-0.0615561	-0.0235987	-0.0170296	-0.0240728	-0.0418788
-0.0281151	-0.116632	-0.043951	-0.0817105	-0.0209328	-0.0226875	-0.027619	-0.0488068
-0.0308343	-0.0695455	-0.0418584	-0.0747592	-0.0134966	-0.0172817	-0.0301859	-0.0397088
-0.0266354	0.00172145	-0.0391818	-0.0342197	-0.0697681	-0.0115268	-0.02603	-0.0293772
-0.0318501	-0.0310152	-0.045564	-0.0175609	-0.0182288	-0.0180437	-0.0240739	-0.0266195
-0.0262472	-0.0150984	-0.0410577	-0.0102131	-0.0624936	-0.0200384	-0.0140534	-0.0270288
-0.0357737	-0.0218778	-0.0461719	0.030909	0.0118416	-0.0167607	-0.0436144	-0.0173497
-0.0257036	-0.0340548	-0.0366044	-0.0291652	0.0454199	-0.0212485	-0.0342803	-0.0193767
-0.0326908	-0.1393	-0.033055	-0.0593158	0.0240812	-0.01797	-0.0215896	-0.0399772
-0.0273469	-0.123639	-0.0320348	-0.0378341	-0.00557466	-0.016816	-0.0370915	-0.0400481
-0.0228299	-0.0532287	-0.034054	0.0112291	-0.00587083	-0.0172536	-0.0353595	-0.0224811
-0.0289812	-0.00402169	-0.029204	-0.0675201	-0.010344	-0.0205536	-0.0260695	-0.0266706
-0.0354123	-0.0981663	-0.036033	-0.060356	-0.0127968	-0.0161376	-0.0285643	-0.0410666
-0.0343428	-0.0304191	-0.035019	-0.0940931	-0.0226232	-0.0135071	-0.03314	-0.037592
-0.0330868	-0.0914774	-0.0445051	-0.0426329	-0.0130787	-0.0166768	-0.0268428	-0.0383287
-0.026725	-0.0586102	-0.0321623	-0.0527825	0.0465316	-0.0180772	-0.0391897	-0.0258593
-0.0292502	-0.0375882	-0.0323215	-0.0689579	0.0330838	-0.0160961	-0.0332795	-0.0263442
-0.0305121	-0.0219964	-0.0360713	-0.0349244	-0.00593592	-0.0181591	-0.0147933	-0.0231989
-0.0322659	-0.0209116	-0.0302706	-0.0281701	0.0321673	-0.0206594	-0.0269116	-0.018146
-0.0267276	-0.0338705	-0.0439586	-0.0521323	0.00340906	-0.0211693	-0.0304164	-0.0292665
-0.0362528	-0.0425055	-0.0323296	0.00436843	-0.0769035	-0.0189024	-0.0353431	-0.0339812
-0.0345348	-0.0524488	-0.0287717	0.016083	-0.0102889	-0.0168457	-0.0241794	-0.0215695
-0.0272085	0.0313955	-0.037137	-0.00646161	-0.0329428	-0.0135603	-0.0344414	-0.0171937
-0.0265643	-0.0862064	-0.0349757	-0.0160412	0.0100798	-0.01923	-0.0357684	-0.0298152
-0.035502	-0.0544499	-0.0340142	-0.00695226	0.000231951	-0.0196472	-0.035031	-0.0264807
-0.0303817	-0.0283532	-0.0284759	-0.0409184	0.00488529	-0.0162704	-0.0355179	-0.0250046
-0.0230339	-0.0446059	-0.0315264	-0.0340703	0.0198458	-0.0166899	-0.0260344	-0.0223021
-0.0305749	-0.0731826	-0.0422821	-0.0629151	-0.0139876	-0.0175494	-0.0355024	-0.0394277
-0.031383	0.00889038	-0.0315018	-0.0763155	-0.017	-0.0194805	-0.0361233	-0.0289877
-0.0292161	-0.0505482	-0.0312321	-0.0276542	0.00255473	-0.0189951	-0.0195159	-0.0249438
-0.0286663	-0.0674318	-0.030216	-0.0334734	-0.00841569	-0.0191128	-0.0197742	-0.0295843
-0.0245553	-0.0220646	-0.0392227	-0.031519	0.0462166	-0.0154606	-0.0178283	-0.0149191
-0.0306415	-0.0667999	-0.0376021	-0.0114647	0.00496778	-0.0188175	-0.0264911	-0.0266927
-0.0267088	-0.0820799	-0.0317454	-0.0209526	0.0115602	-0.0202165	-0.0395579	-0.0299573
-0.0271175	-0.103049	-0.0336103	-0.0215246	-0.0342798	-0.021824	-0.0455518	-0.0409939
-0.0398457	-0.0982988	-0.0352195	-0.0289586	-0.0356612	-0.0167645	-0.0277856	-0.040362
-0.0350398	-0.0650353	-0.0400712	0.0324499	-0.0298994	-0.0166485	-0.0151209	-0.024195
-0.0342961	-0.0356474	-0.0496211	0.00459144	0.0122946	-0.018413	-0.0325258	-0.0219454
-0.0327067	-0.0537985	-0.0429128	-0.0387304	0.0373785	-0.0226257	-0.0304557	-0.0262645
-0.0324389	-0.0207554	-0.0409223	-0.0145899	0.0365588	-0.0146265	-0.0396606	-0.0180621
-0.026805	0.000431791	-0.0364698	-0.0219934	0.0175763	-0.0190055	-0.0385684	-0.0178334
-0.0318852	-0.0359195	-0.0387157	0.0088669	-0.00956045	-0.0159899	-0.0194976	-0.0203859
-0.0329716	-0.0642109	-0.0396523	-0.0387955	0.0209445	-0.0211682	-0.018666	-0.0277886
-0.0299385	-0.0885719	-0.0427315	-0.0404434	-0.0420933	-0.0182567	-0.0265226	-0.0412226
-0.034283	-0.0640076	-0.0481815	-0.0183605	0.0192632	-0.0157007	-0.0350176	-0.0280411
-0.0361912	-0.107899	-0.0389347	-0.0246349	0.0138523	-0.0201054	-0.0233411	-0.0338935
-0.0313002	-0.0488355	-0.0483567	-0.0735661	0.0253968	-0.0167032	-0.0153472	-0.029816
-0.0337983	-0.0941136	-0.0528989	-0.0378297	0.0168267	-0.0157845	-0.0264477	-0.0348637
-0.0336617	0.0114787	-0.0294517	-0.0548633	-0.0155584	-0.01793	-0.0228068	-0.0232562
-0.0276409	-0.0605473	-0.0402962	-0.0684493	-0.00341707	-0.0161793	-0.0391142	-0.0365206
-0.0319209	-0.0572288	-0.0360521	-0.0175216	-0.0381624	-0.016431	-0.028435	-0.0322503
-0.0368187	-0.0339299	-0.0390895	-0.0619279	-0.0321835	-0.0173073	-0.0406857	-0.0374203
-0.0326067	0.0201849	-0.0356449	-0.0632156	-0.0122125	-0.016003	-0.0211375	-0.0229479
-0.0277942	-0.0111155	-0.0464643	-0.0519996	0.029229	-0.0185189	-0.0219935	-0.0212367
-0.0303772	-0.0516175	-0.0300269	-0.0368878	-0.0317316	-0.0190112	-0.0307339	-0.0329123
-0.0298533	-0.0375048	-0.0370032	-0.0222534	-0.000981787	-0.0159146	-0.0256467	-0.0241654
-0.0284813	-0.0507739	-0.0346236	-0.0299798	-0.0399197	-0.0136161	-0.0204281	-0.0311175
-0.0325918	-0.0461801	-0.0470841	-0.0451555	-0.0399454	-0.0125942	-0.036072	-0.037089
-0.0268512	-0.0436171	-0.0437595	-0.0446364	0.0172243	-0.0219354	-0.0368372	-0.0286304
-0.0389124	-0.0812704	-0.0327023	-0.0107916	-0.00219422	-0.020854	-0.0424931	-0.0327454
-0.0335986	-0.0612366	-0.0418173	-0.0574519	0.0204321	-0.0145362	-0.039783	-0.0325702
-0.0331284	-0.0548071	-0.0317145	-0.0453712	-0.00179882	-0.0130261	-0.0245293	-0.0291965
-0.0320528	-0.0855567	-0.0430234	-0.057147	-0.0244807	-0.0198569	-0.022334	-0.0406359
-0.0306941	-0.0508596	-0.0455965	-0.0457449	0.020078	-0.0168647	-0.0272455	-0.0281325
-0.0246398	0.026553	-0.042734	-0.0740979	0.000308995	-0.0183982	-0.0266788	-0.0228124
-0.0303552	-0.0165675	-0.0298162	-0.0428179	-0.0315231	-0.0206807	-0.0290242	-0.0286836
-0.0280352	-0.106696	-0.0461949	-0.0472476	-0.0180292	-0.0186589	-0.0247571	-0.0413741
-0.0346312	-0.0504937	-0.032837	-0.0102906	-0.0356298	-0.018495	-0.0215379	-0.0291308
-0.0317482	-0.0873118	-0.0480013	-0.0453737	-0.00540822	-0.0184095	-0.0381265	-0.039197
-0.0299771	-0.0520343	-0.0412618	-0.0544466	0.00703973	-0.0172288	-0.0283794	-0.0308983
-0.0307949	-0.0510939	-0.0320175	-0.0526064	0.000298305	-0.0212816	-0.0172316	-0.0292468
-0.0281459	-0.0312957	-0.0425061	-0.036623	0.0158395	-0.0188658	-0.0314079	-0.024715
-0.0330591	-0.0464022	-0.0491581	0.00179469	-0.025614	-0.0182923	-0.0352198	-0.0294215
-0.0362461	0.00209325	-0.0435673	-0.0329624	0.000626134	-0.0163114	-0.0276518	-0.0220028
-0.0210723	-0.00959489	-0.0320082	-0.0113698	-0.0152806	-0.0174821	-0.0133471	-0.017165
-0.0270202	-0.00642029	-0.0335714	-0.0360018	-0.015258	-0.018059	-0.0306518	-0.0238547
-0.0289719	-0.00185008	-0.0382824	-0.0343852	-0.0776544	-0.0179806	-0.0361469	-0.0336102
-0.0346414	-0.0414959	-0.0374876	-0.0183344	-0.0536017	-0.0202092	-0.021575	-0.0324779
-0.027776	-0.0257973	-0.0382709	0.0115986	-0.0206431	-0.018263	-0.0364439	-0.0222279
-0.02724	-0.0514796	-0.0376497	0.024042	0.00928947	-0.0179685	-0.0271373	-0.0183062
-0.0338024	-0.0848684	-0.0351667	0.0248218	-0.018532	-0.0205691	-0.0250493	-0.0275951
-0.0347396	-0.0587089	-0.0384273	-0.00462914	-0.0027959	-0.0204753	-0.0271762	-0.0267075
-0.0260651	-0.023212	-0.0323551	-0.0263726	-0.0329386	-0.0162068	-0.0272174	-0.0263382
-0.0333296	-0.0244502	-0.0317625	-0.00597774	0.025266	-0.0155894	-0.0301444	-0.0165697
-0.0330726	-0.0266013	-0.0370869	0.00853932	0.00637528	-0.0172767	-0.0288598	-0.0182832
-0.0375657	-0.0103137	-0.0400455	-0.0056534	0.0120587	-0.016179	-0.0149902	-0.0160984
-0.0343928	-0.0252384	-0.0417051	-0.064101	-0.0248707	-0.020276	-0.0274433	-0.0340039
-0.0351327	-0.0584531	-0.0382216	-0.0752111	0.0107947	-0.0150022	-0.0284624	-0.0342412
-0.0296673	-0.0524557	-0.0253887	-0.0893497	0.00691409	-0.0221674	-0.0294401	-0.0345078
-0.0368214	-0.0521175	-0.035684	-0.0718167	-0.0268268	-0.0166314	-0.026621	-0.0380741
-0.0280545	-0.0366642	-0.0461385	-0.109717	-0.0174586	-0.0178911	-0.0354186	-0.0416204
-0.029926	-0.0735904	-0.033287	-0.065779	0.0125376	-0.0199527	-0.0182	-0.0325996
-0.0312505	-0.0559978	-0.0439105	-0.0440689	0.0222683	-0.0190133	-0.0392804	-0.030179
-0.0289009	-0.0357862	-0.0389623	-0.0546816	0.039289	-0.0184611	-0.0246959	-0.0231713
-0.0316217	-0.0453469	-0.0329399	-0.0355367	-0.00513141	-0.0189331	-0.0166888	-0.0265998
-0.0368188	-0.01699	-0.0362005	-0.0666184	-0.0329278	-0.0172258	-0.0335209	-0.0343289
-0.0251698	-0.0734623	-0.0282592	-0.0428965	0.00664311	-0.0194108	-0.0353174	-0.0311247
-0.0287913	-0.0501158	-0.030984	-0.0642613	0.00411185	-0.0180633	-0.0228791	-0.0301404
-0.0264547	-0.0660848	-0.0390528	-0.0888126	0.00885585	-0.0143508	-0.0127935	-0.0340991
-0.0271572	-0.0664337	-0.0375988	-0.021566	-0.0235152	-0.0222669	-0.0379089	-0.0337781
-0.0323738	0.0112288	-0.0447129	-0.0122159	-0.0118897	-0.0169865	-0.0112013	-0.0168787
-0.0328823	-0.0476917	-0.0411029	0.00390263	-0.0151426	-0.017635	-0.0216639	-0.0246023
-0.0327769	-0.0554023	-0.0416221	0.0107559	-0.00732483	-0.0115736	-0.0205961	-0.0226485
-0.0248862	-0.0605305	-0.0398118	0.0309205	-0.0285043	-0.0221316	-0.0225823	-0.0239323
-0.0296948	-0.0390727	-0.0289091	0.0185505	-0.025873	-0.0120359	-0.036556	-0.0219416
-0.034114	-0.0325279	-0.0354661	0.0158757	-0.0309344	-0.0170161	-0.0280304	-0.0231733
-0.0312408	-0.0489315	-0.0441835	-0.0256822	0.00134103	-0.0200034	-0.0365131	-0.0293162
-0.030505	-0.0278923	-0.0398296	0.00696619	0.000830198	-0.0166928	-0.0355308	-0.0203792
-0.0282002	-0.0325111	-0.0401573	-0.0118734	0.017731	-0.0168836	-0.0103568	-0.0174645
-0.0287552	-0.0817341	-0.0409475	-0.0180228	-0.0352525	-0.0237003	-0.0260727	-0.036355
-0.0351906	-0.0416399	-0.0447601	0.00851525	-0.00370164	-0.0148322	-0.0266854	-0.0226135
-0.0357899	-0.0242232	-0.0455399	-0.0374875	-0.00180223	-0.0151818	-0.0331842	-0.0276012
-0.042314	-0.0629115	-0.0423154	-0.020824	0.0538699	-0.0155523	-0.030641	-0.0229555
-0.0309825	-0.0688081	-0.0358539	-0.0197408	-0.0245521	-0.0181059	-0.0233064	-0.0316214
-0.0215157	-0.0598272	-0.0492835	-0.0359031	0.0447129	-0.0193782	-0.0363524	-0.0253639
-0.0345768	-0.0941324	-0.03243	-0.0101257	0.00621859	-0.019228	-0.0348586	-0.0313047
-0.0311558	-0.0832927	-0.0410643	0.0106775	-0.0182656	-0.0183336	-0.0187387	-0.0285962
-0.029869	-0.0434194	-0.0441108	-0.00906684	-0.0229042	-0.0219909	-0.0419704	-0.0304759
-0.032894	0.00239879	-0.0425765	-0.047186	0.0437724	-0.0174215	-0.0464984	-0.0200579
-0.0341565	-0.0772583	-0.0343879	-0.0412447	0.0100718	-0.0168187	-0.0240691	-0.0311233
-0.0389802	-0.0270944	-0.0370224	-0.0521293	-0.0256183	-0.021853	-0.0442279	-0.0352751
-0.0381555	-0.0464853	-0.0419739	-0.0193447	-0.00691327	-0.0242766	-0.0406605	-0.0311157
-0.0272869	-0.0339523	-0.0393552	0.00970234	-0.017328	-0.0220213	-0.024708	-0.0221356
-0.0286867	-0.0349157	-0.034708	0.00316753	-0.0190267	-0.0162999	-0.032284	-0.0232505
-0.0268805	-0.00639291	-0.0355212	0.0092893	-0.071486	-0.0175112	-0.0373696	-0.0265532
-0.0327773	-0.0571577	-0.0420452	-0.0331047	-0.0603836	-0.0169081	-0.0406132	-0.0404271
-0.030178	-0.0704482	-0.0334234	-0.0397006	0.00731271	-0.0170339	-0.0218274	-0.0293284
-0.0332489	-0.0315386	-0.0304644	-0.0161322	-0.00857519	-0.019344	-0.0294404	-0.0241062
-0.0341059	-0.0669069	-0.0400533	-0.0312589	0.0183131	-0.0146165	-0.04634	-0.0307098
-0.0277843	-0.048782	-0.0481255	-0.0324049	-0.032744	-0.017535	-0.0403178	-0.0353848
-0.0281984	-0.0200329	-0.0398659	-0.0311488	-0.0376448	-0.0217289	-0.0174729	-0.0280132
-0.0319439	-0.076547	-0.0409046	-0.0600605	-0.0266895	-0.0195734	-0.0371859	-0.0418435
-0.0303993	-0.0594014	-0.0502974	-0.0768894	-0.0452707	-0.0208592	-0.0157539	-0.0426959
-0.0313931	-0.0326192	-0.0366187	-0.0693789	-0.0264537	-0.0206741	-0.0311589	-0.0354709
-0.0242278	-0.0707391	-0.0321937	-0.0411803	-0.0193582	-0.0197302	-0.0298937	-0.0339033
-0.0335793	-0.0660627	-0.03251	-0.0932375	-0.0604576	-0.0233521	-0.0279365	-0.0481622
-0.0266675	-0.0630616	-0.0420254	-0.0243289	-0.00432101	-0.0209874	-0.0332336	-0.0306608
-0.0345088	-0.0578049	-0.0416276	-0.0389592	-0.0401954	-0.0168847	-0.0333578	-0.0376198
-0.0318423	-0.0561638	-0.0390976	-0.032195	-0.0508263	-0.0198737	-0.0439149	-0.0391305
-0.0341131	-0.0670496	-0.0332427	-0.0302032	-0.0168562	-0.0208237	-0.0221503	-0.0320627
-0.0335064	-0.0607487	-0.0390615	-0.044937	0.0375047	-0.0184024	-0.0173933	-0.0252207
-0.0346227	-0.0800446	-0.044105	-0.0525798	-0.0192162	-0.0178327	-0.0322123	-0.0400876
-0.030693	-0.0595582	-0.0337208	-0.0646849	-0.0228323	-0.0210803	-0.0225201	-0.0364414
-0.0298122	-0.0823337	-0.0432347	-0.043863	-0.0188146	-0.0198656	-0.0258369	-0.0376801
-0.0286242	-0.0348771	-0.0295307	-0.0250822	-0.0179996	-0.0160366	-0.0431327	-0.0278976
-0.0336191	-0.0240455	-0.046335	-0.0256348	0.000829665	-0.0224962	-0.0341426	-0.0264919
-0.0303615	-0.0229877	-0.0365731	-0.0389729	0.037741	-0.0180539	-0.0309701	-0.0200255
-0.030764	-0.0038961	-0.0422064	-0.0155126	0.0284938	-0.0192085	-0.024549	-0.0153775
-0.0422126	-0.0190491	-0.03485	-0.0444707	0.00729247	-0.0182474	-0.0317283	-0.0261808
-0.0395136	-0.0431375	-0.0442923	-0.0131624	-0.00804441	-0.0172765	-0.0231783	-0.0269436
-0.0314973	-0.0482286	-0.0343126	-0.0447327	-0.000449443	-0.0150363	-0.0267668	-0.0287177
-0.0359533	-0.0384817	-0.0421847	-0.0352332	-0.0104846	-0.0180104	-0.0218437	-0.0288845
-0.0370414	-0.02527	-0.0451268	-0.0190909	-0.00895502	-0.0178144	-0.0284116	-0.0259586
-0.0287313	-0.0421776	-0.0460638	-0.0403575	-0.0184554	-0.0196154	-0.0331933	-0.0326563
-0.0228552	-0.0108052	-0.0460819	-0.00623932	0.00516501	-0.0141557	-0.0235847	-0.0169367
-0.0414102	-0.0342174	-0.0439445	0.018061	0.0597079	-0.0178722	-0.0312141	-0.0129842
-0.0375185	-0.0497344	-0.0359619	-0.0212698	0.0235043	-0.0167836	-0.0410881	-0.0255503
-0.0284999	-0.0536552	-0.0367077	-0.0133642	0.0134982	-0.0188664	-0.0261489	-0.023392
-0.0313899	-0.0123017	-0.0343467	-0.0352467	-0.0166888	-0.0152261	-0.0282358	-0.0247765
-0.0219967	-0.0228428	-0.0332822	-0.00255796	0.00056246	-0.0173629	-0.0244452	-0.0174179
-0.0314699	-0.0807941	-0.0342956	-0.0177686	0.0168309	-0.0168976	-0.0399543	-0.0291927
-0.0364101	-0.0457095	-0.0268255	-0.0465267	-0.0414224	-0.0158326	-0.028096	-0.0344033
-0.0304353	-0.0650353	-0.0334508	-0.000982535	0.0112903	-0.0178121	-0.0293091	-0.0236764
-0.0320176	-0.0510866	-0.0297533	-0.0226478	0.0108867	-0.0186715	-0.0238161	-0.0238723
-0.0336632	-0.0394598	-0.0486166	-0.041811	-0.000605635	-0.0180667	-0.0373098	-0.0313618
-0.0266113	-0.050606	-0.0474124	-0.0476484	0.0143506	-0.0182296	-0.0226946	-0.0284074
-0.0279382	-0.0396998	-0.0326279	-0.0541196	-0.0052257	-0.0161713	-0.0224181	-0.0283144
-0.0349016	-0.0929294	-0.0403072	-0.03856	-0.00268945	-0.0191373	-0.0147128	-0.0347482
-0.0347012	-0.0116538	-0.0403838	-0.0359363	-0.00831169	-0.0235097	-0.0272534	-0.0259643
-0.0309127	-0.0507988	-0.0362123	-0.0221345	0.0263576	-0.0168905	-0.0324953	-0.0232981
-0.0353087	-0.0512946	-0.0288585	-0.0116117	0.000800126	-0.0182164	-0.0295862	-0.024868
-0.028021	-0.0677122	-0.0359631	-0.0376976	0.00108446	-0.0223462	-0.0329049	-0.0319372
-0.0292464	-0.0705903	-0.0416148	-0.059095	-0.0698146	-0.0166891	-0.0312755	-0.0454751
-0.0265189	-0.0484689	-0.0298599	-0.0383068	-0.00446363	-0.0155596	-0.0261092	-0.027041
-0.0404075	-0.0171	-0.0364436	-0.0346249	-0.0452839	-0.0170799	-0.0328552	-0.0319707
-0.0350981	-0.0754579	-0.0413918	-0.0265938	0.0073839	-0.0195354	-0.0365625	-0.0324651
-0.0311829	-0.00917142	-0.0400447	-0.0507465	-0.00493433	-0.0192854	-0.0147426	-0.0243011
-0.029386	-0.0812461	-0.0348519	0.0122123	-0.0410412	-0.0206058	-0.0287855	-0.0319578
-0.0311057	-0.0439005	-0.0370228	-0.0173162	-0.0100249	-0.0159797	-0.0330609	-0.0269158
-0.028764	-0.0854673	-0.0367695	-0.0329253	-0.0233132	-0.0157444	-0.0370172	-0.037143
-0.0383899	-0.0187437	-0.0456936	-0.0362181	-0.0296182	-0.0170096	-0.0229518	-0.0298036
-0.0363022	-0.0338522	-0.0367276	-0.0792766	-0.0124585	-0.0158101	-0.0455297	-0.0371367
-0.0334215	-0.119753	-0.0373783	-0.0850703	0.0101931	-0.0169516	-0.0346286	-0.0452872
-0.0284074	-0.0828696	-0.0416996	-0.0801002	-0.0124971	-0.0194048	-0.0215476	-0.0409323
-0.0385681	-0.0635863	-0.026784	-0.0749231	0.021302	-0.0197107	-0.0221401	-0.0320586
-0.0245984	-0.0573271	-0.0365989	-0.0716305	-0.00785339	-0.022594	-0.0375488	-0.0368787
-0.0274106	-0.0829722	-0.0354876	-0.0564201	-0.0239349	-0.0190961	-0.0366385	-0.04028
-0.0378022	-0.0460148	-0.0399889	-0.019374	-0.0154745	-0.0220074	-0.0230168	-0.029097
-0.0279056	-0.0586619	-0.0462866	-0.0196505	-0.0383031	-0.0185771	-0.0256367	-0.0335745
-0.0271615	-0.0282312	-0.0518538	-0.0385059	0.0183449	-0.0172745	-0.0189365	-0.0233741
-0.044322	-0.0386146	-0.0490713	-0.0374166	-0.0618569	-0.0184231	-0.0408597	-0.0415092
-0.0335789	-0.0703603	-0.0389011	-0.0300466	-0.00238917	-0.0193697	-0.0267853	-0.031633
-0.039541	-0.0362182	-0.0368717	-0.0129004	-0.055553	-0.0165787	-0.0213812	-0.031292
-0.0329793	-0.0526808	-0.0330247	0.00449027	-0.0186188	-0.0155749	-0.0218931	-0.0243259
-0.0396907	-0.0419932	-0.0413119	0.0182063	-0.0495479	-0.0178387	-0.0287963	-0.0287104
-0.0326241	-0.0620996	-0.0444108	-0.0233087	0.00309048	-0.015501	-0.0235168	-0.0283387
-0.0296627	-0.0518049	-0.033017	-0.0538043	0.0296533	-0.0164606	-0.0126086	-0.0239578
-0.036929	-0.0852957	-0.0302732	-0.0687061	-0.0304321	-0.0197041	-0.017615	-0.0412793
-0.0318455	-0.0507205	-0.0476595	-0.0517241	-0.00558171	-0.0193022	-0.0355546	-0.0346269
-0.0245986	0.00335172	-0.0275225	-0.0542036	-0.0073075	-0.0197456	-0.0209088	-0.0215621
-0.0294496	-0.0471047	-0.0356741	-0.0225456	-0.0411201	-0.0213394	-0.0290105	-0.0323206
-0.0395484	-0.0711932	-0.0390801	-0.058853	-0.00975264	-0.0168534	-0.0280768	-0.0376225
-0.0286047	-0.0656109	-0.0300208	-0.0343325	-0.0238635	-0.018213	-0.0212783	-0.0317034
-0.0321616	-0.0503259	-0.0350673	-0.0448905	0.00949643	-0.020102	-0.0262258	-0.0284681
-0.0272034	-0.00331817	-0.0336074	-0.0784778	-0.0125801	-0.01927	-0.0331747	-0.0296617
-0.0277106	-0.0566193	-0.0383845	-0.0681206	0.00633929	-0.0200801	-0.0292806	-0.033408
-0.02435	-0.0908095	-0.0387906	-0.0674083	-0.0200268	-0.0214517	-0.0240268	-0.0409805
-0.0249779	-0.066679	-0.0381528	-0.030199	-0.0094821	-0.0218788	-0.0234394	-0.030687
-0.0253658	-0.0725115	-0.0462787	-0.0652468	0.00954223	-0.0177141	-0.03378	-0.0359078
-0.0278974	-0.054238	-0.0365591	-0.0550484	-0.00116194	-0.0175842	-0.0306217	-0.031873
-0.0318779	-0.0255399	-0.0300657	-0.0730699	0.00550939	-0.0173787	-0.0319175	-0.0291915
-0.0357022	-0.0289919	-0.041824	-0.0631867	-0.0300376	-0.0146258	-0.0337001	-0.0354383
-0.0350519	-0.0823766	-0.0406364	-0.0785136	-0.0393296	-0.0173041	-0.0248277	-0.0454343
-0.0379882	-0.080275	-0.0422247	-0.0791986	-0.00672136	-0.0223709	-0.0249102	-0.0419556
-0.0291428	-0.0892001	-0.0411707	-0.0555041	0.0193532	-0.0173089	-0.0325854	-0.0350798
-0.027058	-0.0410707	-0.0475391	-0.0564837	0.0139488	-0.0127045	-0.039679	-0.0300837
-0.0329941	-0.0937718	-0.0391331	-0.089101	0.00907517	-0.0182081	-0.0284478	-0.0417973
-0.0253534	-0.0664421	-0.038871	-0.0697623	-0.0123588	-0.0158721	-0.0351471	-0.0376867
-0.028664	-0.0842705	-0.0453978	-0.0358742	0.000276574	-0.0144383	-0.0249319	-0.0333286
-0.0296426	-0.133292	-0.0454427	-0.0149672	0.0148941	-0.0149609	-0.0310063	-0.0363453
-0.0300202	-0.054012	-0.0373895	-0.0282415	-0.0160357	-0.0199476	-0.0233452	-0.029856
-0.0267645	-0.0337393	-0.0416091	0.00272684	-0.00726469	-0.016893	-0.035554	-0.0227283
-0.0312844	-0.10211	-0.0344469	-0.0486597	0.0184759	-0.0181775	-0.025585	-0.0345411
-0.0335165	-0.0983168	-0.030369	-0.0257087	-0.0204401	-0.015331	-0.0254191	-0.0355859
-0.0348841	-0.225572	-0.0262024	-0.0230313	-0.0238757	-0.0199635	-0.0375235	-0.0558647
-0.0407555	-0.152259	-0.0194952	-0.0323045	-0.00344514	-0.0173034	-0.0178656	-0.0404898
-0.0294702	-0.115449	-0.033941	-0.0421488	-0.0144459	-0.0201977	-0.0300633	-0.0408165
-0.0277636	-0.0987493	-0.0488025	-0.0744604	-0.0116	-0.0158849	-0.0206845	-0.0425636
-0.0326527	-0.131245	-0.0326874	-0.0341579	-0.0160087	-0.0160228	-0.0325029	-0.0421825
-0.0349528	-0.131873	-0.0377618	-0.0614795	-0.0105241	-0.0196844	-0.0345512	-0.047261
-0.030041	-0.0936347	-0.037671	-0.0210407	-0.0162695	-0.017589	-0.0200299	-0.0337537
-0.0269604	-0.0663727	-0.0365569	-0.0276066	-0.0165478	-0.0153608	-0.0285937	-0.0311427
-0.0299943	-0.0864539	-0.0313907	-0.0511584	-0.00557539	-0.0192345	-0.0209582	-0.0349665
-0.0268977	-0.0925743	-0.0530606	-0.00657537	-0.0357386	-0.0250512	-0.0342269	-0.0391607
-0.0323149	-0.0612866	-0.0359584	-0.066727	-0.00498934	-0.0192836	-0.0223803	-0.0347057
-0.0379041	-0.0118174	-0.0325041	-0.0257827	-0.0577811	-0.0193592	-0.0301631	-0.0307588
-0.0358829	-0.0518639	-0.0503405	-0.0516048	-0.0101111	-0.0204293	-0.0195164	-0.0342499
-0.0333687	-0.0546466	-0.032035	-0.0356726	0.0221574	-0.0230409	-0.0234564	-0.0257233
-0.0282155	-0.0390365	-0.0405802	-0.0449793	0.00497687	-0.018355	-0.0353341	-0.0287891
-0.0352451	-0.0121498	-0.0468996	-0.0550313	-0.00468728	-0.0123594	-0.0203875	-0.02668
-0.0391598	-0.0272523	-0.0348734	-0.0617317	-0.000802638	-0.0183317	-0.0293838	-0.0302193
-0.0342406	-0.0670379	-0.0378075	-0.0645037	-0.00447956	-0.016581	-0.0296226	-0.0363247
-0.0411773	-0.120131	-0.0419696	-0.0476504	-0.00786989	-0.0183827	-0.0302953	-0.0439252
-0.0289183	-0.0632693	-0.0333983	-0.0639329	0.00992627	-0.017288	-0.0221527	-0.0312904
-0.0274161	-0.139653	-0.0372187	-0.0342068	0.00793087	-0.015863	-0.0286155	-0.0392917
-0.0353517	-0.14583	-0.04514	-0.044987	0.0149812	-0.0150772	-0.0302819	-0.0430981
-0.0327996	-0.167599	-0.0422477	-0.0246614	0.0429749	-0.0183409	-0.0195138	-0.0374554
-0.0241021	-0.0998634	-0.0411569	-0.0113962	0.0183162	-0.0201709	-0.0193367	-0.0282443
-0.022186	-0.0786538	-0.0508768	-0.0700391	-0.00419748	-0.0208087	-0.0138323	-0.0372278
-0.0335105	-0.0271266	-0.0393338	-0.0450351	-0.0207874	-0.0222963	-0.0317599	-0.0314071
-0.0323459	-0.0513318	-0.0375115	-0.0516465	0.00279218	-0.0158951	-0.0274293	-0.0304811
-0.0253098	-0.0674941	-0.0401286	-0.0511202	-0.0300954	-0.0224441	-0.0203886	-0.0367115
-0.0313075	-0.125275	-0.0462999	0.0094614	0.0442688	-0.0181867	-0.0328832	-0.0286031
-0.0198943	-0.0718557	-0.0416255	-0.0165658	-0.00496709	-0.0173094	-0.0273163	-0.0285049
-0.0328666	-0.104091	-0.0343856	-0.0239389	-0.026467	-0.017205	-0.0348588	-0.0391161
-0.0369282	-0.0720343	-0.0404887	-0.0428027	-0.0680286	-0.0212672	-0.0276388	-0.0441698
-0.0315225	-0.0954202	-0.033398	-0.0276565	-0.0540823	-0.0211128	-0.0252629	-0.0412079
-0.0322512	-0.0757222	-0.0384844	-0.066019	-0.00825886	-0.0169407	-0.0169872	-0.0363805
-0.0283594	-0.0579713	-0.0473844	-0.0237981	0.0287343	-0.0183423	-0.0235759	-0.0243853
-0.0225924	-0.042326	-0.0310529	-0.0629463	-0.000590242	-0.0139121	-0.0301618	-0.0290831
-0.0301605	-0.0203006	-0.0361953	-0.0280565	0.00529991	-0.016903	-0.0315167	-0.0225475
-0.0315858	-0.0874373	-0.0402157	-0.0519996	0.0214374	-0.0176812	-0.0275411	-0.0335748
-0.0304044	-0.0804825	-0.0327936	-0.045674	0.0257387	-0.0202293	-0.0291696	-0.0304307
-0.0280814	-0.0260538	-0.0365584	0.000909202	-0.00990777	-0.0162169	-0.0274146	-0.0204748
-0.0292683	-0.101298	-0.0363483	0.00530086	-0.00278419	-0.01786	-0.0221943	-0.0292074
-0.0383212	-0.0672058	-0.0380015	-0.0246171	-0.0200525	-0.0224029	-0.021774	-0.0331964
-0.031771	-0.0584776	-0.0368364	-0.0309687	0.0148169	-0.0142207	-0.0281952	-0.0265218
-0.0288287	-0.0321536	-0.0390963	-0.0247896	-0.0229493	-0.014405	-0.0130726	-0.0250422
-0.0348058	-0.0142877	-0.0348924	-0.0463832	-0.0414642	-0.0199704	-0.0258479	-0.0310931
-0.0308104	-0.0228047	-0.0401454	-0.0298264	-0.0210658	-0.0147377	-0.0290905	-0.0269258
-0.0284751	-0.0799575	-0.0432647	-0.032975	-0.0156831	-0.0197077	-0.026827	-0.03527
-0.0358734	-0.0519935	-0.0336828	-0.0576339	-0.0628681	-0.0154251	-0.0231741	-0.040093
-0.0252252	-0.0866564	-0.0416011	-0.0425796	-0.0321221	-0.0135067	-0.0254769	-0.0381669
-0.0307547	-0.122594	-0.0447733	-0.015418	0.000857767	-0.0176389	-0.0262443	-0.0366523
-0.0307027	-0.179695	-0.039538	-0.0583953	-0.0251214	-0.0166319	-0.0322074	-0.0546131
-0.0323448	-0.0852844	-0.0360686	-0.0201856	-0.0523988	-0.0213325	-0.0174727	-0.0378696
-0.0257315	-0.0710204	-0.0329256	0.0207129	0.00682052	-0.0168145	-0.0191185	-0.0197253
-0.0311494	-0.0379023	-0.0393769	0.0263481	-0.0269804	-0.0204391	-0.0218508	-0.0216215
-0.0241554	-0.0620299	-0.0331903	0.0288045	-0.00905446	-0.0160783	-0.027928	-0.0205188
-0.0291327	-0.10688	-0.0289484	-0.0156741	-0.0190264	-0.0200267	-0.0260993	-0.0351124
-0.0312975	-0.0613831	-0.0304005	-0.0157798	0.0135626	-0.0168393	-0.0326968	-0.0249763
-0.0295796	-0.0490442	-0.044843	-0.00758283	-0.00447366	-0.0170918	-0.0445641	-0.0281685
-0.0359343	-0.0458048	-0.0311168	-0.0299087	-0.0315384	-0.0157928	-0.0256289	-0.0308178
-0.0336505	-0.108568	-0.0397912	-0.0787235	0.0106935	-0.0170959	-0.0311953	-0.0426187
-0.0355445	-0.0424259	-0.0351106	-0.0186175	0.020182	-0.0164709	-0.0209521	-0.021277
-0.0328204	-0.144708	-0.0408245	-0.00631982	-0.0079908	-0.0136348	-0.0140451	-0.0371918
-0.0286906	-0.107711	-0.0362607	-0.0204706	-0.00263608	-0.0146626	-0.0269593	-0.0339129
-0.0266491	-0.0944703	-0.0360907	-0.0595904	-0.0176568	-0.0153541	-0.0130424	-0.0375505
-0.0347067	-0.0792792	-0.0420028	-0.0564747	0.00912884	-0.0197455	-0.0198681	-0.0347069
-0.0319498	-0.0869364	-0.0398294	-0.0920366	0.00733971	-0.0189948	-0.0382925	-0.0429571
-0.0337505	-0.0766547	-0.0425951	-0.0463098	-0.00995878	-0.0132769	-0.0242116	-0.035251
-0.0349083	-0.0702422	-0.0245011	-0.0139448	0.0227658	-0.0188468	-0.0399772	-0.0256649
-0.0270986	-0.0861712	-0.0320729	-0.0680629	0.0218397	-0.0196271	-0.0342701	-0.0350661
-0.0347598	-0.138037	-0.0372983	-0.0457724	0.0263228	-0.0168762	-0.0229802	-0.0384859
-0.0337028	-0.114126	-0.0341152	-0.0214943	0.0340872	-0.0141072	-0.0265858	-0.0300062
-0.0386996	-0.101844	-0.0318894	-0.0240015	-0.0321984	-0.015425	-0.0244048	-0.0383518
-0.0289933	-0.0512475	-0.0364839	-0.0853963	-0.0068467	-0.0152641	-0.0266831	-0.035845
-0.0318412	-0.088913	-0.0312833	-0.0657624	0.01444	-0.0206734	-0.0380017	-0.0374336
-0.033764	-0.164658	-0.0361335	-0.0633624	0.0523245	-0.0182278	-0.0404391	-0.0434657
-0.0348269	-0.194578	-0.0397101	-0.00804066	0.0344709	-0.018867	-0.0186312	-0.0400262
-0.0320388	-0.109637	-0.0446043	-0.0459526	-0.031984	-0.0226562	-0.0300055	-0.0452683
-0.0287539	-0.0501257	-0.0337143	0.0113278	-0.0605626	-0.0173869	-0.0173225	-0.0280769
-0.0365158	-0.0860522	-0.0472978	-0.0350899	-0.0368472	-0.0220953	-0.0334378	-0.0424766
-0.033683	-0.0840811	-0.041085	-0.000262388	0.0237438	-0.0176081	-0.0382385	-0.0273163
-0.0356297	-0.0620362	-0.0415868	0.033592	0.0343361	-0.0235717	-0.0392089	-0.0191579
-0.0356134	-0.111291	-0.0384926	0.00830172	0.0387116	-0.0198975	-0.027192	-0.0264962
-0.0312752	-0.0638082	-0.0384556	-0.0194736	0.0136529	-0.0206971	-0.0139417	-0.0248569
-0.0282639	-0.107737	-0.0385636	-0.00411467	0.00809595	-0.0195287	-0.0293854	-0.0313567
-0.0279929	-0.0794074	-0.0354584	0.00875154	0.0116296	-0.0227359	-0.0392876	-0.0263573
-0.0383134	-0.0879076	-0.0289561	0.0139848	0.0584265	-0.0210015	-0.0269584	-0.0186751
-0.0382682	-0.113258	-0.0440845	0.00910637	-0.038861	-0.0171495	-0.0275409	-0.0385794
-0.0365417	-0.0543046	-0.0382796	-0.0103851	-0.00566125	-0.0155669	-0.0263775	-0.026731
-0.0282503	-0.0931821	-0.0411885	-0.0205692	-0.00749952	-0.0185507	-0.0342258	-0.0347809
-0.0337153	-0.0590666	-0.0404693	-0.0757107	0.0302313	-0.0203144	-0.0093062	-0.0297645
-0.033092	-0.0395706	-0.0416212	-0.0651722	0.0077296	-0.0138784	-0.0297439	-0.0307641
-0.0245028	-0.0409577	-0.0423936	-0.0511016	-0.0239232	-0.0190976	-0.0460566	-0.0354333
-0.0312295	-0.0364274	-0.0459103	-0.0598198	-0.020699	-0.0207014	-0.0318483	-0.0352337
-0.0239782	-0.0881427	-0.033562	-0.0507293	-0.00795729	-0.0169288	-0.0349509	-0.036607
-0.0301527	-0.0925189	-0.0392884	-0.0854227	0.00105555	-0.0172224	-0.0355096	-0.0427227
-0.0386529	-0.0430577	-0.0464088	-0.0456179	0.018669	-0.0180118	-0.0137218	-0.026686
-0.0289393	-0.0960534	-0.0454957	-0.0229456	0.00939195	-0.0186363	-0.0255861	-0.0326092
-0.0299213	-0.0443894	-0.0437158	-0.0934887	-0.029732	-0.0184341	-0.0282506	-0.0411331
-0.033785	0.00348476	-0.0271432	-0.064881	-0.0437715	-0.0232172	-0.0173871	-0.0295286
-0.0323813	-0.0428513	-0.0378727	-0.0585074	-0.0452912	-0.0138715	-0.0397973	-0.0386532
-0.0307721	-0.0845142	-0.0394849	-0.0162591	-0.0437614	-0.0180788	-0.0442104	-0.039583
-0.0291263	-0.0560693	-0.0365675	-0.0372702	-0.0479864	-0.0150319	-0.0248981	-0.0352785
-0.0317832	-0.0425783	-0.0396267	-0.0172171	-0.0247178	-0.0199783	-0.0285257	-0.0292039
-0.0323601	-0.0719155	-0.0304513	-0.0358887	0.035423	-0.0176686	-0.0274159	-0.0257539
-0.034115	-0.0853821	-0.0395612	-0.0499034	-0.0488379	-0.019521	-0.0305413	-0.0439803
-0.0302419	-0.0948099	-0.0359794	-0.0327168	-0.0387727	-0.0180093	-0.0279084	-0.0397769
-0.0322953	-0.0765945	-0.0331448	-0.060484	0.0118756	-0.01576	-0.0441684	-0.0357959
-0.0270539	-0.081917	-0.0298189	-0.0122803	-0.0252954	-0.0207218	-0.029074	-0.0323087
-0.034546	-0.0967013	-0.0333847	-0.0177985	-0.0394331	-0.0158401	-0.0311386	-0.0384061
-0.0362958	-0.0979883	-0.0310484	-0.0601071	-0.0245879	-0.0170158	-0.0189688	-0.0408589
-0.0326624	-0.0733246	-0.0393717	-0.0326155	-0.0162753	-0.0201801	-0.011002	-0.0322045
-0.039737	-0.0789876	-0.0389062	-0.0183482	-0.00414044	-0.0178074	-0.0216347	-0.0313659
-0.0365462	-0.0586527	-0.040907	-0.0497427	0.0116003	-0.0149755	-0.0423512	-0.0330821
-0.0284455	-0.0485342	-0.0265056	-0.037494	-0.0115219	-0.0206272	-0.0200064	-0.0275907
-0.0311591	-0.0116466	-0.0377129	-0.0223774	0.0208121	-0.0157708	-0.0296002	-0.0182078
-0.034155	-0.0670132	-0.0250642	-0.0280534	0.0135848	-0.0188239	-0.0278082	-0.0267619
-0.0293915	-0.113105	-0.0312913	-0.0552864	0.00787463	-0.0215732	-0.0359625	-0.0398192
-0.0255033	-0.0433813	-0.048667	-0.0532082	0.0483634	-0.0240498	-0.0342355	-0.0258117
-0.0311246	-0.0818101	-0.047586	-0.00829793	0.00447405	-0.0150835	-0.0357158	-0.0307348
-0.0376009	-0.0734417	-0.039449	-0.034899	-0.0391451	-0.0153565	-0.0287687	-0.0383801
-0.0438021	-0.061615	-0.0399348	-0.0292319	-0.0151792	-0.0186708	-0.0200139	-0.0326354
-0.0280152	-0.0795406	-0.0418288	-0.0564292	-0.0227489	-0.0181781	-0.027811	-0.0392217
-0.0456263	-0.0212682	-0.0379747	-0.0354296	-0.0350911	-0.0208268	-0.0356641	-0.0331258
-0.0349525	-0.0538414	-0.0423246	-0.0514192	-0.0160284	-0.0175654	-0.016125	-0.0331795
-0.0289441	-0.0510054	-0.0351277	-0.0387323	-0.0141351	-0.0176159	-0.0279645	-0.0305036
-0.0334048	-0.0919087	-0.0325136	0.000528245	-0.0171112	-0.0217231	-0.0167491	-0.0304117
-0.0410695	-0.000418565	-0.0336872	-0.0118879	0.011021	-0.0174278	-0.0223116	-0.0165402
-0.0285413	-0.0722116	-0.0382307	0.00685505	0.00702645	-0.0178625	-0.0355228	-0.0254982
-0.0317339	-0.0715951	-0.0353926	-0.0124843	0.0483363	-0.0167512	-0.0215131	-0.020162
-0.0282891	-0.0723582	-0.035643	-0.0357961	-0.0134001	-0.0179873	-0.0251713	-0.0326636
-0.0317034	-0.08609	-0.0407374	0.00991438	-0.00460843	-0.022571	-0.0223606	-0.0283081
-0.0400942	-0.0686361	-0.042549	-0.0250271	-0.0278515	-0.0140292	-0.032547	-0.0358192
-0.0323509	-0.0536516	-0.0336398	-0.017955	-0.0066363	-0.0188888	-0.0314612	-0.0277977
-0.0322835	-0.0117331	-0.0468702	-0.0414321	0.00878302	-0.0135714	-0.0184205	-0.0222183
-0.0277086	-0.0717148	-0.0406343	-0.0267597	0.0504747	-0.0208533	-0.0231196	-0.0229022
-0.0378244	-0.0527608	-0.0474743	-0.0312206	0.0118849	-0.0213103	-0.0345632	-0.030467
-0.0364385	-0.0227023	-0.0512934	-0.0409202	-0.030364	-0.0198283	-0.0174061	-0.031279
-0.0338077	-0.0260828	-0.0402275	0.00788898	0.00527712	-0.021682	-0.025975	-0.0192299
-0.0295462	-0.0885225	-0.0281581	0.0101101	0.0114493	-0.0176785	-0.0331717	-0.0250739
-0.0359603	-0.0521746	-0.0353027	-0.0492101	-0.0365734	-0.0216917	-0.022597	-0.0362157
-0.0288253	-0.0323948	-0.0368639	-0.0591619	-0.0143459	-0.0207753	-0.0262421	-0.0312299
-0.0243539	-0.0195346	-0.0443758	-0.0253766	-0.0250024	-0.014914	-0.0305818	-0.0263056
-0.0251608	-0.009108	-0.0348463	-0.0104757	-0.00810203	-0.0151075	-0.0262345	-0.0184335
-0.0259184	-0.0428886	-0.0372562	0.0366584	-0.00586393	-0.0200318	-0.0232852	-0.0169408
-0.0360064	-0.0466818	-0.0328598	0.00520814	0.00949695	-0.0168159	-0.0216461	-0.0199007
-0.0326061	-0.0730288	-0.0349488	0.0274843	-0.00186634	-0.0160689	-0.0186059	-0.0213772
-0.0294621	-0.104306	-0.0385362	-0.00604559	0.00277811	-0.0163442	-0.024783	-0.030957
-0.033206	-0.0176907	-0.0470881	-0.0298452	-0.0358824	-0.0188746	-0.0165109	-0.0284426
-0.02893	-0.0193829	-0.0231552	-0.0231025	-0.0257399	-0.0147972	-0.0255185	-0.0229466
-0.0290714	-0.0371464	-0.0418067	-0.0244127	-0.0159622	-0.0195474	-0.018912	-0.0266941
-0.0327691	-0.0534053	-0.050422	-0.0611509	-0.0543972	-0.0247684	-0.0269212	-0.0434049
-0.024202	-0.0657254	-0.0391309	-0.111775	-0.0388418	-0.0182027	-0.028462	-0.04662
-0.0345767	-0.110902	-0.0386084	-0.0647368	0.00380442	-0.0202597	-0.0319555	-0.0424621
-0.0321069	-0.0530866	-0.0459407	-0.0516861	-0.000406794	-0.0163346	-0.0179641	-0.0310751
-0.0365807	-0.0302415	-0.0502454	-0.0342867	0.0403729	-0.0169934	-0.0337595	-0.0231049
-0.0301314	-0.0571024	-0.0382667	-0.0081001	0.000327506	-0.0132676	-0.0263338	-0.0246964
-0.0353945	-0.0387767	-0.0347729	-0.0325118	-0.00775279	-0.0165099	-0.035286	-0.0287149
-0.0289602	-0.102439	-0.0365039	-0.0073172	-0.0206319	-0.0171457	-0.0341341	-0.0353046
-0.0268046	-0.0902485	-0.0334457	-0.0142496	-0.0121212	-0.0198441	-0.0296424	-0.0323366
-0.0255775	-0.0707996	-0.0294857	0.00313056	0.0243958	-0.0193122	-0.0243717	-0.0202886
-0.0350755	-0.0957868	-0.0438863	-0.0120247	0.0018239	-0.0168014	-0.0277843	-0.0327907
-0.026953	-0.0339621	-0.0409843	-0.00118835	0.00285505	-0.0209056	-0.0275523	-0.0212415
-0.0353823	-0.0747667	-0.0385759	-0.0345712	0.0158922	-0.0185961	-0.0186246	-0.0292321
-0.0352475	-0.0286457	-0.0363209	-0.0134196	0.0114737	-0.0149174	-0.0324582	-0.0213622
-0.0317334	-0.0481173	-0.0330217	-0.0359671	-0.0338415	-0.0168691	-0.0311898	-0.0329629
-0.0329227	-0.0465019	-0.0318749	-0.0314	-0.0543893	-0.0195016	-0.0285655	-0.0350222
-0.0322702	-0.0582096	-0.0399632	-0.0261992	-0.0580395	-0.0191157	-0.041272	-0.0392956
-0.0265786	-0.0849005	-0.0284907	-0.0370334	-0.0481961	-0.0169189	-0.0217936	-0.0377017
-0.033885	-0.053694	-0.0419176	-0.0648272	0.0190378	-0.0171618	-0.0239478	-0.0309136
-0.0328576	-0.105061	-0.0507938	-0.0406333	0.0177677	-0.0210804	-0.0290137	-0.0373817
-0.0294064	-0.071962	-0.037861	-0.0625278	0.0239129	-0.0150132	-0.0111835	-0.0291487
-0.0282785	-0.0835044	-0.0377424	-0.045032	-0.00673321	-0.0155377	-0.0233854	-0.0343162
-0.0327197	-0.0543598	-0.0436058	-0.0412587	-0.00721648	-0.0163655	-0.0289866	-0.0320732
-0.0276475	-0.0488112	-0.0450249	-0.0113881	0.0154571	-0.0168369	-0.0289161	-0.0233097
-0.0278083	0.00709232	-0.0411963	-0.0507337	-0.00780004	-0.0213485	-0.0337517	-0.025078
-0.0286003	-0.0414617	-0.0447258	-0.0279323	-0.0105108	-0.0235275	-0.0157597	-0.0275026
-0.0313653	-0.0452603	-0.0482916	-0.0170654	-0.0198823	-0.02182	-0.0301728	-0.0305511
-0.0319672	-0.0532091	-0.0402699	-0.0201338	-0.0251424	-0.017772	-0.027535	-0.0308613
-0.0225491	-0.0778168	-0.048491	-0.0143732	-0.00734909	-0.0205947	-0.0360495	-0.0324605
-0.0260073	-0.0853772	-0.0381732	-0.0259425	-0.0368019	-0.0218946	-0.0315133	-0.0379586
-0.0307661	-0.085326	-0.0492598	-0.0231925	-0.0135569	-0.0186627	-0.0353926	-0.0365938
-0.0301518	-0.0395686	-0.0355934	-0.054278	-0.00619324	-0.0161069	-0.0352915	-0.0310262
-0.0342276	-0.0283378	-0.0424388	-0.0156789	-0.00429142	-0.0181031	-0.0293157	-0.0246276
-0.0370007	-0.0535608	-0.0320007	-0.00777477	-0.0856321	-0.017904	-0.0204974	-0.0363386
-0.0282438	-0.0415803	-0.0356466	-0.0290346	-0.02246	-0.0129611	-0.0270206	-0.0281353
-0.0339878	-0.0405089	-0.0365242	-0.027569	-0.0326627	-0.018005	-0.0207371	-0.0299992
-0.0295803	-0.0226891	-0.0380591	-0.00849059	0.0167988	-0.0189351	-0.0263317	-0.0181839
-0.0369318	-0.0404391	-0.0357678	0.0414758	-0.00859987	-0.0210681	-0.0460016	-0.0210475
-0.0345844	-0.0300001	-0.0301814	0.0526454	-0.0178728	-0.0171379	-0.0418029	-0.0169906
-0.0349123	-0.062009	-0.0371526	-0.00278108	-0.00670524	-0.0168792	-0.0245875	-0.0264324
-0.0273736	-0.0673741	-0.0519655	0.00736752	0.023116	-0.0167435	-0.0280362	-0.0230014
-0.0229845	-0.0230453	-0.035639	-0.0594874	0.0208733	-0.0167862	-0.0349981	-0.024581
-0.0285569	-0.041161	-0.0355927	-0.0445741	0.024843	-0.0187095	-0.0193169	-0.0232954
-0.032171	-0.0387642	-0.0426209	-0.0198689	-0.0294744	-0.0216132	-0.0247599	-0.0298961
-0.0298274	-0.0380314	-0.0502743	-0.0166647	0.00747463	-0.0228896	-0.0203783	-0.0243701
-0.0364546	-0.0819532	-0.0368668	-0.0196539	0.0166728	-0.01391	-0.041169	-0.0304764
-0.0325799	-0.0796859	-0.0361472	-0.0351409	-0.0290854	-0.0162881	-0.035054	-0.0377116
-0.0257646	-0.0624181	-0.0354646	-0.01415	-0.0194422	-0.018329	-0.029361	-0.0292756
-0.0340778	-0.100737	-0.0329442	-0.0281813	0.00199678	-0.021394	-0.027969	-0.034758
-0.0323989	-0.0890799	-0.0322727	-0.0315135	-0.00862965	-0.0172568	-0.037886	-0.0355768
-0.0322435	-0.0876757	-0.0406242	-0.0657401	0.00611967	-0.0198819	-0.0324185	-0.0389235
-0.0367131	-0.0330916	-0.0444651	-0.0175746	-0.0167438	-0.010206	-0.0233264	-0.0260172
-0.0386408	-0.0595824	-0.0503244	-0.0241707	0.00345475	-0.0195464	-0.016872	-0.0293831
-0.0233488	-0.0581718	-0.0360227	-0.036092	-0.00809917	-0.0141923	-0.0294225	-0.0293356
-0.0310154	-0.0491433	-0.0414566	-0.0833476	-0.00993651	-0.0199733	-0.0336172	-0.0383557
-0.0252881	-0.0506301	-0.0415231	-0.0320712	-0.0243399	-0.0170336	-0.0265104	-0.0310566
-0.0325738	-0.0637114	-0.0439838	-0.0172943	0.0138807	-0.0205887	-0.0208951	-0.0264523
-0.0356115	-0.0299946	-0.0323904	-0.0810613	-0.0194866	-0.0174371	-0.0164664	-0.0332068
-0.0256395	-0.0937269	-0.0356698	-0.0128251	-0.00802301	-0.016543	-0.0173489	-0.029968
-0.0280636	-0.0552153	-0.0352225	-0.067132	0.0108361	-0.0164753	-0.0232999	-0.0306532
-0.0257037	-0.0982145	-0.0371917	-0.0380909	0.0116895	-0.0151799	-0.0263225	-0.0327162
-0.0334059	-0.128981	-0.0243246	-0.0226769	0.00464685	-0.0207569	-0.0275571	-0.0361508
-0.0253804	-0.0245475	-0.0391201	-0.0730381	0.000450995	-0.0191753	-0.0314964	-0.0303295
-0.0382933	-0.015018	-0.0470489	-0.0703177	-0.0155734	-0.0168111	-0.0350329	-0.0340136
-0.0345847	-0.0238027	-0.0413883	-0.0635862	-0.0427977	-0.0256426	-0.0333182	-0.0378743
-0.0302458	-0.0372456	-0.0331712	-0.0550751	-0.0448919	-0.0214534	-0.0311267	-0.0361728
-0.0311492	-0.0497887	-0.0296714	-0.0170878	-0.0329259	-0.0138617	-0.019732	-0.0277452
-0.0249617	-0.0230495	-0.0452994	-0.0218695	0.0125903	-0.0205728	-0.0322922	-0.0222078
-0.0212411	-0.0473923	-0.0269364	-0.0358742	0.0141625	-0.0208683	-0.0300878	-0.0240339
-0.0323897	-0.0204255	-0.041994	-0.0504241	0.0220936	-0.0232684	-0.0363224	-0.0261043
-0.0337529	-0.00513648	-0.0423126	-0.0869366	-0.0116604	-0.0131661	-0.0161305	-0.0298708
-0.0242932	-0.0152798	-0.0287537	-0.0619069	0.00712519	-0.0178452	-0.0258077	-0.0238231
-0.0245859	-0.0199131	-0.0487608	-0.0880541	-0.0324313	-0.0133512	-0.0328947	-0.0371416
-0.0311578	-0.0176358	-0.0390041	-0.035399	0.0437676	-0.0181507	-0.0277305	-0.0179015
-0.0344904	-0.0122864	-0.0420821	-0.0522419	-0.0191641	-0.0139158	-0.0377733	-0.0302791
-0.0350228	-0.047082	-0.0452885	-0.056636	-0.012522	-0.015752	-0.0241386	-0.0337774
-0.0343586	-0.0135954	-0.0331646	-0.0417561	-0.00344666	-0.0157844	-0.0346324	-0.0252483
-0.0378166	-0.0269555	-0.0397418	-0.0580618	-0.0226601	-0.0175193	-0.018887	-0.0316632
-0.033004	-0.049989	-0.0419395	-0.0202513	0.00983596	-0.0169474	-0.0286904	-0.0258551
-0.0298412	-0.0936558	-0.0414368	-0.0245822	0.00540013	-0.0190116	-0.0364074	-0.0342192
-0.0293106	-0.0197987	-0.0407643	-0.0326361	0.0119054	-0.0192756	-0.0278443	-0.022532
-0.0310081	-0.0670601	-0.0381515	-0.0581617	-0.00338725	-0.0176637	-0.0249232	-0.0343365
-0.0251525	-0.0066942	-0.038005	-0.0317103	-0.0418094	-0.0163941	-0.0183005	-0.025438
-0.0282159	-0.030014	-0.0351237	-0.104921	-0.0259081	-0.015703	-0.0175278	-0.0367733
-0.0285127	-0.0209523	-0.0420269	-0.0740205	-0.048096	-0.0204457	-0.0317145	-0.0379669
-0.0292756	-0.050101	-0.0488942	-0.0503563	-0.0473155	-0.0152891	-0.0109013	-0.036019
-0.0351469	-0.0132889	-0.0418185	-0.0711149	-0.00786312	-0.014265	-0.0109796	-0.0277824
-0.0287448	-0.0632959	-0.0329521	-0.0579449	-0.0302178	-0.0208891	-0.020875	-0.0364171
-0.0326405	-0.115974	-0.0389623	-0.0814127	0.00849148	-0.0189405	-0.0192913	-0.0426757
-0.0333487	-0.0603052	-0.0402403	-0.0447437	-0.0279906	-0.0175684	-0.0301634	-0.0363372
-0.0364919	-0.0446262	-0.0446804	-0.0436402	0.0143	-0.0163234	-0.0242154	-0.0279539
-0.0312726	-0.0742898	-0.0290534	-0.0213062	-0.064891	-0.0176439	-0.034463	-0.0389886
-0.0344839	-0.0465944	-0.036644	-0.038888	-0.0503724	-0.0163197	-0.0257677	-0.0355815
-0.0353732	-0.0252591	-0.0379748	-0.0311125	-0.0215271	-0.020251	-0.0329484	-0.0292066
-0.0304029	-0.0770667	-0.041744	-0.0618164	0.0268963	-0.0147194	-0.0296516	-0.0326435
-0.0229806	-0.0588902	-0.0334249	-0.0474596	-0.00628403	-0.014435	-0.0272919	-0.0301095
-0.023399	-0.0419747	-0.0425446	-0.0489868	0.0100933	-0.016743	-0.0238185	-0.0267676
-0.0393434	-0.0170147	-0.0335783	-0.0309977	-0.0172914	-0.0177245	-0.0329697	-0.0269885
-0.0268664	-0.0451042	-0.0261827	0.00827019	0.0222725	-0.0226793	-0.0262334	-0.0166462
-0.0366056	-0.0808261	-0.0348036	0.0443341	-0.0321677	-0.0135566	-0.0168804	-0.024358
-0.0315165	-0.0668999	-0.0467354	-0.0324593	-0.0182733	-0.0218021	-0.0268842	-0.0349387
-0.0245274	-0.0647691	-0.0289963	-0.0102414	0.0135393	-0.0202984	-0.0188403	-0.0220191
-0.0324126	-0.060756	-0.0391569	-0.0262411	0.0119711	-0.0216642	-0.0260567	-0.0277595
-0.0236468	-0.0756456	-0.0323797	-0.0329698	-0.0162422	-0.0172665	-0.0304681	-0.0326598
-0.0261244	-0.135868	-0.042883	-0.0235441	-0.0146542	-0.0183851	-0.0263096	-0.0411097
-0.0275454	-0.0151651	-0.0417148	-0.0295769	-0.00586212	-0.0157067	-0.0274229	-0.0232848
-0.0378519	-0.0420667	-0.0358888	-0.0388824	0.029756	-0.0193826	-0.0268439	-0.0244515
-0.0327918	-0.00633767	-0.0384374	-0.0255462	-0.0256357	-0.017058	-0.0231486	-0.0241365
-0.0320574	-0.042139	-0.0320048	-0.0110443	-0.0142873	-0.0152582	-0.0331652	-0.025708
-0.024903	-0.0568488	-0.0383076	0.00444091	-0.00684323	-0.0188051	-0.0338661	-0.025019
-0.0349555	-0.0848013	-0.0341251	-0.000378907	-0.0119248	-0.0133732	-0.031815	-0.0301962
-0.0324754	-0.0532001	-0.0324437	-0.0340246	-0.00874773	-0.0195911	-0.0325352	-0.0304311
-0.0359587	-0.0569223	-0.0452118	-0.0459709	-0.0476972	-0.019075	-0.0285959	-0.0399188
-0.0307916	-0.0375309	-0.0306394	-0.0433988	-0.016765	-0.0170362	-0.0250546	-0.0287452
-0.0291647	-0.0285125	-0.0404836	-0.00919345	-0.011598	-0.0186991	-0.0139976	-0.0216641
-0.0369331	-0.0841363	-0.0310237	-0.0070651	-0.0378252	-0.0196911	-0.0190241	-0.0336712
-0.0284762	-0.0688829	-0.0362662	-0.0147798	-0.0115517	-0.0160483	-0.0245256	-0.0286472
-0.0265377	-0.0493334	-0.0427314	-0.0181093	0.0163974	-0.0152907	-0.0207707	-0.0223394
-0.0312721	-0.0887864	-0.0342575	0.00304428	0.0303307	-0.0187216	-0.0284952	-0.0240225
-0.030462	-0.029354	-0.0439095	-0.0300249	-0.0230614	-0.0170842	-0.0259058	-0.0285431
-0.0283897	-0.08093	-0.0296797	-0.0168622	-0.0170647	-0.0153692	-0.0415024	-0.0328283
-0.0264183	-0.00775609	-0.0508072	-0.0711444	-0.038384	-0.0197266	-0.0223634	-0.0338
-0.0329753	-0.0597252	-0.0374712	-0.0563612	-0.00812797	-0.015858	-0.0244454	-0.0335663
-0.0357036	0.00717862	-0.0437363	-0.0648601	-0.039954	-0.0225492	-0.0286448	-0.0326099
-0.0270094	-0.0677903	-0.0271751	-0.0446855	-0.0168191	-0.0199454	-0.0134244	-0.0309785
-0.0211042	-0.0478246	-0.0420435	-0.0496747	-0.0291818	-0.0211685	-0.0140415	-0.0321484
-0.0241789	-0.0505879	-0.0319806	-0.0533183	0.00825304	-0.0167411	-0.0153988	-0.0262789
-0.0323907	-0.00638989	-0.0380111	-0.0586856	-0.0177366	-0.0156061	-0.0160302	-0.0264072
-0.0337156	-0.026008	-0.0421993	-0.0788271	-0.00271482	-0.0197099	-0.019653	-0.0318325
-0.0282653	-0.0755913	-0.0375727	-0.0492269	0.0205883	-0.0232954	-0.0293383	-0.0318145
-0.0339163	-0.0458898	-0.0377153	-0.0758614	-0.0564257	-0.0151242	-0.0312929	-0.042318
-0.0306002	-0.0809196	-0.038668	-0.0415143	-0.0111563	-0.0211688	-0.0354789	-0.0370723
-0.0302774	-0.087968	-0.0396354	-0.0178923	0.0116498	-0.0166743	-0.0356971	-0.0309278
-0.0356871	-0.0601851	-0.041014	-0.0531187	-0.0119634	-0.01985	-0.0215595	-0.0347683
-0.0271508	-0.105069	-0.0486032	-0.0705733	-0.0196464	-0.0171147	-0.0243217	-0.0446398
-0.0317033	-0.0311735	-0.028898	-0.0893335	-0.0235964	-0.0159895	-0.0314889	-0.0360262
-0.0278713	-0.0174806	-0.0322071	-0.0757973	0.00602478	-0.0198066	-0.0240288	-0.0273096
-0.0307606	-0.0511373	-0.0324724	-0.0654985	-0.0520519	-0.017803	-0.0317947	-0.0402169
-0.0302753	-0.0542936	-0.034593	-0.0510403	0.0123629	-0.0195184	-0.0256859	-0.0290062
-0.0349585	-0.0419199	-0.0407714	-0.0563407	0.00725277	-0.0170839	-0.0206529	-0.0292106
-0.0333477	-0.0508716	-0.0431028	-0.0408263	0.0048722	-0.0129163	-0.0469237	-0.0318737
-0.0287304	-0.056618	-0.041571	-0.0401714	-0.0180632	-0.0184988	-0.0300189	-0.0333817
-0.0349399	-0.00440173	-0.0423067	-0.0666931	-0.0149323	-0.0203865	-0.0306971	-0.0306225
-0.0264	-0.0837513	-0.0369589	-0.0316992	0.0340261	-0.0173095	-0.0272711	-0.027052
-0.0328943	-0.059429	-0.0340494	-0.0561472	0.00652716	-0.019611	-0.0191853	-0.0306842
-0.028252	-0.0327866	-0.0384977	-0.0641499	-0.00129974	-0.0193264	-0.0432207	-0.0325047
-0.036836	-0.0352037	-0.0282645	-0.0555722	-0.0250517	-0.0214258	-0.026497	-0.032693
-0.0283122	-0.028707	-0.0440686	-0.0514179	0.018413	-0.0173547	-0.027132	-0.0255113
-0.0336466	-0.0494545	-0.0478344	-0.0743222	-0.0361822	-0.0179638	-0.0274441	-0.0409783
-0.0276851	-0.0295438	-0.0417938	-0.106051	0.00652256	-0.0169685	-0.0287988	-0.0349026
-0.0290713	-0.0727257	-0.0297642	-0.0510434	-0.0123439	-0.0231657	-0.0318064	-0.035703
-0.0279518	-0.0649913	-0.0380869	-0.0660871	-0.0469306	-0.0174745	-0.038272	-0.0428277
-0.0295133	-0.00202402	-0.0428003	-0.0454685	-0.0496275	-0.0188682	-0.0318163	-0.0314454
-0.0268271	-0.0938554	-0.0429169	-0.0169531	-0.0339764	-0.0191999	-0.0278497	-0.0373684
-0.0231468	-0.001454	-0.0337962	-0.0168692	-0.0513533	-0.0166151	-0.0313449	-0.0249399
-0.0255351	-0.0421011	-0.0298136	-0.0487952	0.000352516	-0.0211941	-0.014367	-0.0259219
-0.028403	-0.0106756	-0.0363796	-0.0450974	-0.00199501	-0.0186497	-0.0254153	-0.0238022
-0.0258327	-0.0437932	-0.0301982	-0.0152294	0.0249271	-0.0147447	-0.0273217	-0.0188847
-0.0283695	-3.65256e-05	-0.0387774	-0.0486681	-0.012758	-0.0156609	-0.0360562	-0.0257609
-0.0263091	-0.0382994	-0.04297	-0.058963	-0.00583266	-0.0131076	-0.0310418	-0.0309319
-0.0351324	-0.0519721	-0.0265473	-0.0124265	0.00436595	-0.0194215	-0.0298457	-0.0244256
-0.0269584	-0.0247251	-0.0554297	-0.000315339	-0.0106129	-0.0225847	-0.0236554	-0.0234688
-0.0330226	-0.0226108	-0.040415	-0.0237406	-0.0403111	-0.0157836	-0.0413245	-0.0310297
-0.0386451	-0.0534657	-0.0345969	-0.0433413	-0.0277735	-0.017332	-0.0394348	-0.0363699
-0.034061	-0.0515327	-0.0446355	-0.0369864	-0.0141177	-0.0215041	-0.041759	-0.0349424
-0.0346734	-0.0920299	-0.0453284	0.0186754	-0.0467842	-0.0161708	-0.0351922	-0.0359291
-0.0384376	-0.0921216	-0.0363274	0.0325683	-0.044948	-0.0162885	-0.0351444	-0.032957
-0.0238697	-0.0652162	-0.0339094	0.0231058	-0.0109716	-0.0167588	-0.027645	-0.0221807
-0.0425482	-0.082655	-0.0335068	0.0294051	-0.00428388	-0.018452	-0.0270042	-0.0255778
-0.0337362	0.0210635	-0.0379318	-0.00136891	0.00699338	-0.0180405	-0.0212703	-0.0120415
-0.0210381	-0.0155484	-0.0441873	-0.0510422	0.0276814	-0.0154681	-0.026611	-0.0208877
-0.0286831	-0.0776237	-0.0418033	-0.0945487	-0.00933782	-0.0193386	-0.0350137	-0.0437641
-0.0302709	-0.0697885	-0.0366669	-0.0426888	0.0340112	-0.0178645	-0.0345552	-0.0282605
-0.0375213	-0.01777	-0.0418574	0.012636	-0.0347548	-0.0170538	-0.0321512	-0.0240675
-0.0273489	-0.0623518	-0.0431731	-0.0204364	0.0184228	-0.022187	-0.0226396	-0.0256734
-0.030758	-0.0764189	-0.0449722	-0.0285828	-0.0324287	-0.0139596	-0.0276843	-0.0364006
-0.034424	-0.0412666	-0.0298149	-0.0436022	-0.00908934	-0.0207682	-0.0161156	-0.0278687
-0.0286523	-0.0785835	-0.0306425	-0.0462767	-0.0735043	-0.0149352	-0.0215001	-0.0420135
-0.0309094	-0.0147476	-0.0401954	-0.0525776	-0.0400834	-0.0132541	-0.0182468	-0.030002
-0.0268563	-0.08489	-0.0333266	-0.050347	-0.0220618	-0.0180956	-0.0314996	-0.0381538
-0.0308105	-0.0291023	-0.0442531	-0.00539687	-0.0316679	-0.0228979	-0.0366898	-0.0286884
-0.0343951	-0.0446597	-0.0497191	-0.0165469	-0.0442047	-0.0168514	-0.0187896	-0.0321666
-0.0244606	-0.0635648	-0.0397582	-0.00937647	-0.0540644	-0.0218067	-0.0272487	-0.0343257
-0.0374775	-0.0850853	-0.0423763	0.00331649	-0.0366346	-0.0182448	-0.0301566	-0.0352369
-0.0275414	-0.058999	-0.0289924	0.0210219	-0.00326554	-0.0185978	-0.0172641	-0.0190912
-0.033707	-0.0741707	-0.0349396	0.0207736	0.00133712	-0.0184689	-0.0240283	-0.0233148
-0.0349697	-0.0702618	-0.0294804	0.00278167	-0.00673303	-0.0202473	-0.0287782	-0.0268127
-0.0376126	-0.0739285	-0.0326882	0.00872034	-0.00889852	-0.0221819	-0.0299428	-0.028076
-0.037068	-0.0286233	-0.0377433	0.0455137	-0.0108004	-0.0206846	-0.0260733	-0.016497
-0.0302043	-0.0529137	-0.0480279	0.0191165	-0.00168083	-0.0168602	-0.0275037	-0.022582
-0.0283412	-0.0269887	-0.0359221	-0.0317183	-0.0175791	-0.0179864	-0.0286985	-0.0267478
-0.0327766	-0.0403606	-0.0390064	-0.0419243	0.0168513	-0.0152217	-0.0368798	-0.0270455
-0.03585	-0.100562	-0.0458949	0.00126436	-0.0236666	-0.0125473	-0.0391499	-0.0366294
-0.0290446	-0.0463317	-0.0355372	-0.0199791	0.014987	-0.0201851	-0.0414147	-0.0253579
-0.0327763	-0.0413586	-0.0296582	-0.0561695	0.014018	-0.020002	-0.0337215	-0.028524
-0.0378129	-0.0424022	-0.0307126	-0.059284	-0.0116001	-0.0176976	-0.0348929	-0.033486
-0.0308311	-0.0270827	-0.0345259	-0.0359799	0.0233222	-0.0204017	-0.0328849	-0.0226263
-0.0327776	-0.0274613	-0.0329016	-0.0542455	0.00159716	-0.0153269	-0.01853	-0.0256637
-0.035861	-0.0571042	-0.0356837	-0.0417134	0.0217445	-0.0184396	-0.0277615	-0.0278313
-0.0391268	-0.0641935	-0.0380251	-0.0371794	-0.0255742	-0.0182989	-0.0265955	-0.0355705
-0.0265859	-0.0916039	-0.0372083	-0.0456712	-0.0528613	-0.0191262	-0.0251589	-0.0426023
-0.0321354	-0.0762271	-0.0296737	-0.042619	-0.0542663	-0.0138237	-0.0235354	-0.0388972
-0.0334274	-0.0629417	-0.0393273	-0.0490005	-0.0896195	-0.0150627	-0.0292935	-0.0455246
-0.0231198	-0.0378616	-0.0386967	-0.0745329	-0.029749	-0.0212063	-0.0337869	-0.0369933
-0.0395748	-0.0377383	-0.0519516	-0.072027	-0.0250564	-0.021341	-0.0318568	-0.0399351
-0.0387653	-0.073549	-0.0324823	-0.0486569	-0.0316605	-0.0215615	-0.0341915	-0.0401239
-0.0335139	-0.048604	-0.0344314	-0.0600706	-0.0131594	-0.0211735	-0.044018	-0.0364244
-0.035054	-0.0908669	-0.036035	-0.0468097	-0.00716519	-0.0220844	-0.0487234	-0.0409626
-0.0408414	-0.0331515	-0.0473144	-0.0369597	-0.0259747	-0.0171699	-0.0276722	-0.0327262
-0.0335665	-0.00556365	-0.0313313	-0.0231533	-0.000837736	-0.0197605	-0.0272831	-0.0202137
-0.0299524	-0.0212029	-0.0366735	0.044087	-0.0271644	-0.024009	-0.0421255	-0.0195772
-0.0333861	-0.023777	-0.0302902	0.0240954	0.00575602	-0.0172592	-0.0276021	-0.0146376
-0.0324146	-0.0829563	-0.0356087	-0.00998072	0.0036159	-0.0217921	-0.0436976	-0.0318335
-0.0297025	-0.074255	-0.0429311	-0.0032619	-0.00853324	-0.0155541	-0.0145817	-0.0269742
-0.0339262	-0.0554645	-0.0326814	-0.0113422	0.00279442	-0.0186466	-0.0157119	-0.0235683
-0.0311189	-0.0586449	-0.0456463	-0.0455148	0.00300019	-0.0210554	-0.0297066	-0.0326695
-0.0295854	-0.09689	-0.0429077	-0.0180698	0.0176889	-0.0220577	-0.0278143	-0.0313766
-0.0413952	-0.0686352	-0.0410093	0.00507503	0.0180437	-0.0210165	-0.0196777	-0.0240879
-0.0285544	-0.0470979	-0.0298367	0.0265037	0.0744031	-0.0169292	-0.0232194	-0.00639012
-0.0261688	-0.018544	-0.0463671	0.000707448	0.00437618	-0.016644	-0.0105583	-0.0161712
-0.030134	-0.0690313	-0.0337472	-0.0106715	0.0427354	-0.0199316	-0.0192649	-0.0200064
-0.0264685	-0.00421343	-0.0475207	0.038408	0.0469179	-0.017462	-0.0329037	-0.0061775
-0.0312417	-0.0621609	-0.0408203	0.0527959	-0.00763751	-0.0141238	-0.0194392	-0.0175182
-0.0279435	-0.00870831	-0.0392624	0.0438219	-0.00549283	-0.0183996	-0.0400023	-0.0137124
-0.0249186	-0.0610652	-0.0390108	0.0344547	-0.0273996	-0.0135014	-0.0311285	-0.0232242
-0.035809	-0.00988827	-0.035627	-0.00405467	-0.0261116	-0.0227823	-0.0300822	-0.0234793
-0.0332295	-0.0630587	-0.0297359	-0.0296983	0.0322238	-0.0174162	-0.0254595	-0.0237677
-0.0316398	-0.0441194	-0.0322736	-0.0329109	0.0247286	-0.0167731	-0.0411429	-0.0248759
-0.0336525	-0.031291	-0.0384544	-0.0123152	0.0185099	-0.0213967	-0.0430966	-0.0230995
-0.0310954	-0.104537	-0.0344044	-0.00103005	0.0100126	-0.0179988	-0.0217939	-0.0286924
-0.0318366	-0.0806586	-0.0402629	-0.00661247	0.00815919	-0.0190058	-0.0355884	-0.0294008
-0.0341804	-0.14788	-0.0294339	-0.0288365	-0.0345772	-0.0163881	-0.0206734	-0.0445671
-0.0308979	-0.127521	-0.0454328	-0.0767108	-0.0265172	-0.0169146	-0.0301924	-0.0505981
-0.0254715	-0.0853434	-0.045883	-0.0413346	-0.0107571	-0.018734	-0.0335621	-0.037298
-0.029545	-0.0987702	-0.0390235	-0.0289317	-0.0373968	-0.0199673	-0.0268193	-0.0400648
-0.0314052	-0.0716844	-0.0345155	-0.000782801	-0.0014483	-0.0189938	-0.0232091	-0.0260056
-0.0324978	-0.0875739	-0.0326654	0.0203766	0.00997645	-0.0170613	-0.0138	-0.0218922
-0.0317352	-0.097777	-0.0447146	0.0279757	-0.0182572	-0.0197787	-0.0254311	-0.0299597
-0.0247314	-0.0530715	-0.0357662	-0.0216951	0.000476471	-0.0149062	-0.0206244	-0.0243312

## Sheet: F1_Global_Q_Pars
Iteration	Lh	Tree No	Alpha	Beta 1	Beta 2	Var	R^2	s.e. Alpha	s.e. Beta-1	s.e. Beta-2	No RJ Local Branch	No RJ Local Node
100000000	4306.79	1	-1.92205	0.629159	-0.0172966	0.000273284	0.882021	N\A	0.00600924	0.00120182	428	189
100100000	4376.06	1	-2.02555	0.603602	-0.0129008	0.000266581	0.880326	N\A	0.00593728	0.0012116	420	193
100200000	4341.34	1	-1.91135	0.618026	-0.0155358	0.000299649	0.877812	N\A	0.0060794	0.00122425	425	220
100300000	4322.18	1	-1.90065	0.616505	-0.0151099	0.000313936	0.877595	N\A	0.00617201	0.00125703	403	213
100400000	4341.17	1	-1.88339	0.609671	-0.0130198	0.000319188	0.879517	N\A	0.00612643	0.00124958	413	218
100500000	4334.75	1	-2.03417	0.596823	-0.0117028	0.000283441	0.877136	N\A	0.00613889	0.00124738	419	229
100600000	4344.42	1	-1.93867	0.613926	-0.0145415	0.000293554	0.88581	N\A	0.005693	0.00120511	433	233
100700000	4347.56	1	-1.97575	0.605776	-0.012165	0.000296155	0.883032	N\A	0.00613053	0.001263	426	228
100800000	4319.03	1	-1.90975	0.635069	-0.0182224	0.000300181	0.88652	N\A	0.00595007	0.00126579	410	186
100900000	4309.43	1	-1.91896	0.608266	-0.0136272	0.000300061	0.881519	N\A	0.00595876	0.00124782	387	195
101000000	4315.2	1	-1.92445	0.604653	-0.0115938	0.000294183	0.883947	N\A	0.00608686	0.00125285	432	217
101100000	4306.31	1	-1.90666	0.599104	-0.0115786	0.000299775	0.87933	N\A	0.00611599	0.00125772	382	205
101200000	4354.82	1	-1.94801	0.61485	-0.0150908	0.00030705	0.882636	N\A	0.00605959	0.00127999	379	215
101300000	4384.03	1	-1.96543	0.600422	-0.0117645	0.000272824	0.882108	N\A	0.00603825	0.0012295	377	231
101400000	4324.71	1	-1.97987	0.601008	-0.010729	0.00029321	0.882084	N\A	0.00605275	0.00124781	380	209
101500000	4388.41	1	-1.93295	0.61783	-0.0152102	0.000280978	0.884008	N\A	0.0060258	0.00122974	420	201
101600000	4319.72	1	-1.8668	0.619636	-0.0140926	0.000301262	0.879757	N\A	0.00622805	0.00129106	401	210
101700000	4359.79	1	-1.94431	0.609682	-0.0134847	0.000310906	0.885909	N\A	0.0059332	0.00123333	411	196
101800000	4318.83	1	-2.10357	0.613592	-0.0154838	0.000293395	0.878587	N\A	0.00612657	0.00123315	408	193
101900000	4352.89	1	-1.8868	0.597243	-0.011978	0.000303719	0.879268	N\A	0.00610887	0.00124553	403	223
102000000	4320.23	1	-1.98011	0.617181	-0.0149877	0.000293	0.881939	N\A	0.00603282	0.00121794	405	220
102100000	4332.4	1	-1.9711	0.613821	-0.0141357	0.000281945	0.883803	N\A	0.00591911	0.00121417	399	217
102200000	4370.79	1	-1.95196	0.609156	-0.0137632	0.00027471	0.88103	N\A	0.00632991	0.00129963	398	219
102300000	4380.03	1	-1.94289	0.603704	-0.013031	0.000264483	0.883995	N\A	0.00604738	0.00125788	415	224
102400000	4338.17	1	-1.92277	0.620804	-0.0165247	0.000269568	0.884433	N\A	0.00604606	0.00123986	437	237
102500000	4396.01	1	-1.88632	0.61156	-0.0139409	0.000263436	0.882644	N\A	0.00622198	0.00125432	420	215
102600000	4398.39	1	-1.93106	0.620327	-0.0146714	0.000259289	0.886411	N\A	0.00593001	0.001216	410	219
102700000	4375.33	1	-1.89126	0.611925	-0.0124948	0.000255827	0.889378	N\A	0.00595556	0.00121867	415	230
102800000	4377.91	1	-1.95503	0.605679	-0.0131647	0.000251816	0.882235	N\A	0.00616096	0.00124711	436	221
102900000	4326.41	1	-1.90439	0.631778	-0.0163293	0.000260781	0.880218	N\A	0.00604748	0.00122129	427	219
103000000	4344.34	1	-1.9436	0.615978	-0.0151246	0.000277019	0.87973	N\A	0.00612385	0.00125681	431	198
103100000	4304.34	1	-1.93312	0.618089	-0.014992	0.000274343	0.878636	N\A	0.00608894	0.00122356	428	198
103200000	4371.13	1	-1.86537	0.602074	-0.0134175	0.000283197	0.878717	N\A	0.00599121	0.00120149	389	211
103300000	4363.84	1	-1.90424	0.613442	-0.0155819	0.000291363	0.883136	N\A	0.0062247	0.0012788	377	214
103400000	4362.78	1	-1.90637	0.613498	-0.0146419	0.000276682	0.889639	N\A	0.0058997	0.00124956	397	208
103500000	4412.12	1	-1.91061	0.629422	-0.0156121	0.000288924	0.891049	N\A	0.00588514	0.00123657	441	199
103600000	4365.04	1	-1.90961	0.60874	-0.0134045	0.000311092	0.882251	N\A	0.00610093	0.00122117	426	207
103700000	4367.53	1	-1.86905	0.623585	-0.0161963	0.000307331	0.883675	N\A	0.00588429	0.00120939	434	219
103800000	4384.09	1	-1.93672	0.616682	-0.015844	0.000296973	0.879952	N\A	0.00613041	0.00127356	421	209
103900000	4343.31	1	-1.91725	0.612838	-0.014432	0.000292878	0.881961	N\A	0.00610768	0.00126627	420	195
104000000	4372.37	1	-1.89699	0.599606	-0.0120007	0.000289085	0.882898	N\A	0.00620028	0.00128138	436	217
104100000	4361.65	1	-1.91097	0.608214	-0.0138126	0.000291566	0.885273	N\A	0.00623762	0.00131219	435	216
104200000	4337.49	1	-2.00867	0.602118	-0.0140855	0.00030351	0.878645	N\A	0.00618593	0.00129902	432	191
104300000	4319.49	1	-1.93771	0.606883	-0.013483	0.000289451	0.880122	N\A	0.00594661	0.0012392	375	227
104400000	4365.5	1	-1.90734	0.592073	-0.0121039	0.000291671	0.877971	N\A	0.00637709	0.00130477	408	214
104500000	4371.57	1	-1.93502	0.609025	-0.013117	0.000301823	0.887602	N\A	0.00590805	0.00124931	406	205
104600000	4323.08	1	-1.90965	0.611314	-0.0142979	0.000297533	0.885323	N\A	0.00620189	0.00130459	440	199
104700000	4368.98	1	-1.95201	0.623495	-0.0160162	0.000306919	0.890388	N\A	0.00589432	0.00123016	408	191
104800000	4377.43	1	-1.95636	0.61927	-0.0141707	0.000289277	0.88773	N\A	0.0059818	0.00124443	425	200
104900000	4365.8	1	-1.86306	0.607381	-0.0128784	0.000278755	0.883273	N\A	0.00595198	0.00122864	403	199
105000000	4371.4	1	-1.91015	0.610049	-0.0142026	0.000252846	0.882686	N\A	0.00581054	0.00119769	389	208
105100000	4391.47	1	-1.93817	0.599493	-0.0119023	0.000253445	0.878166	N\A	0.00616084	0.00126613	420	203
105200000	4333.86	1	-1.60018	0.631627	-0.0170215	0.000249788	0.876825	N\A	0.00624168	0.00126319	422	198
105300000	4378.71	1	-1.93096	0.610194	-0.0136938	0.000222799	0.888584	N\A	0.00591802	0.00120009	423	236
105400000	4415.45	1	-1.95066	0.604896	-0.0124473	0.000220171	0.88725	N\A	0.00604582	0.00125867	415	214
105500000	4350.68	1	-1.90651	0.614962	-0.0143703	0.000232859	0.884157	N\A	0.00615538	0.00127189	429	186
105600000	4378.7	1	-1.88707	0.616329	-0.0165897	0.00023875	0.885383	N\A	0.00602637	0.00126435	410	205
105700000	4374.43	1	-1.92134	0.622726	-0.0155551	0.000227917	0.881561	N\A	0.00599574	0.00125304	416	190
105800000	4305.19	1	-1.87107	0.620478	-0.0153085	0.000242176	0.880925	N\A	0.00601364	0.00126613	404	185
105900000	4341.63	1	-2.11732	0.614953	-0.0140083	0.000253318	0.882883	N\A	0.00592564	0.00121625	404	192
106000000	4315.14	1	-1.94166	0.601232	-0.0108264	0.000255707	0.876191	N\A	0.00645359	0.00131258	427	192
106100000	4362.94	1	-1.9845	0.623106	-0.0155269	0.000252679	0.881535	N\A	0.00603694	0.00124295	399	208
106200000	4319.31	1	-1.95526	0.612147	-0.0145987	0.000256276	0.879703	N\A	0.00607946	0.0012172	381	195
106300000	4327.66	1	-2.01223	0.605315	-0.0120379	0.000235561	0.877061	N\A	0.00622604	0.0012842	374	216
106400000	4371.95	1	-1.99282	0.611005	-0.0138751	0.00022964	0.886802	N\A	0.00589293	0.00122978	393	208
106500000	4408.3	1	-2.00463	0.620315	-0.0160038	0.000220459	0.884836	N\A	0.00593698	0.00122717	422	220
106600000	4383.15	1	-1.96425	0.625293	-0.0153195	0.00023906	0.886452	N\A	0.00590768	0.00117943	400	214
106700000	4395.03	1	-1.94643	0.616299	-0.0159231	0.000217694	0.882094	N\A	0.00606295	0.00123512	413	215
106800000	4386.11	1	-1.91164	0.618904	-0.0144	0.000214486	0.886386	N\A	0.00605402	0.00126789	431	224
106900000	4332.82	1	-2.06038	0.615589	-0.0133545	0.000233666	0.882089	N\A	0.00608597	0.00123905	433	213
107000000	4421.98	1	-1.92139	0.616219	-0.0155181	0.000235432	0.885219	N\A	0.00572456	0.00117907	417	202
107100000	4420.61	1	-1.94259	0.610159	-0.012809	0.000221562	0.882047	N\A	0.00597615	0.00122195	404	202
107200000	4417.59	1	-2.06571	0.600063	-0.011603	0.000227117	0.884676	N\A	0.00590161	0.00122078	418	211
107300000	4355.2	1	-1.98201	0.611631	-0.0138442	0.000265234	0.881394	N\A	0.00603501	0.00124239	382	204
107400000	4356.23	1	-1.97914	0.606083	-0.014578	0.00026057	0.879571	N\A	0.00605425	0.00124971	422	197
107500000	4376.18	1	-1.93093	0.6107	-0.0135769	0.000249722	0.89187	N\A	0.00599327	0.00122097	434	203
107600000	4397.08	1	-1.9346	0.603264	-0.0119311	0.000270039	0.878371	N\A	0.00614976	0.00123093	428	198
107700000	4382.17	1	-1.89879	0.603868	-0.0124275	0.000258555	0.880828	N\A	0.00596522	0.00125081	418	200
107800000	4386.11	1	-1.89564	0.61448	-0.0141007	0.000261054	0.887728	N\A	0.00603487	0.00125652	440	208
107900000	4408.66	1	-1.91679	0.606628	-0.0120887	0.00027016	0.911194	N\A	0.00593491	0.0012655	395	200
108000000	4392.73	1	-1.9193	0.617302	-0.0134044	0.000257728	0.880715	N\A	0.00595724	0.00120633	415	206
108100000	4423.46	1	-2.00656	0.608157	-0.0128428	0.000238923	0.885097	N\A	0.00586469	0.00121217	425	224
108200000	4387.51	1	-1.99394	0.613118	-0.0129333	0.000247235	0.88217	N\A	0.00579269	0.00119369	415	220
108300000	4357.95	1	-1.92587	0.62185	-0.0142906	0.000246902	0.883098	N\A	0.0060787	0.0012534	399	215
108400000	4321.42	1	-1.9261	0.62678	-0.0150365	0.000237375	0.882842	N\A	0.00590137	0.00121046	402	220
108500000	4329.99	1	-1.90113	0.608354	-0.0132427	0.000240804	0.880679	N\A	0.00605583	0.00123891	417	214
108600000	4342.01	1	-1.90235	0.612665	-0.0141082	0.000239274	0.882892	N\A	0.00588133	0.00121139	409	222
108700000	4368.04	1	-1.989	0.609045	-0.012885	0.000224859	0.882501	N\A	0.00611765	0.00122289	435	223
108800000	4318.54	1	-1.93212	0.606842	-0.0127433	0.000239458	0.881713	N\A	0.00598634	0.00121205	409	217
108900000	4384.22	1	-1.87612	0.614356	-0.0134496	0.000222983	0.881884	N\A	0.00594301	0.00121212	447	212
109000000	4365.81	1	-1.88002	0.609514	-0.0132535	0.0002301	0.882061	N\A	0.00590411	0.00122018	420	234
109100000	4331.58	1	-1.95776	0.600106	-0.0109807	0.00023225	0.888227	N\A	0.00584488	0.00120305	414	229
109200000	4411.54	1	-1.93426	0.610749	-0.0129646	0.000218028	0.884268	N\A	0.00584395	0.00119793	429	221
109300000	4368.89	1	-1.91261	0.61422	-0.0140411	0.00023972	0.882077	N\A	0.005993	0.00123386	418	206
109400000	4409.64	1	-1.95202	0.617528	-0.0125066	0.000222033	0.888761	N\A	0.00576999	0.00117972	400	224
109500000	4364.08	1	-1.94667	0.624621	-0.0160609	0.000243826	0.88373	N\A	0.00603381	0.00123626	390	223
109600000	4308.41	1	-1.91703	0.613374	-0.0142621	0.000256049	0.880436	N\A	0.00615473	0.00124615	389	213
109700000	4276.56	1	-1.9778	0.624703	-0.0162911	0.000267944	0.879605	N\A	0.00615613	0.00128729	402	208
109800000	4310.1	1	-2.02053	0.611751	-0.0136267	0.000250334	0.881672	N\A	0.00610412	0.0012317	403	203
109900000	4316.94	1	-1.95989	0.622232	-0.0158498	0.000244859	0.877719	N\A	0.00632505	0.00127724	417	216
110000000	4315.1	1	-1.96351	0.632179	-0.016709	0.000254759	0.882771	N\A	0.00620417	0.00127744	443	206
110100000	4332.53	1	-1.92121	0.612215	-0.012969	0.000240396	0.881709	N\A	0.00609284	0.00126164	408	199
110200000	4336.55	1	-1.94176	0.612381	-0.013173	0.000242473	0.883542	N\A	0.00608593	0.00124285	422	227
110300000	4337.47	1	-1.93687	0.61225	-0.0126416	0.000248691	0.881461	N\A	0.00603461	0.00123348	407	209
110400000	4341.95	1	-1.9397	0.615949	-0.0150307	0.000245396	0.885194	N\A	0.00603414	0.00123912	385	220
110500000	4374.62	1	-1.94435	0.619702	-0.0138334	0.000237035	0.882146	N\A	0.0060343	0.00121976	421	210
110600000	4375.15	1	-1.91007	0.613202	-0.0130852	0.000236292	0.876509	N\A	0.00619384	0.00124565	408	203
110700000	4374.96	1	-1.95872	0.603692	-0.0116631	0.000226309	0.87865	N\A	0.00609662	0.00122913	446	212
110800000	4349.9	1	-1.93389	0.610493	-0.0136539	0.000233218	0.877388	N\A	0.00611575	0.00123515	409	203
110900000	4395.08	1	-1.99408	0.609171	-0.0121518	0.00022722	0.889766	N\A	0.00577568	0.00115647	398	221
111000000	4435.58	1	-1.94863	0.635463	-0.0181451	0.000213681	0.886527	N\A	0.00585605	0.00119031	431	213
111100000	4413.44	1	-1.92109	0.613334	-0.014939	0.000224722	0.884116	N\A	0.00584907	0.00120925	452	205
111200000	4368.18	1	-1.92996	0.621197	-0.0159725	0.000246235	0.882191	N\A	0.00609265	0.00126401	434	207
111300000	4422.42	1	-1.92048	0.609975	-0.0135614	0.000222919	0.88463	N\A	0.0059553	0.00121361	428	226
111400000	4372.76	1	-1.92189	0.61889	-0.0161754	0.000250065	0.884517	N\A	0.00601973	0.00124498	412	204
111500000	4373.1	1	-1.93108	0.611731	-0.0132362	0.000234363	0.883495	N\A	0.00602919	0.00124739	420	207
111600000	4384.06	1	-2.17827	0.6132	-0.0138283	0.000226647	0.879735	N\A	0.00628413	0.00129743	428	205
111700000	4391.88	1	-1.89008	0.622653	-0.0152071	0.000240636	0.887381	N\A	0.00585708	0.00118921	427	231
111800000	4363.3	1	-2.034	0.609691	-0.0125967	0.000250109	0.882281	N\A	0.00609889	0.00123751	416	204
111900000	4364.24	1	-1.99145	0.6196	-0.0152344	0.000249662	0.883963	N\A	0.00600707	0.00121057	440	208
112000000	4362.82	1	-2.06343	0.602481	-0.0127798	0.000259208	0.883232	N\A	0.00602526	0.00123247	403	206
112100000	4344.63	1	-1.90181	0.599199	-0.0120096	0.000253803	0.874707	N\A	0.00611886	0.00121632	392	217
112200000	4341.82	1	-1.92141	0.619285	-0.0153511	0.000256449	0.882756	N\A	0.00600544	0.00122622	404	218
112300000	4326.27	1	-1.94253	0.612134	-0.0157386	0.000200112	0.880047	N\A	0.00590778	0.00122274	373	213
112400000	4352.43	1	-1.9384	0.616163	-0.0155988	0.000266367	0.877134	N\A	0.00604826	0.00125259	422	196
112500000	4374.88	1	-1.93627	0.600535	-0.0121657	0.000256716	0.882294	N\A	0.00590344	0.00123084	435	216
112600000	4295.72	1	-1.91078	0.609909	-0.0129142	0.000254285	0.883442	N\A	0.00611162	0.00124797	411	216
112700000	4329.24	1	-1.90604	0.615293	-0.0132688	0.000266248	0.875231	N\A	0.00604977	0.00123018	396	202
112800000	4409.96	1	-1.99563	0.618968	-0.0155306	0.00022808	0.887122	N\A	0.00585574	0.00121251	396	235
112900000	4340.41	1	-1.87645	0.613804	-0.0145867	0.000251795	0.88005	N\A	0.00607469	0.00123532	396	199
113000000	4346.41	1	-1.92898	0.623418	-0.0165696	0.000249551	0.891844	N\A	0.00609505	0.00127175	403	201
113100000	4379.19	1	-2.01061	0.627461	-0.0153995	0.000248772	0.88523	N\A	0.00608684	0.0012468	417	207
113200000	4334.88	1	-1.9568	0.621362	-0.0143546	0.000236583	0.880501	N\A	0.00612998	0.00127905	419	200
113300000	4378.61	1	-2.00231	0.604232	-0.0114053	0.000234877	0.895534	N\A	0.00540907	0.00116147	423	216
113400000	4301.62	1	-1.85137	0.608117	-0.0135363	0.000243869	0.879461	N\A	0.00601242	0.00123474	388	217
113500000	4372.15	1	-1.87909	0.612677	-0.0136708	0.000249541	0.892713	N\A	0.00561936	0.00117645	427	206
113600000	4372.45	1	-1.83509	0.614494	-0.0141831	0.0002353	0.88032	N\A	0.00593357	0.00120961	444	213
113700000	4338.87	1	-1.86114	0.595014	-0.0108648	0.000234792	0.87803	N\A	0.00608165	0.0012315	438	199
113800000	4385.93	1	-1.90847	0.616204	-0.0135618	0.000240602	0.879724	N\A	0.00597134	0.00120729	413	214
113900000	4393.9	1	-1.88493	0.613894	-0.0149136	0.000236421	0.886391	N\A	0.00589949	0.0012327	430	203
114000000	4319.76	1	-1.92308	0.612374	-0.0138127	0.000221601	0.881576	N\A	0.00610837	0.00126509	412	198
114100000	4373.11	1	-1.97642	0.626964	-0.0162751	0.000214834	0.89049	N\A	0.00556634	0.00118268	420	235
114200000	4406.41	1	-1.89363	0.616793	-0.0145643	0.00020547	0.892935	N\A	0.00590032	0.00124836	443	214
114300000	4373.45	1	-1.77354	0.617107	-0.0156106	0.000212985	0.884388	N\A	0.00585639	0.00119574	429	204
114400000	4361.5	1	-1.93382	0.614041	-0.0138877	0.000220209	0.885308	N\A	0.00601721	0.00125301	418	204
114500000	4337.24	1	-1.80577	0.62087	-0.0155852	0.000217794	0.878775	N\A	0.00614358	0.00123411	424	203
114600000	4343	1	-1.99017	0.620164	-0.0149847	0.000242028	0.88686	N\A	0.00568178	0.00119037	403	214
114700000	4321.4	1	-1.80323	0.619495	-0.0142931	0.000225783	0.882432	N\A	0.00593258	0.00120823	403	193
114800000	4396.85	1	-1.94796	0.619389	-0.015086	0.00021053	0.885602	N\A	0.00585517	0.00121043	433	219
114900000	4404.38	1	-2.04204	0.616788	-0.0141952	0.000213626	0.885278	N\A	0.00580609	0.00120988	431	221
115000000	4411	1	-1.86191	0.606466	-0.0113843	0.000213382	0.879026	N\A	0.00599459	0.00120045	406	237
115100000	4397.01	1	-1.92941	0.620847	-0.0142693	0.000209236	0.887059	N\A	0.0058109	0.00118155	422	228
115200000	4391.07	1	-2.00524	0.622878	-0.0150085	0.000214605	0.88428	N\A	0.00584976	0.00120322	428	222
115300000	4343.98	1	-1.98897	0.609458	-0.0148028	0.00021658	0.878662	N\A	0.00610118	0.00122813	422	207
115400000	4385.79	1	-1.94435	0.612618	-0.0143421	0.000221292	0.876727	N\A	0.00610276	0.00124104	411	191
115500000	4376.63	1	-1.94769	0.620246	-0.0160806	0.000240936	0.883722	N\A	0.00597113	0.00124593	437	210
115600000	4398.39	1	-1.92731	0.607946	-0.0127668	0.000230717	0.881697	N\A	0.0061408	0.00124361	411	236
115700000	4397.18	1	-1.9447	0.614728	-0.0148878	0.000223646	0.883471	N\A	0.00580165	0.00119963	401	215
115800000	4351.28	1	-1.89365	0.611954	-0.0134787	0.000229616	0.880802	N\A	0.00582039	0.00120187	450	198
115900000	4366.22	1	-1.96032	0.614497	-0.0135247	0.000230113	0.880266	N\A	0.00603138	0.0012129	427	205
116000000	4409.46	1	-1.93358	0.619033	-0.0155139	0.00024207	0.881722	N\A	0.0058783	0.00122156	411	215
116100000	4374.12	1	-1.93494	0.607313	-0.0121359	0.00023232	0.893534	N\A	0.00595601	0.00122382	419	226
116200000	4352.05	1	-1.92291	0.619322	-0.0153987	0.000233358	0.888716	N\A	0.00596719	0.00125953	449	214
116300000	4358.82	1	-1.90664	0.601769	-0.0122019	0.000238609	0.884087	N\A	0.00586592	0.0012073	439	220
116400000	4371.91	1	-1.91258	0.610577	-0.0140951	0.00023331	0.875641	N\A	0.00608031	0.00122018	441	218
116500000	4342.25	1	-1.90917	0.620532	-0.0163884	0.000232877	0.883344	N\A	0.00609382	0.00122807	424	212
116600000	4394.89	1	-1.89301	0.631993	-0.0174409	0.000218998	0.884923	N\A	0.00601359	0.00122768	400	228
116700000	4363.18	1	-1.88338	0.61028	-0.0139	0.000218636	0.885449	N\A	0.00588603	0.00120895	437	213
116800000	4387.03	1	-1.89504	0.615291	-0.0127378	0.000220176	0.892804	N\A	0.00555882	0.00116561	441	209
116900000	4403.89	1	-1.99002	0.614201	-0.0129808	0.000205149	0.886159	N\A	0.00580899	0.0011744	441	211
117000000	4403.69	1	-2.21497	0.627975	-0.0167704	0.000214308	0.881964	N\A	0.00597546	0.00123058	432	198
117100000	4330.47	1	-1.95973	0.613392	-0.0133337	0.000233312	0.879613	N\A	0.00600596	0.00124689	418	212
117200000	4328.36	1	-1.93427	0.617789	-0.0158246	0.000229919	0.875569	N\A	0.00620989	0.00127851	427	218
117300000	4391.87	1	-1.97853	0.619104	-0.0140296	0.000229662	0.883586	N\A	0.00598478	0.00121638	422	219
117400000	4369.54	1	-1.91761	0.609264	-0.0138081	0.000231488	0.879279	N\A	0.00603438	0.00124928	420	223
117500000	4348.15	1	-1.96009	0.611492	-0.013244	0.000226772	0.87753	N\A	0.006114	0.00124806	404	218
117600000	4311.73	1	-1.93298	0.610558	-0.0133755	0.000235814	0.879839	N\A	0.00614507	0.00126093	412	212
117700000	4356.88	1	-2.07017	0.605412	-0.012758	0.000227482	0.885444	N\A	0.00577673	0.00119248	408	219
117800000	4374.21	1	-1.98063	0.601847	-0.0120983	0.000212011	0.882611	N\A	0.00601683	0.00121555	415	219
117900000	4354.11	1	-1.96028	0.624708	-0.0156136	0.000203596	0.885198	N\A	0.00610485	0.00123993	445	217
118000000	4356.59	1	-1.96093	0.610534	-0.0135721	0.000225954	0.883348	N\A	0.00603999	0.00124915	405	209
118100000	4363.18	1	-1.84288	0.607948	-0.0107388	0.00022934	0.885726	N\A	0.00591437	0.00122303	422	209
118200000	4391.19	1	-1.977	0.604176	-0.011726	0.000224407	0.881745	N\A	0.00600031	0.00122973	450	194
118300000	4443.78	1	-1.95569	0.607871	-0.0120891	0.00021185	0.884992	N\A	0.00594909	0.00119773	444	208
118400000	4391.37	1	-1.87245	0.620845	-0.0151218	0.000220877	0.879135	N\A	0.00596334	0.00121378	426	230
118500000	4350.54	1	-2.26929	0.609198	-0.0136188	0.000212661	0.882494	N\A	0.00597831	0.00119595	396	215
118600000	4308.82	1	-1.93079	0.613586	-0.0140746	0.000232423	0.886199	N\A	0.0058365	0.00119598	372	190
118700000	4354.23	1	-1.96295	0.616131	-0.0142974	0.000233267	0.882994	N\A	0.00591553	0.00119088	366	215
118800000	4343.18	1	-1.93396	0.590958	-0.00935617	0.000239055	0.883788	N\A	0.00590463	0.00119908	396	215
118900000	4385.32	1	-1.91994	0.621054	-0.0157338	0.000246774	0.884774	N\A	0.00593809	0.00120248	428	213
119000000	4396.98	1	-1.94787	0.606573	-0.0122207	0.000221548	0.882085	N\A	0.00586185	0.00117822	421	208
119100000	4352.96	1	-1.93225	0.614363	-0.0149145	0.000235869	0.878531	N\A	0.00595071	0.00122317	429	193
119200000	4307.85	1	-1.96488	0.621195	-0.0153351	0.000247144	0.880845	N\A	0.00592374	0.00121556	430	207
119300000	4317.7	1	-1.91697	0.605615	-0.0140774	0.000258037	0.877306	N\A	0.00609668	0.00123376	458	181
119400000	4359.38	1	-1.93539	0.601711	-0.011807	0.000239635	0.879945	N\A	0.00598852	0.00121127	445	192
119500000	4337.08	1	-1.90342	0.623811	-0.0162963	0.000238625	0.880623	N\A	0.00586021	0.0011976	423	191
119600000	4345.65	1	-1.89575	0.608527	-0.0137631	0.000225699	0.879176	N\A	0.00614936	0.00126482	410	200
119700000	4381.58	1	-1.92794	0.627895	-0.0176761	0.000220961	0.887232	N\A	0.00538884	0.00114485	431	226
119800000	4391.96	1	-1.89512	0.618989	-0.0151199	0.000217707	0.883519	N\A	0.00575037	0.00119316	437	203
119900000	4352.51	1	-1.93809	0.613151	-0.0139918	0.000219474	0.884338	N\A	0.00586909	0.00118466	399	227
120000000	4360.56	1	-1.95048	0.614581	-0.0123219	0.000224938	0.883142	N\A	0.0060859	0.00121401	405	203
120100000	4310.37	1	-1.92078	0.611343	-0.0144799	0.000225442	0.880717	N\A	0.0060234	0.00125149	409	215
120200000	4328.58	1	-1.96789	0.616488	-0.0139963	0.000207374	0.882787	N\A	0.00603423	0.00122593	404	222
120300000	4407.6	1	-1.95287	0.614299	-0.0152316	0.00021122	0.883475	N\A	0.00596199	0.00123014	426	210
120400000	4388.24	1	-1.91891	0.616741	-0.0142457	0.000224958	0.879027	N\A	0.0061298	0.00127253	433	195
120500000	4404.92	1	-1.92185	0.617689	-0.0140998	0.000228608	0.883952	N\A	0.00600151	0.00121497	439	214
120600000	4368.26	1	-1.9226	0.618154	-0.0135311	0.000238233	0.883456	N\A	0.00601668	0.00123889	434	220
120700000	4382.51	1	-1.9495	0.606989	-0.0116098	0.000230985	0.886288	N\A	0.00592298	0.00120492	449	226
120800000	4354.45	1	-1.9145	0.605204	-0.0119109	0.000240944	0.881835	N\A	0.00604358	0.00124964	411	219
120900000	4341.71	1	-1.96108	0.627527	-0.0167971	0.000244418	0.879174	N\A	0.00608883	0.00122915	420	209
121000000	4258.24	1	-1.91424	0.617776	-0.0146622	0.000249384	0.878752	N\A	0.00615714	0.00126467	436	216
121100000	4338.27	1	-1.94969	0.613741	-0.0134825	0.000233798	0.876529	N\A	0.00610355	0.00124092	407	230
121200000	4376.5	1	-1.91726	0.60427	-0.0127987	0.000240607	0.88028	N\A	0.00625817	0.00129196	437	223
121300000	4310.7	1	-1.92889	0.620936	-0.0146149	0.000243203	0.88133	N\A	0.00615165	0.0012554	405	208
121400000	4346.88	1	-1.94721	0.615327	-0.0149128	0.000233586	0.883619	N\A	0.0060673	0.00127492	396	197
121500000	4372.77	1	-1.93127	0.625236	-0.0173066	0.00022231	0.884806	N\A	0.00578024	0.00119329	436	208
121600000	4377.44	1	-1.96902	0.608529	-0.0129641	0.000212295	0.880363	N\A	0.00606834	0.00124505	423	206
121700000	4367.82	1	-1.93247	0.609996	-0.0138918	0.000219505	0.879945	N\A	0.00603738	0.00122094	410	208
121800000	4393.04	1	-1.93348	0.617808	-0.0145095	0.000226613	0.885795	N\A	0.00580924	0.00119855	418	192
121900000	4368.95	1	-1.97821	0.620841	-0.0153626	0.000234249	0.880949	N\A	0.00595854	0.00121303	415	208
122000000	4338.16	1	-1.90629	0.613339	-0.014754	0.000239054	0.877429	N\A	0.0060767	0.00123966	417	199
122100000	4355.24	1	-1.93888	0.600941	-0.0113408	0.000229082	0.879691	N\A	0.00611706	0.00122574	392	224
122200000	4417.34	1	-1.9574	0.597947	-0.0108055	0.000202225	0.88588	N\A	0.00582241	0.00118453	404	244
122300000	4346.76	1	-1.96914	0.598734	-0.011282	0.000211044	0.880212	N\A	0.00606179	0.00123726	430	214
122400000	4321.06	1	-1.95753	0.616883	-0.0149999	0.000217016	0.881366	N\A	0.00611887	0.00125295	388	213
122500000	4359.06	1	-1.94799	0.614201	-0.0139034	0.000214934	0.88329	N\A	0.00608524	0.00123696	430	227
122600000	4408.2	1	-1.93025	0.604979	-0.0121045	0.000218273	0.884384	N\A	0.00595559	0.00121619	429	220
122700000	4415.77	1	-1.92565	0.612183	-0.0134837	0.000216371	0.887083	N\A	0.005946	0.00121657	420	225
122800000	4423.68	1	-1.9703	0.616155	-0.0147488	0.000214743	0.88646	N\A	0.00585041	0.0012074	475	225
122900000	4393.53	1	-1.94872	0.618577	-0.014382	0.000231786	0.892862	N\A	0.0057017	0.00119713	414	223
123000000	4375.09	1	-1.93572	0.609813	-0.0121062	0.000224978	0.886999	N\A	0.00589181	0.00119391	427	231
123100000	4355.75	1	-1.93799	0.600245	-0.0115009	0.000222004	0.889366	N\A	0.0057846	0.00120548	408	237
123200000	4399.34	1	-1.92488	0.611759	-0.0142773	0.000223506	0.887123	N\A	0.00589768	0.0011972	387	222
123300000	4390.92	1	-1.94839	0.609891	-0.0129239	0.000226226	0.882038	N\A	0.00618686	0.00125128	422	230
123400000	4362.02	1	-2.02463	0.607665	-0.0126169	0.000227575	0.879628	N\A	0.00602656	0.00120414	438	212
123500000	4346.09	1	-1.96851	0.603703	-0.0122646	0.00025951	0.882297	N\A	0.00606596	0.00122974	413	242
123600000	4357.76	1	-1.82732	0.618758	-0.0155149	0.000247399	0.885063	N\A	0.00589123	0.0012012	394	200
123700000	4420.43	1	-1.90716	0.60227	-0.0118738	0.000227093	0.884719	N\A	0.00594447	0.00121431	441	232
123800000	4397.43	1	-1.906	0.618419	-0.0140977	0.000248657	0.886158	N\A	0.00597804	0.00124346	449	235
123900000	4419.86	1	-1.97285	0.616642	-0.0161836	0.000233179	0.882525	N\A	0.00596551	0.00122139	407	225
124000000	4384.3	1	-1.95579	0.624613	-0.015315	0.00022356	0.883448	N\A	0.00602257	0.00122481	432	226
124100000	4418.54	1	-1.98953	0.614585	-0.0134984	0.000224284	0.890933	N\A	0.00567194	0.00115967	422	209
124200000	4388.44	1	-1.88668	0.621624	-0.0152492	0.000221245	0.885398	N\A	0.00604208	0.00124735	412	229
124300000	4384.63	1	-1.96312	0.602943	-0.0117393	0.000218896	0.882371	N\A	0.00610551	0.0012498	429	218
124400000	4393.46	1	-1.94982	0.623841	-0.0152314	0.000243719	0.8843	N\A	0.00609043	0.00126352	429	222
124500000	4384.98	1	-1.90291	0.607504	-0.0134399	0.000268762	0.881432	N\A	0.00613756	0.00126711	397	212
124600000	4321.21	1	-1.85144	0.605823	-0.0137863	0.000288058	0.877602	N\A	0.00599846	0.00123089	419	195
124700000	4405.34	1	-1.92425	0.60757	-0.0120909	0.000272799	0.883385	N\A	0.00571179	0.00117032	421	200
124800000	4353.66	1	-1.94055	0.608937	-0.0126105	0.000254814	0.881522	N\A	0.00587526	0.00117719	444	207
124900000	4403.1	1	-1.91799	0.605726	-0.013396	0.000238251	0.886093	N\A	0.00583201	0.0011902	441	205
125000000	4368.32	1	-1.84875	0.605961	-0.0117231	0.000250448	0.880117	N\A	0.00594886	0.00120607	427	181
125100000	4406.65	1	-1.90497	0.612835	-0.0138367	0.000257092	0.879213	N\A	0.00612412	0.00120884	391	195
125200000	4346.63	1	-1.96069	0.612379	-0.014394	0.00024833	0.883415	N\A	0.00596156	0.00122618	437	192
125300000	4382.87	1	-1.85038	0.59067	-0.0097758	0.000245193	0.882068	N\A	0.00599844	0.00120241	409	214
125400000	4367.63	1	-1.93862	0.621276	-0.015186	0.000254084	0.883752	N\A	0.00589925	0.00119425	429	208
125500000	4386.91	1	-1.94334	0.612606	-0.0129897	0.00027144	0.888031	N\A	0.00604298	0.00126787	417	223
125600000	4352.39	1	-1.95504	0.625674	-0.016531	0.000252908	0.879728	N\A	0.00596678	0.00122643	428	225
125700000	4327.12	1	-1.92073	0.609817	-0.0130696	0.000266695	0.882035	N\A	0.0060231	0.001227	412	218
125800000	4328.99	1	-2.03413	0.617412	-0.0152965	0.000273461	0.877252	N\A	0.00606959	0.00123197	394	204
125900000	4414.18	1	-1.92886	0.621904	-0.0141562	0.000257822	0.893206	N\A	0.00561082	0.00113935	409	212
126000000	4361.57	1	-1.94338	0.602123	-0.0119061	0.000248315	0.886604	N\A	0.00612854	0.00124858	437	215
126100000	4348.72	1	-1.85563	0.617648	-0.0136777	0.00025348	0.883759	N\A	0.00595927	0.00121653	413	196
126200000	4316.66	1	-1.91985	0.614655	-0.0143918	0.000263158	0.877013	N\A	0.00609626	0.00122439	433	200
126300000	4391.93	1	-1.95109	0.614157	-0.0126281	0.000229672	0.875526	N\A	0.00614302	0.00125227	460	213
126400000	4373.7	1	-1.87531	0.616992	-0.0155902	0.000233447	0.877795	N\A	0.00623902	0.00126042	418	215
126500000	4378.91	1	-1.97076	0.60512	-0.0109676	0.000249108	0.884699	N\A	0.0060399	0.00123368	416	214
126600000	4336.71	1	-1.95014	0.613627	-0.0127584	0.000239464	0.882658	N\A	0.00607829	0.00125246	410	212
126700000	4393.83	1	-1.95287	0.624897	-0.0142052	0.000235656	0.882103	N\A	0.00589101	0.00121154	438	204
126800000	4378.19	1	-1.91858	0.612574	-0.0147042	0.000248367	0.877019	N\A	0.00616766	0.0012544	441	209
126900000	4348.96	1	-1.94474	0.621299	-0.0152252	0.000243836	0.881418	N\A	0.00598198	0.00121084	419	218
127000000	4373.26	1	-1.92682	0.620494	-0.0159816	0.000264192	0.881376	N\A	0.00606252	0.00124721	398	204
127100000	4369.27	1	-1.91176	0.615638	-0.014504	0.00025403	0.88739	N\A	0.00582303	0.00121445	425	234
127200000	4375.5	1	-1.92427	0.606768	-0.0129405	0.000248791	0.8784	N\A	0.00609315	0.00125056	427	213
127300000	4359.63	1	-1.92003	0.618164	-0.0147812	0.00025296	0.876074	N\A	0.00630212	0.00127945	430	203
127400000	4372.94	1	-1.91663	0.611992	-0.0138876	0.00026875	0.88179	N\A	0.00592504	0.00121511	438	206
127500000	4365.3	1	-1.90642	0.612183	-0.0137611	0.00026343	0.879904	N\A	0.00592084	0.00119642	429	197
127600000	4305.76	1	-1.95201	0.618722	-0.015064	0.00025409	0.8829	N\A	0.00606899	0.00126671	414	210
127700000	4334.64	1	-1.9848	0.626831	-0.0163271	0.000245554	0.881341	N\A	0.00616037	0.00125265	433	220
127800000	4397.86	1	-2.05366	0.635557	-0.0175605	0.000242962	0.886869	N\A	0.0059044	0.00119534	427	208
127900000	4356.49	1	-1.95745	0.625986	-0.0167032	0.00023869	0.883347	N\A	0.0060665	0.001269	425	198
128000000	4362.53	1	-2.10293	0.631207	-0.015599	0.000248205	0.887873	N\A	0.00587532	0.001203	399	208
128100000	4389.68	1	-2.06365	0.612206	-0.0140792	0.000244671	0.888102	N\A	0.00593576	0.00123497	431	218
128200000	4402.24	1	-1.78228	0.624739	-0.0173026	0.000252666	0.900999	N\A	0.00607494	0.00127477	416	223
128300000	4389.27	1	-1.89083	0.608652	-0.0128353	0.000251297	0.883827	N\A	0.00596235	0.00124555	400	230
128400000	4441.53	1	-1.98909	0.601651	-0.0132311	0.000167665	0.885518	N\A	0.00578927	0.0012264	411	246
128500000	4353.25	1	-1.93583	0.596583	-0.0113282	0.000252944	0.878044	N\A	0.0060036	0.00121772	389	237
128600000	4310.23	1	-1.93255	0.600896	-0.0134981	0.000253909	0.875834	N\A	0.00603703	0.00122885	402	205
128700000	4381.1	1	-1.91936	0.605484	-0.0122075	0.000241174	0.879968	N\A	0.00609436	0.00123722	400	217
128800000	4367.17	1	-1.94996	0.602728	-0.0125614	0.000257507	0.879088	N\A	0.00599482	0.00124096	435	202
128900000	4334.93	1	-1.97581	0.616643	-0.0174794	0.000256077	0.881173	N\A	0.0060548	0.00123281	438	213
129000000	4382.48	1	-1.95833	0.61285	-0.0132498	0.000256577	0.881325	N\A	0.00610086	0.00124161	429	226
129100000	4354.03	1	-1.80653	0.602483	-0.0113533	0.000249045	0.883679	N\A	0.00598346	0.00122981	391	221
129200000	4359.89	1	-1.88674	0.610773	-0.0125154	0.000243437	0.885937	N\A	0.00596819	0.00120852	414	223
129300000	4376.55	1	-1.94804	0.611362	-0.014073	0.00025651	0.885739	N\A	0.00586375	0.00124184	407	207
129400000	4339.94	1	-1.94085	0.627661	-0.0162479	0.000249524	0.879467	N\A	0.00596688	0.00122038	382	201
129500000	4390.76	1	-1.9533	0.620243	-0.0142955	0.000241345	0.880209	N\A	0.00605848	0.00124511	411	196
129600000	4385.86	1	-1.95577	0.606071	-0.0127855	0.000257671	0.886469	N\A	0.0057465	0.00119651	417	203
129700000	4360.15	1	-1.93626	0.616564	-0.0138447	0.000265691	0.881553	N\A	0.0061367	0.00125968	445	217
129800000	4386.65	1	-1.91606	0.612773	-0.0145161	0.000264159	0.878943	N\A	0.00605076	0.0012051	426	211
129900000	4341.03	1	-1.97242	0.607767	-0.0149067	0.000280116	0.879618	N\A	0.00611016	0.00124869	416	203
130000000	4349.64	1	-1.93064	0.626148	-0.0157355	0.000271447	0.880583	N\A	0.00613053	0.00124022	392	205
130100000	4323.34	1	-1.86753	0.615096	-0.0134959	0.000271154	0.883014	N\A	0.00601106	0.00120634	436	223
130200000	4358.97	1	-1.88203	0.617006	-0.0138056	0.000272778	0.882628	N\A	0.0059954	0.00123809	420	241
130300000	4369.84	1	-1.89283	0.615021	-0.0145446	0.000269647	0.887431	N\A	0.0059981	0.0012422	389	212
130400000	4336.05	1	-1.92644	0.616757	-0.0147546	0.00026174	0.885263	N\A	0.00595773	0.00123612	403	213
130500000	4332.28	1	-1.94317	0.61872	-0.0143923	0.000268625	0.883334	N\A	0.00593498	0.00122438	388	219
130600000	4288.8	1	-1.94701	0.608988	-0.0128731	0.000265323	0.888715	N\A	0.00606461	0.00124016	404	212
130700000	4329.67	1	-1.87837	0.613282	-0.01439	0.000252181	0.87765	N\A	0.0061552	0.00125934	429	223
130800000	4320.34	1	-1.91589	0.624518	-0.0169483	0.000267396	0.882322	N\A	0.00615937	0.00127594	421	211
130900000	4323.08	1	-1.91286	0.614288	-0.0134442	0.000267826	0.880762	N\A	0.00602577	0.00126078	422	203
131000000	4327.49	1	-1.976	0.615117	-0.0152927	0.000269389	0.880017	N\A	0.00615172	0.00127711	423	197
131100000	4337.22	1	-1.89896	0.61684	-0.0151863	0.000277422	0.885066	N\A	0.00594424	0.00122157	401	200
131200000	4374.61	1	-1.91911	0.614031	-0.015821	0.000252338	0.880131	N\A	0.00611147	0.00123597	394	200
131300000	4317.67	1	-1.91795	0.61883	-0.0176654	0.000279991	0.87565	N\A	0.00604698	0.00124318	373	210
131400000	4346.61	1	-2.06428	0.621306	-0.0168306	0.000279191	0.882549	N\A	0.00576325	0.00118554	428	210
131500000	4333.36	1	-1.82936	0.61298	-0.0146232	0.000279696	0.877698	N\A	0.00619814	0.00126366	419	200
131600000	4285.33	1	-2.03991	0.611623	-0.0147165	0.000298702	0.878929	N\A	0.00611639	0.00124086	391	207
131700000	4357.09	1	-1.93275	0.616624	-0.0146318	0.00026732	0.922674	N\A	0.00585202	0.00125275	413	204
131800000	4344.55	1	-1.86885	0.606243	-0.0130927	0.000261634	0.884194	N\A	0.00589608	0.00118821	405	215
131900000	4322.68	1	-1.90357	0.618648	-0.0149139	0.000266141	0.881429	N\A	0.00613631	0.00124467	427	207
132000000	4303.38	1	-1.95295	0.606878	-0.0128747	0.000259635	0.881268	N\A	0.00618632	0.00126993	415	221
132100000	4341.92	1	-2.04062	0.613684	-0.0138771	0.000245266	0.8814	N\A	0.00607741	0.00124198	424	220
132200000	4317.05	1	-2.1064	0.61081	-0.013289	0.000265296	0.886808	N\A	0.0058698	0.00118808	418	230
132300000	4363.76	1	-1.93293	0.618123	-0.0138893	0.000241903	0.8837	N\A	0.0060245	0.00120589	416	249
132400000	4381.41	1	-2.04982	0.609626	-0.0138229	0.000266116	0.885244	N\A	0.00594017	0.00121554	411	215
132500000	4337.74	1	-1.98916	0.605196	-0.0118826	0.000274253	0.8801	N\A	0.00614619	0.00123077	411	182
132600000	4327.84	1	-1.93498	0.597486	-0.0109771	0.000274251	0.883424	N\A	0.00605956	0.00123743	403	219
132700000	4313.51	1	-1.82869	0.617415	-0.015636	0.000279043	0.876367	N\A	0.00614029	0.00126102	415	201
132800000	4298.58	1	-1.94307	0.607101	-0.0144548	0.000263788	0.879592	N\A	0.00601908	0.00122114	423	217
132900000	4309.18	1	-1.94972	0.604561	-0.0125014	0.000256761	0.880764	N\A	0.00615831	0.00124296	404	241
133000000	4297.53	1	-1.91391	0.627948	-0.0170288	0.000254562	0.880122	N\A	0.00602568	0.00120538	399	224
133100000	4336.16	1	-1.95569	0.611803	-0.0127029	0.000234173	0.882101	N\A	0.0060877	0.00120969	414	229
133200000	4304.43	1	-1.92882	0.607929	-0.0128178	0.000237479	0.872085	N\A	0.00626002	0.00123942	419	207
133300000	4315.67	1	-1.93621	0.597082	-0.0122085	0.000254865	0.877201	N\A	0.00627689	0.00128873	392	210
133400000	4363.08	1	-2.20147	0.617058	-0.0144541	0.000234819	0.888168	N\A	0.00585571	0.0012208	405	209
133500000	4341.25	1	-1.92353	0.628616	-0.0191758	0.000231852	0.884625	N\A	0.00583202	0.00121829	411	225
133600000	4367.2	1	-2.14196	0.62104	-0.0162039	0.000220514	0.885172	N\A	0.00596452	0.00121712	413	218
133700000	4357.65	1	-1.92964	0.598318	-0.0118073	0.000235902	0.881113	N\A	0.00598424	0.00122641	406	207
133800000	4400.12	1	-1.91392	0.614494	-0.0147195	0.000236561	0.879826	N\A	0.00601441	0.0012129	390	223
133900000	4343.59	1	-1.78226	0.607098	-0.0120338	0.000280205	0.881661	N\A	0.00608352	0.00123241	422	208
134000000	4377.34	1	-1.9456	0.630185	-0.0175247	0.000228145	0.882867	N\A	0.00608099	0.00125566	435	205
134100000	4314.92	1	-1.93856	0.606649	-0.0125936	0.000238048	0.870617	N\A	0.00642118	0.00129073	446	179
134200000	4326.45	1	-1.90897	0.616645	-0.0155573	0.000232411	0.876304	N\A	0.00633031	0.00126684	419	205
134300000	4433.06	1	-1.92833	0.60753	-0.0131509	0.000220523	0.879255	N\A	0.00601358	0.00120211	415	217
134400000	4343.25	1	-1.93921	0.602238	-0.0132037	0.00023423	0.878673	N\A	0.00606639	0.00120832	429	189
134500000	4329.3	1	-1.93394	0.609089	-0.0135968	0.000242197	0.876079	N\A	0.00598947	0.0012187	408	189
134600000	4357.23	1	-1.9381	0.627647	-0.0152577	0.000226405	0.886474	N\A	0.00597167	0.00121346	411	207
134700000	4372.8	1	-1.96794	0.613909	-0.0136598	0.000234816	0.881747	N\A	0.00597467	0.00120723	423	226
134800000	4291.56	1	-1.91069	0.617564	-0.0146976	0.000230312	0.880432	N\A	0.00592004	0.0012192	431	218
134900000	4368.19	1	-2.01615	0.612277	-0.0133942	0.000226563	0.886735	N\A	0.00593467	0.00122831	401	222
135000000	4336.88	1	-2.10348	0.619453	-0.0153064	0.000232284	0.880868	N\A	0.00603937	0.00124036	409	205
135100000	4377.76	1	-1.99278	0.6187	-0.0147533	0.000209627	0.880974	N\A	0.00591188	0.00121162	395	206
135200000	4404.49	1	-1.98877	0.612658	-0.0135158	0.000219661	0.886867	N\A	0.00586334	0.0012237	401	206
135300000	4412.79	1	-2.20646	0.616771	-0.0137284	0.00021028	0.884365	N\A	0.00597549	0.00121975	396	231
135400000	4369.33	1	-2.02504	0.616677	-0.0158853	0.000217976	0.882023	N\A	0.00602323	0.00122709	406	212
135500000	4420.67	1	-2.02481	0.60321	-0.0140463	0.000229816	0.896488	N\A	0.00572232	0.00122912	427	213
135600000	4403.52	1	-1.93257	0.617959	-0.014074	0.0002235	0.88771	N\A	0.00582269	0.00119929	411	214
135700000	4367.94	1	-1.91089	0.626355	-0.0159016	0.000229444	0.886203	N\A	0.00584627	0.00119392	434	221
135800000	4362.33	1	-1.89765	0.621229	-0.014628	0.000222079	0.886825	N\A	0.00574833	0.00118949	395	225
135900000	4398.79	1	-2.04422	0.616489	-0.0144846	0.000226234	0.88524	N\A	0.00589765	0.00120397	392	219
136000000	4396.37	1	-2.09975	0.610068	-0.012645	0.000229493	0.881575	N\A	0.00598331	0.00120241	419	220
136100000	4378.77	1	-2.02544	0.620713	-0.0137638	0.000225991	0.888586	N\A	0.00601006	0.00125573	401	222
136200000	4373.66	1	-2.00879	0.619682	-0.0142877	0.00024732	0.88529	N\A	0.00590852	0.00120758	395	215
136300000	4392.42	1	-1.91501	0.620904	-0.0154715	0.000237758	0.889325	N\A	0.00588191	0.00123656	428	230
136400000	4385.1	1	-1.964	0.599037	-0.0105876	0.00023415	0.882352	N\A	0.00569106	0.00117143	407	209
136500000	4366.95	1	-1.9362	0.615509	-0.0135622	0.000239424	0.886392	N\A	0.0058458	0.0012001	396	211
136600000	4388.84	1	-1.95077	0.612125	-0.0134262	0.000242898	0.881844	N\A	0.0061084	0.00126984	407	246
136700000	4367.79	1	-2.21202	0.62048	-0.0147031	0.000244366	0.883373	N\A	0.00605538	0.00124207	410	218
136800000	4339.33	1	-1.90883	0.60682	-0.0118132	0.000250889	0.88243	N\A	0.00599902	0.00121633	416	226
136900000	4361.89	1	-1.94443	0.61799	-0.0143689	0.00023862	0.88209	N\A	0.00592427	0.00121655	420	220
137000000	4390.08	1	-1.91042	0.596975	-0.0113346	0.000239598	0.874459	N\A	0.00601465	0.00121534	405	223
137100000	4391.29	1	-1.88589	0.613958	-0.0137322	0.000226438	0.886907	N\A	0.00580578	0.00117852	467	227
137200000	4352.42	1	-1.99398	0.605286	-0.0124712	0.000240473	0.879553	N\A	0.00593664	0.00117484	451	211
137300000	4336.33	1	-2.04584	0.603313	-0.011244	0.000225805	0.878475	N\A	0.00606695	0.00120733	401	226
137400000	4316.97	1	-2.04309	0.611543	-0.0140125	0.000212971	0.879969	N\A	0.00595453	0.00120546	401	218
137500000	4346.88	1	-2.01948	0.613776	-0.0138838	0.000220649	0.882221	N\A	0.00591944	0.00122	430	224
137600000	4350.41	1	-1.92525	0.608736	-0.0131282	0.000230695	0.885925	N\A	0.0057434	0.00115944	448	228
137700000	4362.71	1	-1.88492	0.615896	-0.0148265	0.000223428	0.881102	N\A	0.00593301	0.00120924	415	217
137800000	4368.63	1	-1.90506	0.617146	-0.0153584	0.000230453	0.881103	N\A	0.00599315	0.00120734	405	218
137900000	4388.69	1	-1.90738	0.613117	-0.0145105	0.000226421	0.960671	N\A	0.00604624	0.00116274	383	236
138000000	4342.52	1	-1.93454	0.620635	-0.0149645	0.000230699	0.879809	N\A	0.0060657	0.0012534	403	207
138100000	4309.49	1	-1.89707	0.606098	-0.0120609	0.000241695	0.876901	N\A	0.00613929	0.00128862	427	200
138200000	4337.25	1	-1.96599	0.607078	-0.0123105	0.000250046	0.880484	N\A	0.00609925	0.00127885	443	200
138300000	4367.9	1	-2.23449	0.614623	-0.014195	0.000255924	0.884117	N\A	0.0059608	0.00123598	437	190
138400000	4363.99	1	-1.91347	0.612194	-0.0126853	0.000251861	0.887369	N\A	0.00569594	0.00119609	438	207
138500000	4374.65	1	-2.01181	0.602236	-0.0115799	0.000222565	0.885826	N\A	0.00548964	0.00112692	437	240
138600000	4381.44	1	-2.05573	0.617348	-0.0144448	0.000239867	0.887345	N\A	0.00581643	0.0011947	451	221
138700000	4343.43	1	-1.96872	0.623918	-0.0157132	0.00021686	0.880252	N\A	0.00590642	0.00119178	439	229
138800000	4392.08	1	-2.00134	0.600262	-0.0105239	0.000225344	0.884296	N\A	0.00593182	0.00122394	369	221
138900000	4385.38	1	-1.95925	0.594921	-0.0112403	0.000245568	0.882483	N\A	0.00564103	0.00116372	412	217
139000000	4344.46	1	-1.92927	0.60292	-0.0123685	0.000230699	0.88609	N\A	0.00576212	0.00120608	415	224
139100000	4370.68	1	-1.98999	0.606234	-0.0122397	0.000220891	0.879891	N\A	0.00603462	0.00121168	416	224
139200000	4327.53	1	-1.98759	0.611823	-0.0126172	0.000225307	0.880536	N\A	0.00598319	0.00122995	403	229
139300000	4355.76	1	-2.00069	0.626868	-0.0151233	0.00022414	0.885633	N\A	0.00580298	0.0011909	421	228
139400000	4348.2	1	-1.94172	0.612293	-0.0146857	0.000234662	0.88196	N\A	0.00600512	0.0012317	422	197
139500000	4328.47	1	-1.97482	0.601419	-0.011272	0.000241562	0.882295	N\A	0.00599509	0.00124906	404	181
139600000	4374.62	1	-2.00388	0.613375	-0.0132333	0.000235337	0.883708	N\A	0.00588914	0.00122813	413	217
139700000	4386.31	1	-2.05102	0.597623	-0.0127749	0.000218276	0.897067	N\A	0.00540175	0.00114252	422	215
139800000	4385.17	1	-2.04305	0.603717	-0.0132032	0.000224104	0.887628	N\A	0.00581792	0.00120445	406	200
139900000	4360.51	1	-1.93506	0.612037	-0.0140167	0.00023639	0.881557	N\A	0.005954	0.00122677	408	205
140000000	4339.9	1	-1.94497	0.610977	-0.0143871	0.000236448	0.876409	N\A	0.00610315	0.00124275	407	212
140100000	4356.01	1	-2.07569	0.615686	-0.013694	0.000206016	0.882308	N\A	0.00593894	0.00121671	427	225
140200000	4331.97	1	-1.94186	0.614752	-0.0153593	0.000225692	0.878753	N\A	0.00610488	0.00127204	427	197
140300000	4371.52	1	-1.96033	0.612979	-0.0140335	0.000219889	0.882666	N\A	0.00604042	0.00124704	408	211
140400000	4331.25	1	-1.97384	0.632245	-0.0175135	0.000200142	0.880441	N\A	0.00582283	0.00118511	399	217
140500000	4379.23	1	-1.90286	0.620683	-0.0150016	0.000202979	0.883155	N\A	0.00586893	0.0011789	419	225
140600000	4325.57	1	-1.88002	0.6213	-0.0174819	0.000224802	0.875995	N\A	0.00607906	0.00122637	400	198
140700000	4333.84	1	-1.95761	0.615433	-0.0142	0.000201189	0.883934	N\A	0.00580798	0.00119851	407	237
140800000	4348.15	1	-1.93324	0.622494	-0.0172963	0.000201475	0.876264	N\A	0.00610337	0.00125486	396	227
140900000	4277.99	1	-1.93644	0.607191	-0.0117609	0.000235512	0.873168	N\A	0.00630559	0.00128414	383	208
141000000	4322.14	1	-1.92298	0.60733	-0.0138074	0.000228766	0.875971	N\A	0.00623038	0.00128419	432	213
141100000	4336.52	1	-1.85832	0.622484	-0.0148149	0.000228313	0.886966	N\A	0.00593697	0.00121097	407	222
141200000	4380.18	1	-1.9396	0.627704	-0.0165848	0.000215613	0.889145	N\A	0.00579481	0.00120687	423	228
141300000	4347.12	1	-1.91014	0.612536	-0.01569	0.00021797	0.882383	N\A	0.00598467	0.00121114	413	206
141400000	4347.92	1	-1.97186	0.60241	-0.0122266	0.000239248	0.880135	N\A	0.00621178	0.00125685	408	215
141500000	4364.17	1	-1.93813	0.627578	-0.0168639	0.000231351	0.885153	N\A	0.00605393	0.00126955	412	197
141600000	4398.9	1	-1.92187	0.609946	-0.0136404	0.000225619	0.885261	N\A	0.00594043	0.00120668	408	190
141700000	4362.68	1	-1.9326	0.615423	-0.0148618	0.000227733	0.881975	N\A	0.0062078	0.00129763	418	208
141800000	4349.25	1	-1.92368	0.606963	-0.0136989	0.000233667	0.881254	N\A	0.00606925	0.00125131	416	202
141900000	4364.18	1	-2.22594	0.609684	-0.0134044	0.000242936	0.883834	N\A	0.00592986	0.00122659	402	190
142000000	4339	1	-1.92443	0.627905	-0.0158297	0.000241643	0.880497	N\A	0.00613947	0.00126107	415	188
142100000	4307.2	1	-1.95378	0.605295	-0.0132923	0.000247524	0.874554	N\A	0.00628388	0.00127323	443	185
142200000	4352.71	1	-1.93851	0.612454	-0.0154626	0.000239002	0.882728	N\A	0.00591208	0.00123302	467	188
142300000	4348.86	1	-1.93231	0.624962	-0.0159644	0.000239247	0.885627	N\A	0.00592614	0.00122656	429	214
142400000	4400.37	1	-1.82925	0.615388	-0.0148158	0.000218388	0.884546	N\A	0.00568335	0.00117102	399	236
142500000	4340.78	1	-1.91433	0.613624	-0.0142025	0.000226078	0.880251	N\A	0.00604525	0.00124031	433	213
142600000	4378.17	1	-1.91259	0.627331	-0.0164333	0.000227184	0.883228	N\A	0.00593591	0.00121108	413	211
142700000	4402.5	1	-1.94675	0.626394	-0.0158748	0.000214208	0.887101	N\A	0.00577067	0.00118396	407	220
142800000	4408.73	1	-1.92064	0.620699	-0.0145232	0.000217072	0.885392	N\A	0.00585772	0.0011973	425	216
142900000	4389.61	1	-1.94274	0.630354	-0.0170352	0.000234467	0.886122	N\A	0.0058948	0.00120564	445	185
143000000	4332.9	1	-1.95201	0.625161	-0.0157688	0.000229591	0.885478	N\A	0.00583778	0.0012019	418	204
143100000	4348.69	1	-1.88212	0.61397	-0.0138384	0.000243959	0.876216	N\A	0.00623521	0.00126538	383	213
143200000	4354.31	1	-2.059	0.627908	-0.0161712	0.000232794	0.885928	N\A	0.00596303	0.00123227	417	230
143300000	4347.67	1	-1.94708	0.610693	-0.0126467	0.000236268	0.884133	N\A	0.00602634	0.00123806	422	214
143400000	4364.43	1	-2.02367	0.618147	-0.0153064	0.00023089	0.885494	N\A	0.00593433	0.00121524	428	195
143500000	4380.31	1	-1.97747	0.616881	-0.0146827	0.000228846	0.880987	N\A	0.00598774	0.00124738	432	221
143600000	4417.52	1	-2.08272	0.618913	-0.0143689	0.000213934	0.887082	N\A	0.0059585	0.0012261	437	233
143700000	4336.77	1	-2.02339	0.605476	-0.0118631	0.000230799	0.885517	N\A	0.0060533	0.00126067	398	205
143800000	4336.87	1	-2.04387	0.616831	-0.0142	0.000224729	0.883375	N\A	0.00598478	0.00122573	400	227
143900000	4345.25	1	-1.97714	0.626625	-0.0163722	0.00023048	0.884056	N\A	0.00594402	0.00123556	387	232
144000000	4348.01	1	-1.93507	0.624654	-0.0163304	0.000224266	0.887087	N\A	0.00592003	0.0012381	394	214
144100000	4351.5	1	-1.96272	0.622603	-0.0172395	0.000223061	0.889991	N\A	0.00587617	0.00121664	405	217
144200000	4347.23	1	-1.94891	0.623684	-0.0168486	0.000219586	0.88394	N\A	0.00591023	0.0011832	410	213
144300000	4349.95	1	-1.97952	0.624126	-0.0153894	0.000202094	0.883718	N\A	0.00597195	0.00120616	411	208
144400000	4366.74	1	-1.93716	0.61712	-0.0135509	0.000221491	0.883114	N\A	0.00602722	0.00123949	392	225
144500000	4327.84	1	-1.91288	0.61804	-0.0151829	0.000218797	0.877784	N\A	0.00608142	0.00124278	410	211
144600000	4351.89	1	-1.93813	0.609082	-0.0128418	0.000218531	0.88748	N\A	0.00580171	0.00119413	443	233
144700000	4376.84	1	-1.93486	0.610502	-0.0123106	0.000222726	0.885132	N\A	0.00605326	0.00124656	454	199
144800000	4368.42	1	-1.96658	0.623333	-0.0150112	0.000221876	0.884456	N\A	0.00597264	0.00124074	459	197
144900000	4326.98	1	-2.06477	0.614758	-0.012618	0.000223749	0.883094	N\A	0.0059332	0.00120141	457	207
145000000	4338.62	1	-1.9991	0.611402	-0.0131753	0.000228898	0.885416	N\A	0.00595188	0.00124309	419	206
145100000	4369.22	1	-2.21786	0.612429	-0.0138942	0.000217832	0.883204	N\A	0.0059506	0.00119048	399	208
145200000	4336.87	1	-2.01362	0.626617	-0.0151741	0.000227291	0.88529	N\A	0.00594416	0.0011928	401	241
145300000	4369.46	1	-2.08483	0.606301	-0.0114372	0.000210677	0.882508	N\A	0.0059226	0.00124617	409	238
145400000	4389.16	1	-2.01075	0.606273	-0.0122664	0.00021803	0.876862	N\A	0.00611396	0.00124321	416	209
145500000	4364	1	-2.02577	0.604402	-0.0121186	0.000195336	0.881851	N\A	0.00594097	0.0012105	429	241
145600000	4387.79	1	-1.96234	0.606707	-0.0123737	0.000196669	0.887412	N\A	0.00586498	0.00122484	426	205
145700000	4371.55	1	-1.93874	0.625262	-0.0163333	0.00019085	0.889198	N\A	0.00589369	0.00121301	436	226
145800000	4336.34	1	-1.93472	0.625116	-0.0160562	0.000203641	0.879357	N\A	0.00605227	0.00121209	429	229
145900000	4336.86	1	-1.92305	0.624604	-0.0156725	0.00020972	0.887517	N\A	0.00586414	0.00121289	425	235
146000000	4328.06	1	-2.16745	0.619053	-0.014613	0.000202596	0.883638	N\A	0.00592399	0.00121038	422	230
146100000	4313.28	1	-1.963	0.626017	-0.0151968	0.000211001	0.881433	N\A	0.00607673	0.00124015	404	211
146200000	4368.38	1	-1.93189	0.631884	-0.0150162	0.000203419	0.888223	N\A	0.00593518	0.00121908	425	212
146300000	4361.98	1	-1.92697	0.622277	-0.0155057	0.000193758	0.882776	N\A	0.00599578	0.00121445	409	221
146400000	4405.64	1	-1.9562	0.606799	-0.0118979	0.000210942	0.887094	N\A	0.00579852	0.00119462	430	228
146500000	4381.32	1	-1.98199	0.60734	-0.0134199	0.000222114	0.885329	N\A	0.00587377	0.00120867	452	249
146600000	4395.77	1	-1.96361	0.606808	-0.0149794	0.000222798	0.882514	N\A	0.00604627	0.00124819	431	224
146700000	4369.49	1	-1.99452	0.601783	-0.0123284	0.000229035	0.882361	N\A	0.00608575	0.0012502	397	227
146800000	4332.5	1	-1.9362	0.61175	-0.0127988	0.000230976	0.881045	N\A	0.00603957	0.00124257	398	219
146900000	4361.83	1	-1.91306	0.604595	-0.0142897	0.000243506	0.875021	N\A	0.00628478	0.00127691	419	194
147000000	4407.64	1	-1.94245	0.615646	-0.0141146	0.000217277	0.88635	N\A	0.00599295	0.00122318	421	214
147100000	4383.88	1	-1.94153	0.622095	-0.0154052	0.000215225	0.885147	N\A	0.00606676	0.00124056	428	224
147200000	4416.49	1	-1.91038	0.609841	-0.0128191	0.000219873	0.888883	N\A	0.005957	0.00124615	451	213
147300000	4407.3	1	-1.95126	0.604458	-0.0111024	0.000215964	0.881215	N\A	0.00605431	0.00125463	434	206
147400000	4406.98	1	-1.94681	0.621106	-0.0161015	0.000230581	0.885896	N\A	0.00595538	0.00125722	413	195
147500000	4401.94	1	-1.94682	0.602145	-0.0100787	0.000237409	0.886778	N\A	0.0059358	0.00122259	425	205
147600000	4434.73	1	-1.9657	0.613185	-0.0133345	0.000224361	0.88917	N\A	0.00574726	0.00117089	423	195
147700000	4423.46	1	-1.92239	0.610681	-0.0133489	0.000239921	0.885877	N\A	0.00599522	0.00120746	424	189
147800000	4388.55	1	-1.93473	0.603629	-0.0135383	0.00024875	0.884831	N\A	0.00599065	0.0012056	433	221
147900000	4327.76	1	-1.94305	0.607893	-0.0129816	0.000264088	0.879717	N\A	0.00616002	0.0012584	434	206
148000000	4335.98	1	-1.90613	0.599814	-0.0115989	0.000251581	0.878074	N\A	0.0061132	0.00127348	452	220
148100000	4395.6	1	-1.87097	0.6075	-0.0141087	0.000235322	0.881894	N\A	0.00598616	0.00120227	443	228
148200000	4357.44	1	-1.84208	0.607691	-0.0117777	0.000248992	0.880356	N\A	0.00606184	0.00122227	377	227
148300000	4350.74	1	-1.95789	0.615764	-0.0146684	0.00024108	0.880539	N\A	0.00607065	0.00120598	418	230
148400000	4374.24	1	-2.16164	0.614533	-0.0129009	0.000247359	0.885116	N\A	0.00608203	0.00123031	410	213
148500000	4398.2	1	-1.96792	0.612536	-0.0126295	0.000254796	0.891537	N\A	0.00583924	0.00121041	415	235
148600000	4345.73	1	-1.96377	0.608776	-0.0120761	0.000256085	0.885491	N\A	0.00594281	0.00122508	422	214
148700000	4384.63	1	-1.93968	0.624478	-0.0156476	0.000266945	0.889046	N\A	0.00604916	0.00125653	419	231
148800000	4315.29	1	-1.99564	0.612539	-0.013988	0.000168024	0.887127	N\A	0.00592214	0.00121844	408	193
148900000	4317.22	1	-1.92065	0.619513	-0.015053	0.000257084	0.885086	N\A	0.00583292	0.00122791	378	208
149000000	4304.97	1	-1.98148	0.631447	-0.0188531	0.000270532	0.881866	N\A	0.00609773	0.00126624	418	189
149100000	4402.74	1	-1.93019	0.616494	-0.0139029	0.000264716	0.890024	N\A	0.0059598	0.00122195	426	215
149200000	4396.75	1	-1.94889	0.613136	-0.0129453	0.000249749	0.882954	N\A	0.00604465	0.00122445	433	208
149300000	4360.22	1	-1.91333	0.624544	-0.01475	0.000247949	0.885914	N\A	0.00605733	0.0012441	435	228
149400000	4352.16	1	-1.95346	0.622741	-0.016648	0.000257114	0.887133	N\A	0.00592732	0.00122065	422	215
149500000	4370.01	1	-2.02682	0.607761	-0.0123135	0.000248572	0.888053	N\A	0.00597148	0.00121236	401	229
149600000	4383.37	1	-1.91247	0.621074	-0.0137933	0.000259228	0.88497	N\A	0.00603464	0.00123095	434	218
149700000	4388.38	1	-1.92584	0.617751	-0.0162486	0.000270845	0.885607	N\A	0.00598167	0.00122284	411	204
149800000	4352.09	1	-1.95251	0.628141	-0.0163675	0.000278892	0.887283	N\A	0.00582853	0.00117187	414	200
149900000	4378.92	1	-1.88821	0.60889	-0.0145535	0.000269178	0.883053	N\A	0.00601024	0.00124761	418	201
150000000	4370.19	1	-1.92502	0.611112	-0.0134565	0.000240882	0.881594	N\A	0.00585827	0.00116582	418	215

## Sheet: F2_A_SG_Qs
Acanth	Accip	Aequo_1	Aequo_2	ants	Anura	Arti	Atla	bees	Bery	Car_An	Carn	Caudata	Ceta	Chaeto	Chir	Colum	Corac	Elop	Euli	Falco	Gallo	Gekko	Gobii	Gruif	Iguan	Kurti	Labri	Lacet	Lago	Lutjan	Mars	Otoc	Oval	Parac	Passe	Perci	Prim	Psitt	rays	Rode	Scinc	Scomb	Serpe	sharks	Spari	Strig	Stris	Syngnath	Testu
-0.0579723	0.133901	-0.0442439	0.0623878	-0.0315921	-0.0162908	-0.0674751	0.0468708	0.32419	0.0154974	-0.109634	0.00570801	-0.224842	-0.0681626	-0.175886	-0.0190781	-0.144932	0.0284367	-0.0461222	0.00956549	-0.246038	-0.124583	-0.0626445	0.00483388	-0.0118604	-0.0395843	0.0127422	-0.0430779	0.0120254	-0.0184484	-0.0719971	-0.0194319	0.0279776	-0.0203224	-0.0403601	-0.0344439	-0.0252926	-0.050644	-0.0376777	0.0776027	-0.00912092	-0.0870528	0.0211482	0.0417441	-0.0198858	-0.231437	0.314988	-0.0461615	0.0236803	0.00314155
-0.0830531	0.107254	0.00476166	0.0599486	-0.033657	-0.0683639	-0.0518772	0.0469547	0.014518	-0.177734	-0.0722003	0.00437768	-0.134915	-0.0311923	-0.272513	-0.0337689	-0.131438	0.0788403	-0.0334495	-0.0296008	-0.386826	0.0368413	-0.0389798	0.0231489	-0.0104116	-0.0535282	-0.107182	-0.055648	0.000116689	0.113644	-0.0375015	-0.00951219	0.0382649	-0.0195773	-0.0768507	0.00936168	-0.0296785	-0.026683	-0.0542184	0.0431451	0.00714266	-0.0324951	0.0903959	-0.0172033	-0.052529	-0.113339	-0.066079	-0.06006	-0.0168215	0.0236975
-0.148706	-0.0211893	0.00130646	0.0687277	-0.0165621	-0.0178911	-0.0471123	0.052337	0.092671	-0.0625862	-0.0944412	-0.0289949	-0.115094	-0.103296	0.0367693	-0.0190328	-0.0931031	0.0457692	-0.0283069	-0.0904776	-0.230961	0.00248101	-0.0856739	-0.0179671	-0.0355237	-0.0266024	0.0126837	-0.0505086	-0.12656	0.0110393	-0.0387904	-0.0170334	0.0445002	-0.0422575	-0.0300305	-0.0242503	-0.0455587	-0.0390836	-0.11699	-0.0216753	-0.00974567	-0.100072	0.0729547	-0.0933488	-0.0328497	-0.114183	0.100285	0.00888927	-0.0104032	-0.184205
0.00551395	0.0252415	0.022357	0.0856517	-0.1547	-1.85886e-05	-0.0887112	-0.00932564	-0.00554175	0.180826	-0.0729824	-0.00426707	-0.1233	-0.0596763	-0.0873502	-0.0391798	-0.101818	0.00541609	-0.0998456	-0.0458144	-0.292252	-0.0914656	-0.114042	-0.01433	-0.0368479	-0.0498342	-0.00145372	-0.0496835	-0.0880164	-0.128114	-0.0817337	-0.0164448	-0.0197136	-0.0422537	0.0547103	-0.00376343	-0.0267664	-0.0390472	-0.0437492	-0.0608403	-0.0232615	-0.082984	0.304621	0.0276737	0.00651328	-0.192871	-0.269056	-0.00529719	0.0313774	-0.0563226
-0.0903985	-0.0277025	-0.0790029	0.0494982	-0.109263	-0.0185067	-0.0990324	0.0275413	-0.0925461	0.201604	-0.1251	-0.016822	-0.159006	-0.00563822	-0.225452	-0.0242404	-0.227643	0.133127	-0.0465704	-0.0156927	-0.323719	0.0267513	-0.120634	-0.0663031	-0.0135538	-0.0329007	-0.00185232	-0.0683497	-0.0995287	-0.116307	0.0140224	-0.0397919	0.0525299	-0.0737249	-0.0787949	-0.00128683	-0.019346	-0.0516112	-0.106829	0.0688769	-0.0597806	-0.0502471	0.0393444	-0.0354964	-0.0123694	-0.310035	-0.0751514	-0.0865459	0.0477214	0.058849
-0.0436932	-0.0762113	-0.0588159	0.0523692	0.0172577	-0.000973252	-0.0765749	0.049956	-0.00551675	0.229321	-0.0636799	-0.0239287	-0.121046	-0.0309932	0.029141	0.0164801	-0.0369769	-0.0420351	-0.0400143	-0.0437478	-0.177531	-0.120591	-0.113896	-0.0137724	-0.00251774	-0.024945	-0.124242	-0.0564481	-0.0233058	-0.21619	-0.00300289	-0.011751	0.0239572	-0.0595965	0.0400021	-0.0011635	-0.0361662	-0.0333421	-0.144102	-0.0293907	-0.0201122	-0.0912121	0.0344407	-0.0808525	-0.0670217	-0.13618	-0.403008	-0.0593618	0.00295293	-0.180625
-0.0551641	0.025422	0.00178687	0.0289061	-0.108972	0.0259908	-0.0783734	0.0323715	-0.105451	0.0155567	-0.0947574	-0.000888809	-0.190733	-0.0073677	-0.0391125	0.00444	0.0502816	0.0728447	-0.00621667	-0.104656	-0.221392	0.000760643	-0.153993	0.0111021	0.012039	-0.0095248	-0.174722	-0.0633563	-0.0626149	-0.0291065	-0.028492	-0.00602244	-0.0255881	-0.00830576	-0.0357942	-0.0174861	0.00633139	-0.0400003	-0.0602726	0.136144	-0.0170201	-0.0717913	0.150083	-0.075114	-0.0236054	-0.148647	0.253812	-0.0627584	0.0492296	-0.0405179
-0.125928	-0.0803533	-0.0661899	0.0784847	-0.109584	-0.0166952	-0.0870883	0.0254224	-0.0654743	-0.137828	-0.0833768	-0.0191893	-0.146439	-0.0272847	-0.175274	-0.034828	-0.119714	0.00381678	-0.065276	0.00225542	-0.153642	-0.00139905	-0.0686538	-0.0268729	0.0270752	-0.0244783	-0.0703232	-0.0615779	0.00132716	-0.0203895	-0.00808841	-0.0128373	-0.0527315	-0.0662158	0.0797868	-0.0237769	-0.00641724	-0.0230945	-0.0668709	0.0394988	-0.0185559	-0.0879819	0.143255	0.0407761	0.0657064	-0.161608	-0.259694	0.0334754	0.0617881	-0.202741
-0.0330885	0.0498988	-0.011229	0.0987278	-0.0469466	0.0168518	-0.0623515	0.0292397	-0.204405	-0.00833555	-0.0806766	-0.0119315	-0.0244289	-0.0855982	-0.023452	-0.0266802	0.0294825	-0.010708	-0.0214887	-0.0270046	-0.174669	-0.0460211	-0.09708	0.0256244	-0.073617	-0.0432999	-0.0313663	-0.054061	-0.0743693	0.016385	-0.0506945	-0.00814549	-0.122224	-0.0473299	-0.0108625	-0.0125555	-0.022555	-0.027823	-0.140887	0.0474537	-0.00951506	-0.0368732	0.00753595	-0.0125179	0.0020784	0.0112588	-0.375037	-0.0523495	0.0575694	-0.0476478
-0.0959851	0.0108007	-0.0655563	0.05577	0.00557668	-0.11432	-0.0865262	0.0415168	0.123634	-0.267596	-0.0855788	0.0135615	-0.1465	-0.0104096	0.0485836	-0.0456944	-0.11081	-0.0026578	-0.0571533	-0.0493102	-0.162674	-0.0174701	-0.0188852	0.0162896	-0.0184456	-0.0460879	-0.197162	-0.0636021	-0.102114	-0.251551	-0.0828379	-0.0214341	0.00230664	-0.0423835	-0.0840166	-0.0544845	-0.0271116	-0.0511427	-0.101849	-0.00994973	-0.0405705	-0.0964226	0.0960941	-0.0370595	0.0205072	-0.208606	-0.146735	-0.00903491	0.0153707	0.00958082
-0.00950745	0.0412641	0.00461776	0.0264963	-0.0902287	0.0245492	-0.0626018	0.0674905	0.310378	-0.0398857	-0.0792779	-0.000340416	-0.0677582	-0.0905811	-0.0380145	-0.0119211	-0.0937848	0.0197024	-0.0509816	-0.023015	-0.283791	-0.0150208	-0.114913	0.00550213	-0.0682186	-0.0459871	0.0824131	-0.0714119	-0.0831975	0.0253539	-0.133274	0.000777514	0.0015686	-0.0581465	0.0176729	-0.0304202	-0.0177708	-0.0488536	-0.130507	0.0941757	-0.0173382	-0.0921239	0.0209007	-0.0368279	-0.0610395	-0.162154	-0.207022	0.00396475	0.00249692	-0.0508848
-0.0286396	-0.0330048	-0.0777957	0.0657131	0.00511725	-0.173882	-0.0663713	0.0490762	-0.0324478	0.0389939	-0.0878517	0.0165811	-0.236974	-0.0105951	-0.0721143	-0.0266372	-0.133607	0.0687125	-0.0560849	-0.0662372	-0.101204	-0.0250817	-0.0663553	0.0328769	0.089761	-0.0404222	-0.0954694	-0.0689643	-0.160915	0.140627	-0.0656024	-0.0239998	-0.0173895	-0.0439801	-0.0915356	-0.0232396	-0.0101498	-0.0359076	-0.165049	-0.0376219	-0.0180102	-0.0493997	0.106193	-0.00625331	-0.0194033	-0.290311	0.00713465	0.00258796	-0.0342684	-0.108984
-0.100729	-0.0148897	-0.0564005	0.0789278	-0.0789936	0.0119388	-0.053837	0.051592	0.0573764	0.163652	-0.0759667	-0.0519008	-0.0557258	-0.0403247	-0.0339041	-0.0312315	-0.162053	-0.0503366	-0.0403057	-0.0351721	-0.290448	0.0302908	-0.0981437	-0.0898232	-0.0303717	-0.0346952	-0.0755409	-0.0595147	-0.0439361	-0.0344155	-0.0594597	-0.022637	0.00914245	-0.0632333	-0.0446453	-0.0150381	-0.0494792	-0.059384	-0.0966445	-0.00121118	-0.00418582	-0.110099	0.150447	-0.0122524	-0.0926916	-0.0978429	-0.119381	0.086	0.0169323	-0.139757
-0.065334	-0.119227	-0.000853751	0.0587403	-0.0475825	0.00888686	-0.059485	0.0553038	0.041665	0.0214287	-0.0471309	-0.0257213	-0.188922	-0.0216121	-0.24442	-0.0213816	-0.15366	-0.022389	-0.0193183	-0.0344949	-0.082223	0.0111533	-0.00624372	-0.00959425	0.0124504	-0.0459576	-0.225914	-0.0655254	-0.00149763	0.00776825	-0.0508428	-0.0357738	-0.0462373	-0.028598	0.0382906	-0.0155722	-0.019868	-0.0521949	-0.120364	0.0657325	-0.010261	-0.0143634	0.0133505	-0.095121	0.0310163	-0.00202896	-0.256519	-0.0182096	0.0380893	0.0127927
0.00925005	0.0134279	-0.0283161	0.100833	-0.0944581	0.0672137	-0.0942463	0.0344774	-0.0952691	0.0289036	-0.060918	0.0176222	-0.184195	-0.0445819	-0.129386	-0.0371013	0.00578133	-0.0715089	-0.0405648	-0.0128865	-0.265504	-0.0256179	-0.15395	-0.0260347	-0.00998354	-0.0248243	-0.0813579	-0.0650879	-0.0482323	0.0654383	-0.0766994	-0.00134322	0.0328274	-0.0581038	0.0164763	-0.00923125	0.0048259	-0.035706	-0.119372	-0.0259915	-0.0248334	-0.0297294	0.0751635	0.0591372	-0.0750053	-0.347343	-0.173608	-0.0805258	0.0428276	0.0181917
0.00857498	-0.0373674	0.050894	0.0633451	-0.25407	-0.0114192	-0.0727924	0.0561926	0.0173239	-0.000296127	-0.113758	-0.0371269	-0.191073	-0.00683953	-0.0576779	-0.0429174	-0.201318	-0.0634407	-0.0196609	-0.0144096	-0.243942	0.0463762	-0.160593	0.0141582	0.0142927	-0.0360254	-0.0602685	-0.0526658	-0.100468	0.0565942	-0.0651481	-0.0264693	0.022957	-0.048456	-0.0583492	0.00951781	-0.0179756	-0.0346522	-0.0585803	0.0300454	-0.0196815	-0.0755571	0.0128933	-0.00455378	-0.0342693	-0.065791	0.00688375	0.011687	-0.00758776	-0.0596988
-0.00381586	0.105442	-0.123275	0.0285843	-0.0590176	-0.00761278	-0.0835638	0.0448235	0.130445	-0.00132684	-0.108633	-0.037174	-0.146332	-0.00485731	-0.076994	-0.00460873	-0.146083	0.0264091	-0.025591	-0.0363909	-0.231209	-0.0679923	0.0255517	-0.0347588	-0.056129	-0.0556113	-0.0832637	-0.0524525	-0.0526075	0.025785	-0.0244623	-0.00282656	-0.0646254	-0.0577923	-0.0419223	0.00455184	-0.0500905	-0.0371507	-0.0875373	0.106585	-0.0305571	-0.0291917	0.299709	-0.0240002	-0.00670504	-0.156838	0.206779	-0.0664797	-0.00723904	-0.269256
-0.0323649	0.0535106	-0.0565372	-0.0240935	-0.0416711	0.0577127	-0.0385556	0.0426527	-0.208202	-0.0348368	-0.0752013	-0.0188862	-0.212395	0.0150655	-0.038547	-0.0249659	0.00106947	-0.0530922	-0.022869	-0.0311163	-0.208371	-0.0444243	-0.17045	-0.019836	-0.0301771	-0.0625116	-0.137458	-0.0508588	-0.00371079	-0.181623	-0.0538442	-0.0215721	0.0249403	-0.0501809	-0.024146	-0.00920291	-0.0257906	-0.0446035	-0.0604285	0.0151192	-0.0379093	-0.0582242	0.0848202	-0.0794602	0.0011882	-0.0837956	-0.0892516	-0.0149821	-0.0121103	-0.0450045
-0.061266	-0.0660983	-0.0703926	0.0474278	-0.0347144	-0.0168084	-0.0876847	0.052779	0.0237748	-0.091496	-0.0811642	-0.00773368	-0.0325885	-0.0363954	-0.115919	-0.0173767	-0.0850279	0.0321697	-0.0465532	-0.011868	-0.287474	-0.0702268	-0.159838	0.0297394	-0.042578	-0.0803777	-0.00716492	-0.0706913	-0.160752	-0.110649	-0.0325378	0.0144904	0.0752351	-0.0526679	-0.0416679	-0.0127077	-0.0171327	-0.0846742	-0.0435657	-0.0129943	-0.0176898	-0.114041	0.0197432	-0.024272	-0.0142796	-0.364199	-0.129754	-0.112745	0.039424	-0.0378967
0.0326366	0.0733598	-0.0131756	0.0681295	-0.0447839	-0.0292541	-0.0539003	0.030508	0.00785791	0.0749097	-0.0323809	-0.0276501	-0.215492	-0.0171698	-0.0782847	0.000411449	-0.161656	-0.0258475	-0.0518422	-0.0439584	-0.301429	-0.0323712	-0.296669	-0.0575909	-0.0323909	-0.0575088	0.0402029	-0.0661683	-0.158239	0.105245	0.0157946	-0.0316316	-0.0895169	-0.0463824	-0.0175784	-0.0251058	-0.0336626	-0.0447492	-0.144362	0.032694	-0.0124554	-0.0457484	0.0832175	0.0111087	-0.0533258	-0.0300225	0.10102	0.016919	0.0241548	-0.0497657
-0.103879	-0.0272237	-0.0310288	0.0352045	-0.064725	-0.106657	-0.0694926	0.0463961	-0.0719841	-0.0430041	-0.0846356	-0.0208481	-0.114526	-0.0329841	-0.240933	0.0019566	-0.0225067	-0.0699529	-0.00264129	0.0205221	-0.144248	-0.0865819	-0.236514	-0.00960614	-0.103377	-0.034844	-0.174111	-0.0892122	0.0109546	0.0939842	-0.0769303	-0.00688211	0.0272344	-0.076511	-0.0798678	-0.0065156	-0.0256795	-0.0283406	-0.0784726	0.133315	-0.0310963	-0.0534459	0.0941837	0.0242156	-0.0217231	-0.133362	0.0071816	-0.0114798	-0.00142845	-0.00310834
0.0272056	-0.0433575	-0.0120382	0.0587686	-0.0359267	0.0405973	-0.0438469	0.0189223	-0.18425	-0.207357	-0.0829627	-0.0344504	-0.0551856	-0.0830035	-0.214882	0.00734848	-0.0401856	-0.0209528	-0.0807977	-0.0503564	-0.15285	-0.0175449	-0.101665	-0.0188166	0.00816496	-0.0648809	8.54017e-05	-0.0626319	-0.0698302	-0.126937	-0.0124547	-0.0222173	0.020905	-0.00212048	-0.0646618	-0.00466419	-0.0281195	-0.0952983	-0.115801	-0.042821	0.015634	-0.0766039	0.137295	-0.0501031	-0.0525446	-0.00615261	0.43708	-0.0196816	0.023113	-0.0294194
-0.0406252	-0.105463	0.00500539	0.0552607	-0.11054	-0.0258075	-0.0639594	0.0680414	-0.112726	-0.0743326	-0.0851173	-0.00235934	-0.202814	-0.0260988	-0.156998	-0.00239077	-0.143877	-0.0153892	-0.00163077	-0.0566421	-0.199672	-0.0510625	-0.11141	0.0133016	-0.0564897	-0.0492107	-0.171439	-0.06976	-0.0412444	0.0476018	-0.0197457	0.00413416	0.00223062	-0.0450622	0.0477381	0.00424984	-0.0130104	-0.0807305	-0.0466259	0.0761774	-0.022604	-0.144866	0.0266149	0.0134494	-0.0222585	-0.205141	-0.21551	0.0639237	0.0799628	-0.205154
0.0239576	0.0543051	-0.0904298	0.043659	-0.125188	0.0214281	-0.0727431	0.0268644	-0.0432718	-0.0523653	-0.117591	0.00797196	-0.150365	-0.0364472	-0.136291	-0.0241639	-0.0432547	-0.0294965	-0.0713165	-0.027594	-0.262124	-0.023829	-0.0271893	-0.0488289	-0.0418327	-0.0265671	-0.111963	-0.0838049	-0.0913058	-0.046506	-0.0123361	-0.0174234	0.041607	-0.0620469	0.0618536	-0.00800897	-0.0153757	-0.0436385	-0.101669	-0.0427417	0.00172902	-0.0946729	0.32663	-0.0708291	-0.024736	-0.102656	0.043842	0.0118957	-0.0464523	-0.0465352
-0.00531636	0.0441214	-0.109721	0.132034	-0.0561505	-0.0334623	-0.0284759	0.0605754	0.0928949	0.0837802	-0.0751788	-0.0486725	-0.175157	-0.0808898	-0.113339	0.00118234	-0.0998952	0.0117736	-0.0937891	-0.0680238	0.0319295	-0.051486	-0.0855238	-0.0554344	0.0202921	-0.0803364	-0.0757395	-0.0596099	-0.195892	-0.0159269	-0.0925017	-0.023838	-0.0167267	-0.0656643	-0.087188	-0.0121303	-0.0225259	-0.01515	0.000931738	-0.0154455	-0.0209353	-0.0764958	0.0631908	0.0242511	-0.0195666	-0.0105332	-0.19193	-0.0962501	0.0774253	-0.00170069
-0.0506504	0.0425258	-0.082767	0.116892	-0.0948853	0.0168558	-0.0803185	0.0312619	0.00169853	-0.0126467	-0.100762	-0.000435418	-0.113236	-0.0597484	-0.0379669	-0.0328538	-0.161021	0.0590685	-0.0351208	0.00332444	-0.28721	-0.0396111	-0.131064	-0.0515198	-0.0243529	-0.0490883	-0.0860291	-0.0635804	-0.0192965	-0.0265453	-0.0910589	-0.0221059	0.015656	-0.0774266	-0.0286041	0.0180392	-0.0197845	-0.0636927	-0.0517752	0.0493924	-0.0175952	-0.0717547	0.323817	-0.0685934	-0.108438	-0.2959	-0.343676	-0.13954	0.00331659	-0.107269
-0.163137	-0.0128325	0.0524981	0.0652199	-0.0934021	-0.0195147	-0.110169	0.0487021	-0.032511	-0.188776	-0.113654	-0.00949267	-0.156286	-0.0280319	-0.201575	-0.0315055	-0.141283	0.0757396	-0.0755715	-0.00947792	-0.274054	-0.0301125	-0.193563	-0.00958658	0.0552332	-0.0527659	-0.00757558	-0.0745086	-0.0825588	0.0621832	-0.0704703	-0.0336227	0.0951688	-0.0312536	-0.0114312	-0.0366125	-0.0150144	-0.0398195	-0.0996474	-0.0350795	-0.0237724	-0.0596462	-0.0302092	-0.0720811	-0.0166447	-0.0509048	-0.044605	-0.083793	0.0329911	0.0406585
-0.0820155	-0.039664	-0.0259617	0.0634221	-0.108847	-0.0438994	-0.0899078	0.0731912	-0.10407	0.0769495	-0.0364933	-0.0111775	-0.025714	0.00225717	0.00782889	-0.0252723	-0.0745046	0.0141881	-0.0125479	-0.0422318	-0.244944	-0.10882	-0.0825415	-0.0278297	-0.0708958	-0.00986615	-0.00206935	-0.0537833	-0.0331583	0.175618	0.011087	-0.00503856	0.0307148	-0.0373709	-0.0170698	-0.00483327	-0.0252036	-0.0459946	-0.0874599	0.0253978	-0.0342892	-0.0491707	-0.134049	-0.0892888	-0.0688426	-0.200019	0.094079	0.110378	0.0136007	-0.0531679
-0.0318321	0.0212388	-0.0281972	0.0627761	-0.108032	-0.0324133	-0.059775	0.0734466	0.0408693	-0.00498677	-0.0650892	0.0011716	-0.14179	-0.0201606	0.0346063	0.0318794	-0.19226	0.0260894	-0.0628743	-0.00989037	-0.205381	0.00312356	-0.15921	-0.0381407	0.0136082	-0.051452	0.0886441	-0.0465208	-0.0142041	0.124074	-0.0453918	-0.0292157	0.00267904	-0.0588399	-0.0360376	-0.00893237	-0.00217799	-0.0522014	-0.0443899	0.0345456	-0.025919	-0.105029	0.238848	0.0158294	-0.0154853	-0.029897	0.047664	-0.0505718	-0.00641618	0.0202345
-0.000677602	-0.110121	-0.0248647	0.083947	-0.0433177	-0.0433038	-0.0668736	0.0537081	-0.183782	0.0552685	-0.115057	-0.018483	-0.144243	-0.0180778	-0.165763	-0.0520623	-0.081229	-0.0023075	-0.03363	-0.00427992	-0.180885	-0.032207	-0.0811454	0.0138965	-0.0216881	-0.0850901	-0.176252	-0.0722685	-0.0415127	0.0650628	-0.0477801	-0.0505004	0.0141583	-0.0430062	-0.0247224	-0.0258413	-0.0389224	-0.00572265	-0.117252	0.0279209	-0.0239637	-0.0637774	0.0872574	-0.0241871	-0.0529558	-0.247276	0.337059	-0.0603257	0.0135832	0.0227631
0.0243033	-0.0749525	-0.0605146	0.0483272	-0.0380523	0.0671342	-0.0645636	0.0322377	0.0375544	-0.162451	-0.0664639	-0.0189774	-0.0265147	-0.0302988	-0.0648957	-0.0331786	-0.236432	-0.00751887	-0.0606215	-0.0894626	-0.273306	0.0175844	-0.0994321	0.00913842	0.0218655	-0.0710466	-0.170237	-0.0529415	-0.0608589	-0.0497228	-0.0550993	-0.0204681	0.0856469	-0.0481765	0.073833	-0.0314163	-0.0100669	-0.0600236	-0.107682	0.019631	-0.0451312	-0.058734	0.00892784	-0.00198483	-0.0124468	-0.467236	0.127889	-0.0433686	0.0048306	-0.0787084
-0.0610587	-0.0508133	-0.0191623	0.0298478	-0.03542	-0.0413203	-0.0739775	0.0489212	-0.00391119	-0.0257935	-0.0638244	-0.00472813	-0.194262	-0.0513526	-0.09687	-0.0123028	-0.207514	-0.00482179	-0.00359717	-0.0629464	-0.17415	-0.0415038	-0.204316	0.0160626	0.0366844	-0.0034242	0.134037	-0.0593359	-0.00569699	0.072284	-0.0503771	-0.0296716	-0.0292574	-0.0404533	0.0952815	0.000597452	-0.0155381	-0.0247713	-0.00661726	0.0903471	-0.0182376	-0.0640552	0.131499	-0.0597937	-0.0226928	-0.117625	-0.00935205	0.00626893	-0.0151879	-0.182861
-0.0604671	-0.000748436	-0.00926926	0.105669	-0.11525	-0.0472568	-0.0961261	0.0541265	-0.0295657	-0.0771166	-0.135943	0.0292598	-0.176917	0.00989141	-0.102218	-0.0301584	-0.0912594	0.0219382	-0.0562439	-0.0145974	-0.13377	0.10011	-0.168756	-0.0166581	-0.0583353	-0.0225767	-0.0746524	-0.0526031	-0.0753351	0.0151696	0.019227	-0.0133932	-0.026852	-0.0439389	0.00781069	-0.0321751	-0.00989073	-0.0445401	-0.0432363	0.0160658	-0.00749012	-0.0654808	0.00729389	0.00220457	-0.0343485	0.00946556	0.0520705	-0.0717694	0.0325775	-0.0685696
-0.00400575	-0.0122748	-0.0164815	0.105018	-0.0861201	-0.0395019	-0.0179209	0.0447274	0.0388695	0.0641552	-0.0465742	-0.0104499	-0.108296	-0.0139021	-0.052006	-0.0505667	-0.0369866	-0.0118491	-0.0317419	-0.00766938	-0.381678	0.106793	-0.11041	-0.018452	-0.0192535	-0.03851	0.116654	-0.0205628	-0.119915	-0.0984094	-0.0900504	0.00963343	0.00638321	-0.0486607	-0.0226911	-0.03715	-0.00410306	-0.0231565	-0.135709	0.0194993	-0.0291913	-0.0044732	0.195851	0.059857	-0.0819648	-0.354872	0.138223	-0.0017564	0.0185529	-0.0123467
-0.00942843	0.00603411	-0.0812658	0.0234579	-0.0388937	-0.0158621	-0.0580386	0.0510676	0.105306	0.179077	-0.106414	-0.00645439	-0.0966677	-0.0257254	-0.103611	-0.00925071	-0.0720758	0.0103129	-0.0456057	-0.0254659	-0.448077	0.00969267	-0.139733	-0.0717768	-0.00381262	-0.0165409	0.0191076	-0.069685	-0.0525241	0.084683	-0.0498337	-0.00262954	0.0146288	-0.0368855	0.00390992	0.00262657	-0.00566288	-0.0342455	-0.0760317	-0.00952225	-0.029355	-0.08882	0.0417744	-0.00458731	-0.0171547	-0.21679	-0.220036	-0.0072073	0.0277798	0.0288146
0.0190305	-0.00789629	-0.0565019	0.0663798	-0.00623282	0.00276502	-0.0810165	0.0563885	0.0405343	-0.13134	-0.106532	-0.0365155	-0.0695553	-0.0233914	-0.0564247	-0.00412805	-0.1538	0.0807484	-0.0231728	-0.0201714	-0.244758	-0.0162222	0.0414197	-0.0228895	0.00451014	-0.0415231	-0.0448578	-0.0705744	-0.00731358	0.173291	-0.0606582	-0.0247493	-0.0174588	-0.0562414	0.000463763	-0.00635601	-0.0300604	-0.0452737	-0.0684619	-0.0981671	0.0042289	-0.0323991	0.0319809	0.0213179	-0.0393779	-0.195137	0.0378042	-0.0303762	0.0476412	0.0557012
-0.115838	-0.0766709	-0.0620671	0.0502864	-0.0903243	0.00943367	-0.109384	0.044406	0.0591319	0.0490358	-0.0564252	-0.0114188	-0.104229	-0.057154	-0.0666718	0.00357698	-0.0282737	-0.00533688	-0.0299075	-0.000303148	-0.426284	-0.00676322	-0.0651531	-0.00170362	-0.0155188	-0.0447138	-0.122597	-0.0597062	-0.0434656	0.0145924	-0.0204507	-0.0191567	0.0253158	-0.084879	-0.0348064	0.011339	-0.00197062	-0.0697724	-0.151599	-0.115454	-0.00960229	-0.0494151	0.079746	-0.057322	-0.049754	-0.203853	-0.0922004	-0.01648	0.0295791	0.0103868
-0.154166	0.0191412	-0.130637	0.0400184	0.0181704	-0.0370644	-0.111117	0.0461631	0.0803477	-0.0598436	-0.0824461	-0.0167094	-0.226453	-0.0224861	-0.169958	-0.00388207	-0.0673832	0.0349012	-0.0579887	-0.0239147	-0.2377	-0.0686375	-0.0380169	-0.0343641	-0.0474817	-0.077765	-0.0544333	-0.0484534	0.012451	0.142911	0.0119683	-0.0461579	0.0166666	-0.054156	-0.102948	-0.0329645	-0.0181136	-0.097436	-0.092676	0.137164	-0.0110567	-0.107421	0.174963	-0.00887124	0.0261939	-0.0549479	-0.0755389	0.0727724	0.0444114	-0.0552818
-0.0549712	-0.0652115	0.0333899	0.0826343	-0.0482378	-0.0486319	-0.0710166	0.0571452	0.0320964	0.000773013	-0.10221	-0.0322048	-0.0317477	-0.0468364	-0.104695	-0.0370406	-0.0116978	0.0962277	-0.00261036	-0.0887222	-0.243289	-0.0152172	-0.0311963	-0.014564	-0.0680804	-0.0501021	-0.0637376	-0.0533217	-0.00578216	0.172302	-0.0436046	-0.0153376	-0.0266436	-0.0611807	-0.066338	-0.0446168	-0.0333724	-0.0385707	-0.111017	-0.0102051	0.00495233	-0.0999229	0.100625	-0.0560642	-0.0352156	-0.205504	-0.112063	-0.133552	0.0250816	-0.0130121
0.0812416	-0.0667295	-0.0183202	0.0403194	-0.0573165	-0.016544	-0.0674076	0.0219811	0.244619	0.0286093	-0.09296	-0.0160109	-0.241596	0.0150742	-0.184318	-0.017135	-0.208526	-0.0309893	-0.0959463	-0.066033	-0.370916	-0.0793748	0.00793334	-0.0256462	-0.0297054	-0.0440158	0.0503454	-0.0661765	-0.00369631	-0.162163	-0.0133046	-0.00783094	-0.0547889	-0.0517625	-0.015982	-0.0543176	-0.0402896	-0.0577383	-0.10133	0.0574074	-0.0309078	-0.0421961	0.0526829	-0.0470436	-0.0100888	-0.0917877	-0.121634	0.0166761	0.00339045	-0.0280439
-0.0375581	0.0475428	-0.0901512	0.063087	-0.044148	-0.0553384	-0.0652774	0.0427508	-0.153315	-0.0523587	-0.0912507	-0.0293752	0.06178	-0.0292455	-0.179753	-0.0111705	-0.235435	-0.00986985	-0.0138844	0.0433859	-0.142255	-0.0166691	-0.00680527	0.0234856	0.0468228	-0.0521676	-0.144576	-0.0766492	0.0163797	-0.0451861	-0.00330327	-0.0132779	-0.0337994	-0.0174082	-0.0116353	-0.0386092	-0.0354251	-0.0681099	-0.11278	0.0942703	-0.0187439	-0.0829831	0.0177389	0.0251518	-0.0343815	-0.190759	0.0103013	0.102255	0.00187804	-0.113797
-0.0992991	-0.0280204	-0.0501075	0.0343292	-0.00860017	-0.0124161	-0.0570502	0.0720652	-0.232527	0.141043	-0.040699	-0.0112349	-0.204387	-0.0284952	-0.214285	-0.019029	-0.128002	0.0315505	-0.0429051	-0.00177724	-0.203741	-0.0578782	-0.113115	0.0225756	-0.0145822	-0.0378281	-0.134773	-0.0488383	0.00705841	0.121919	-0.0765148	-0.0136886	-0.00378876	-0.0419238	-0.0743698	-0.00568362	-0.0141308	0.00388829	-0.0711938	0.0141953	-0.0168804	-0.0426272	0.140614	0.0212666	-0.0458372	-0.137578	-0.241337	-0.0155892	0.0142541	0.201578
0.0144593	-0.0132761	-0.034739	0.0387133	-0.0544951	0.0416176	-0.0673857	0.0715705	-0.23075	-0.146143	-0.0746437	0.0123024	-0.164055	-0.0655229	-0.151754	-0.0143	-0.19327	0.020241	-0.0558986	-0.0585909	-0.284484	-0.0445733	-0.0191673	-0.0041785	0.0418637	-0.0672626	-0.16031	-0.054592	-0.0249176	-0.0101072	-0.0592144	0.00159835	-0.0760709	-0.00623944	-0.0188379	0.0131823	-0.0440542	-0.0365786	-0.0710995	-0.0123605	-0.0127295	-0.108569	0.0769271	0.0148677	0.016402	-0.173622	-0.0614206	-0.13419	0.00912142	-0.0264066
-0.0377035	-0.0170477	-0.0468893	0.0205245	-0.0846338	-0.0118495	-0.0568312	0.0342915	0.0696555	0.145092	-0.0339799	-0.0185503	-0.0423703	-0.0177409	-0.0645976	-0.0491583	-0.172776	0.02903	-0.0487769	-0.05318	-0.240707	-0.0510178	-0.128211	0.00583364	-0.0826421	-0.0481064	-0.144169	-0.0417267	-0.00204512	0.121214	-0.0129324	0.00636649	-0.0870481	-0.042218	-0.0394648	0.0182991	-0.0379055	-0.0822175	-0.063027	-0.0303101	-0.0375717	-0.0879454	-0.183503	-0.000980287	-0.0176743	-0.125194	-0.0362125	-0.0230417	-0.0526775	-0.0224949
-0.0056998	-0.063124	-0.0196991	0.0700898	-0.0428828	-0.0337458	-0.0833155	0.0507506	0.126987	-0.0732691	-0.0171161	-0.0228269	-0.148481	-0.0488799	-0.105718	-0.00493668	-0.13751	-0.0157225	-0.0797902	0.0540176	-0.157795	0.0226039	-0.170938	-0.0316278	-0.0894448	-0.0257371	-0.0324422	-0.0617062	0.0716251	0.356797	-0.0325039	-0.0345479	-0.0664472	-0.0633085	-0.0445391	-0.0333408	-0.0123491	-0.0609524	-0.136662	0.11984	-0.0432457	-0.0285692	0.0123214	-0.0148095	-0.0386936	-0.0888543	0.249024	0.0520303	0.01448	-0.0721788
0.0566662	-0.0564261	-0.0284515	0.0990272	0.0265753	0.0433192	-0.0636366	0.0693665	-0.1222	0.09308	-0.121526	0.0139839	-0.0196304	-0.0124411	-0.175292	0.0001534	-0.0518523	0.0725977	-0.054162	-0.0434686	-0.235492	0.008273	-0.264401	-0.0452349	-0.032172	-0.0735696	-0.165092	-0.0766148	-0.00741571	0.0060486	-0.0185711	-0.0101501	0.0143532	-0.0305399	-0.0622336	-0.0434245	-0.0175323	-0.0435793	-0.129045	0.0912194	-0.00121264	-0.0436501	-0.0933068	-0.0223701	-0.0350453	-0.193063	0.107224	-0.0799512	0.041032	-0.00851274
-0.166662	0.0532443	-0.0585032	0.0163809	-0.0645872	0.000157204	-0.0697196	0.0646387	-0.0193207	0.0160334	-0.111834	-0.00433941	-0.230994	-0.0237215	-0.0824849	-0.0338372	-0.169619	-0.00700359	-0.0390354	-0.0613252	-0.278833	-0.0275991	0.00587801	-0.00381277	-0.03247	-0.0192689	-0.0806918	-0.0624087	-0.00504709	-0.142906	0.0360679	-0.0293075	0.0490289	-0.0311025	-0.0284313	-0.0033863	-0.0158876	-0.0576462	-0.085537	0.063135	-0.000356667	-0.0189884	0.0427228	-0.0873192	-0.00412653	-0.0758723	0.0379066	0.0229009	0.0576125	-0.0147759
-0.0827661	0.0137222	-0.0606588	0.0441937	-0.114507	-0.0101361	-0.0272904	0.093139	0.11227	-0.0338643	-0.0970779	0.00117382	-0.248758	-0.0355848	-0.063735	-0.0154922	-0.0134848	-0.0178462	-0.0550505	-0.0667838	-0.231204	0.052907	-0.00571049	-0.0285993	-0.0416858	-0.0219942	-0.152849	-0.0563548	0.0105414	-0.083939	-0.036377	-0.00712477	0.025231	-0.0438468	0.00169604	-0.0133886	-0.0253803	-0.0397773	-0.0857298	0.0724832	-0.00415776	-0.0550694	0.0413498	-0.0157321	-0.00372019	-0.0553938	-0.0351619	-0.173195	-0.00827667	-0.0128081
0.0620152	-0.0706667	-0.0198956	0.0919113	-0.0391579	-0.00701974	-0.0843024	0.0258017	0.183517	0.0262569	-0.138902	-0.021451	-0.192361	0.0214654	-0.110762	0.000811761	-0.12046	-0.00921152	-0.0741792	-0.0693813	-0.311754	0.0686985	-0.147467	0.00489147	-0.0594974	-0.0395481	-0.0272889	-0.0242986	-0.0714963	0.0601281	-0.0682906	-0.0412779	0.0667148	0.00157548	0.014043	-0.0289485	-0.0680356	-0.0310646	-0.0640861	0.0857343	-0.016187	-0.0832352	0.133719	-0.0799577	0.022445	-0.0753076	0.253236	-0.125705	0.0295092	-0.000675211
-0.0387804	-0.0610389	-0.0191696	0.0313872	-0.0841034	-0.0124002	-0.0644364	0.0146709	0.0501196	0.131182	-0.082008	0.00495261	-0.220028	-0.0603759	-0.233801	-0.0182157	-0.135036	0.0396516	-0.0527378	-0.0100935	-0.172528	-0.00963637	-0.0721735	-0.0351901	-0.0306997	-0.0591139	-0.00458212	-0.0757061	-0.107065	0.0491734	-0.0611046	-0.0228359	-0.0445957	-0.0883893	-0.0574733	0.0125677	-0.0252715	-0.0548012	-0.07906	0.0454207	0.0108131	-0.0409874	0.0193805	0.0148947	-0.0560389	-0.206255	0.197035	-0.0568679	0.0257648	0.0163558
-0.0299814	-0.0655813	-0.0412696	0.0423697	-0.0724424	-0.0261013	-0.0584847	0.0652415	-0.202871	-0.181521	-0.105425	0.000991015	-0.110981	-0.040789	-0.0878366	-0.0237629	-0.222574	0.0506841	0.0311081	-0.155224	-0.490794	-0.0390587	-0.0465647	-0.028519	-0.0524867	-0.0368754	-0.192291	-0.0562221	0.0284236	-0.108283	-0.0114001	-0.0214329	-0.0282654	-0.0551924	0.051077	-0.0117114	-0.0270403	-0.0633985	-0.034404	0.0100901	-0.00909197	-0.0937485	-0.0153981	-0.0301114	-0.0612226	-0.169262	0.146892	-0.0593103	-0.0188586	-0.0254281
-0.0387806	-0.13252	-0.0426901	0.0311457	-0.0529262	0.00252236	-0.026858	0.0589074	-0.0534544	0.0799257	-0.087711	0.00654733	-0.206419	-0.0219713	-0.12125	-0.00826545	-0.0929421	-0.0339245	-0.0538399	-0.0724185	-0.116808	-0.00402775	-0.0580201	0.00338034	-0.0173107	-0.0568281	-0.194048	-0.0566091	-0.00234613	-0.0798085	-0.0679518	-0.0109663	0.0597305	-0.0170027	0.0073006	-0.0411769	-0.034144	-0.106061	-0.15322	0.0415451	-0.0145699	-0.0623742	0.0614099	-0.028211	-0.0529053	-0.0790982	-0.222095	-0.0331219	0.0393676	-0.0480245
0.0576964	0.0205703	-0.0638631	0.0855157	-0.0909988	-0.0204156	-0.0757267	0.0475695	0.188987	0.192517	-0.112027	-0.00453815	-0.219028	0.00317168	0.0404584	-0.0129305	-0.189761	-0.0456318	-0.0846365	-0.019159	-0.226233	0.000302857	0.00818408	0.0148695	-0.0239849	-0.0514814	-0.0510031	-0.0621979	-0.0678145	-0.333323	-0.041938	-0.0177879	0.00228739	-0.0504891	0.00910751	-0.00481629	-0.0245742	-0.0555208	-0.14359	-0.0184619	0.00346199	-0.0518522	0.122887	0.0532393	-0.0123576	-0.0863476	-0.185643	-0.0959697	0.0966824	-0.181678
0.0603567	-0.0201744	-0.0906926	0.058547	-0.0409865	-0.0487617	-0.0457249	0.0467497	0.0822153	0.0595496	-0.108626	-0.0273078	-0.224235	-0.0537757	0.171262	0.00611371	-0.190473	-0.0478077	-0.0553352	-0.0843491	-0.119293	-0.0330177	-0.0470841	0.068105	0.0686979	-0.0174749	-0.12596	-0.0570931	-0.122725	-0.0786028	-0.0654285	-0.017059	0.0596503	-0.0506105	0.00895241	-0.0286349	-0.0324138	-0.0379928	-0.176579	-0.0659719	-0.0193242	-0.078719	0.145631	0.0211209	-0.0123491	0.128308	0.021548	-0.0791895	0.0507456	0.0282055
-0.161561	-0.0500257	-0.0158302	0.0478183	-0.0107515	-0.0192612	-0.103054	0.0648711	0.267908	0.0550728	-0.0439012	0.0229809	-0.10082	-0.0357121	-0.12508	0.017195	-0.182535	-0.0208344	-0.0488271	-0.0554794	-0.24288	0.0909727	0.0703267	-0.044039	-0.00197759	-0.0469506	0.0414203	-0.0508072	-0.0664656	0.0275012	0.0033244	-0.00505214	0.0574283	-0.0218896	-0.0294307	-0.0410429	-0.0165516	-0.0290128	-0.122513	0.0188025	-0.0250371	0.0239693	0.167723	-0.03573	0.0117477	-0.0435594	0.119076	-0.0557996	-0.0118223	-0.123743
-0.0496057	0.024041	0.0428256	0.0540787	-0.0188551	0.0356856	-0.0814202	0.00573151	-0.160738	0.1172	-0.0565429	-0.00573955	-0.267112	-0.0181377	-0.184105	-0.0176386	-0.225692	-0.0156666	-0.0904307	0.0260288	-0.23908	-0.0416518	-0.0317414	-0.0367189	-0.0858104	-0.0286872	-0.457689	-0.0680246	0.102449	0.0116188	-0.0213935	-0.0043974	-0.0601343	-0.0219136	-0.0170096	-0.02545	-0.0101689	-0.0665257	-0.0951262	0.0365857	-0.00748455	-0.0595115	-0.00618325	0.0170682	-0.0285114	-0.110147	-0.30733	-0.0731799	0.0107118	-0.058339
-0.237233	0.007805	-0.0175612	0.067089	-0.126591	0.0365246	-0.0678161	0.0434543	-0.0558595	-0.07925	-0.0800284	0.00428639	-0.0521989	-0.0542444	-0.167959	-0.0328658	-0.0688603	-0.0142526	-0.038165	-0.0528662	-0.13846	-0.0375742	0.00454987	-0.00452269	0.00324256	-0.0327884	0.0485541	-0.0665769	-0.0414805	-0.0243888	-0.198878	-0.0191319	0.0193353	-0.0534595	0.00381618	-0.0146564	-0.0260887	-0.0515773	-0.149556	-0.0303982	-0.0261829	-0.0590064	-0.00574273	-0.0113559	-0.066717	-0.144765	-0.321769	-0.0583353	-0.0245008	-0.233557
-0.0609488	-0.00599931	0.0201036	0.0508442	-0.10785	0.0260213	-0.0541336	0.0376663	-0.00877757	-0.234123	-0.117082	-0.0452411	0.00111929	-0.0435831	-0.0459993	-0.00351323	-0.292798	0.003024	-0.0925755	-0.0180445	-0.256888	-0.0471282	-0.0333896	-0.032031	-0.0599359	-0.0240255	-0.0631253	-0.0561493	-0.0703295	0.00967535	-0.0137724	-0.0178768	0.00582203	-0.0408584	0.0161205	-0.0266795	-0.0174211	-0.0359201	0.0194323	0.0442199	-0.0116944	-0.105426	0.0844896	0.015752	0.000871873	-0.0575571	0.123352	0.0467046	0.00494442	-0.0384721
-0.0902399	-0.087806	-0.0285676	0.0909925	-0.0493807	-0.0487139	-0.0871376	0.0575582	0.0268784	-0.0116318	-0.116662	-0.0149867	-0.14307	-0.0445472	-0.0428408	-0.0241176	-0.0712574	-0.00539794	-0.0401496	-0.0729257	-0.258867	-0.059625	-0.130028	-0.00276755	-0.000691994	-0.0551547	0.109284	-0.0769568	0.0273824	-0.140544	-0.0541729	-0.0128376	0.0298229	-0.0290531	-0.0131446	-0.0255961	-0.0305834	-0.0534159	-0.117404	0.0431922	-0.00574569	-0.0329627	0.0394927	-0.0636194	-0.00118202	-0.205358	-0.204784	-0.0411697	0.0369905	0.0112313
-0.152276	-0.0123647	-0.113159	0.0867525	-0.0535777	-0.0133308	-0.0553552	0.0440804	0.106555	0.0567057	-0.034248	-0.00694546	-0.113014	-0.0297123	0.0276329	-0.02053	-0.14835	-0.043911	-0.0683619	-0.0294595	-0.22939	-0.0217957	-0.0991303	-0.00196478	0.0527734	-0.0206582	-0.0824261	-0.0756215	-0.0521069	0.0635209	-0.0411904	-0.0197405	-0.0180184	-0.0456433	-0.0239013	-0.0338019	-0.032334	0.0221992	-0.0543103	0.0738689	-0.0366831	-0.0497585	0.195144	-0.014836	-0.0127437	-0.0906965	0.0415022	-0.0332528	0.0227845	0.0627248
-0.0113519	0.079431	-0.0727684	0.0918963	-0.0449085	0.0517603	-0.0747016	0.0432242	0.0289788	-0.0171294	-0.0412549	-0.00493529	-0.195044	-0.0351087	-0.129945	-0.0110493	-0.146752	-0.0543835	0.00427495	0.0180454	-0.394924	-0.0719351	-0.17948	0.0229518	-0.0360758	-0.0299535	-0.138188	-0.0539653	0.00161279	0.0809856	0.0251347	0.00958963	0.0780355	-0.0457023	-0.144158	0.00263045	-0.054037	-0.0125355	-0.115613	-0.0401019	-0.0163134	-0.0438558	0.169508	0.0143709	0.00227195	-0.238968	0.101622	-0.0125387	0.0156575	-0.0158996
0.00394222	0.0286917	-0.0225616	0.101062	-0.0950373	-0.00743108	-0.0148858	0.0587473	0.118847	-0.058293	-0.0982003	0.0181808	1.65193e-05	-0.0663581	-0.150294	-0.0251935	-0.218571	-0.0143638	-0.056184	-0.0433107	-0.20944	-0.0504656	-0.0943382	0.0186141	0.00105397	-0.047683	-0.0717365	-0.0498176	0.0809791	-0.0565948	-0.0854667	-0.0367572	0.0048653	-0.0809141	-0.0172398	-0.00687692	-0.0247362	-0.0243574	-0.0892423	-0.00386007	-0.0167074	-0.127251	0.195278	0.0762903	-0.052085	0.0594695	-0.0114325	0.0315523	0.0017749	-0.105341
-0.226407	0.0265578	-0.113192	0.063563	-0.0990531	0.00381327	-0.0875609	0.00285158	-0.0802626	0.0410719	-0.0974357	-0.023298	-0.0426148	-0.0302757	-0.0609625	0.0166253	-0.0634304	-0.0503362	-0.0686367	-0.044487	-0.31505	0.0575831	-0.0719572	-0.016201	-0.0480846	-0.0243238	-0.173832	-0.0812568	0.0174266	-0.0546261	-0.0772026	-0.0386511	-0.0188037	-0.0168681	-0.054365	-0.0286038	-0.035905	-0.0395948	-0.0799212	0.0385053	-0.051584	-0.0168454	0.0730889	-0.0686457	-0.0574703	0.0641885	-0.241372	-0.0627097	0.00299955	-0.0540456
-0.0770966	-0.0180935	0.00447927	0.0228707	-0.0519733	0.0244969	-0.0428498	0.0527748	-0.133197	-0.150932	-0.0553246	-0.00952561	-0.19563	-0.0439949	-0.159044	-0.0144867	-0.145046	0.0468057	0.0196683	-0.0979419	-0.480532	-0.0190614	-0.131426	-0.0566104	-0.0184523	-0.0681284	-0.0904234	-0.0545052	0.0372798	-0.0968571	0.00783805	-0.0131274	-0.0205053	-0.0309611	-0.0575268	-0.0225834	-0.0547439	-0.0604242	-0.0372057	0.049715	-0.0233709	-0.0388341	0.0558725	0.0762238	-0.0840792	-0.200755	0.120873	-0.0699449	0.0354765	-0.0559239
0.045155	-0.074784	-0.0639372	0.0650067	-0.0847539	-0.00563446	-0.0176206	0.0244057	0.0241438	0.170096	-0.13651	-0.00565787	-0.0634234	-0.0598782	-0.158273	-0.00873524	-0.0166754	0.0254471	-0.0211584	-0.104563	-0.295908	-0.0439467	0.00223796	-0.0179775	-0.0691429	-0.0378446	-0.193709	-0.0708632	0.00110658	0.345475	-0.0331763	-0.0145454	-0.0791883	-0.062162	-0.047825	0.00823389	-0.00886477	-0.0660765	-0.0662517	0.0566379	-0.00309552	-0.0835673	0.0530537	-0.118608	-0.0485916	-0.113453	-0.0855737	-0.0306299	0.0922953	-0.0361097
-0.0987261	0.0181683	0.0237103	0.0391838	-0.0177384	-0.0876561	-0.0111944	-0.0107788	0.121513	-0.0452455	-0.0918901	-0.0160002	-0.0562348	-0.0495255	-0.107937	-0.0103462	-0.058164	0.0235639	-0.0273869	-0.0702278	-0.256912	-0.00520426	-0.15644	0.021932	0.00198295	-0.039574	-0.0262107	-0.0575672	-0.0440456	-0.02213	-0.0289133	-0.0338774	-0.0536477	-0.0392581	0.0141119	-0.0131819	-0.00738424	-0.0548541	-0.114514	0.143575	-0.0222371	-0.0655441	-0.028112	0.0204957	-0.0212271	-0.0933737	-0.0909454	-0.00989642	0.0630852	-0.0632619
-0.16947	0.03917	0.0150832	0.070912	0.0817392	-0.0368802	-0.0708776	0.082863	-0.239229	-0.0900854	-0.0454999	-0.0165191	-0.182529	-0.0178895	-0.147913	-0.0108476	0.0368327	0.086484	-0.0234088	-0.0464238	-0.0615767	-0.109917	-0.0931165	-0.0166998	-0.0781331	-0.0459546	-0.0491206	-0.0714243	-0.0249794	-0.0141292	-0.031137	-0.0167976	-0.0329923	0.0015303	-0.0639594	0.0196719	0.00999947	-0.0838718	-0.117666	0.0419138	-0.0136689	-0.074769	0.126873	0.0481022	-0.00333766	-0.126626	-0.182509	-0.0203305	-0.00790352	-0.0297166
-0.0437793	-0.00483073	-0.06733	0.083629	0.00818719	-0.0392217	-0.110023	0.0106401	0.0841322	-0.00148242	-0.0915006	-0.0237516	-0.133617	-0.0313418	-0.0209537	0.0334356	-0.0653675	0.026313	-0.107214	-0.00165226	-0.268956	0.047807	-0.0690288	-0.057696	-0.042958	-0.0419075	-0.0590483	-0.0669611	-0.000614688	0.185583	-0.0618708	-0.0111041	-0.00536521	-0.0270821	-0.036247	-0.00983424	-0.0435846	-0.067172	-0.0782655	-0.00299664	-0.00240424	-0.0740675	0.173541	-0.0138967	-0.0646038	-0.0925684	0.22935	-0.0193823	0.0482448	-0.0387925
-0.221514	-0.0290502	-0.0656097	0.085803	-0.0901438	-0.0207	-0.0962203	0.0535286	0.146205	0.152174	-0.046696	-0.00205035	-0.13112	-0.0204776	-0.195836	-0.0247866	-0.0537745	0.00475911	-0.0330528	-0.0685829	-0.280125	0.0153805	-0.0611692	-0.0479842	0.0779544	-0.0615662	0.0392633	-0.048384	0.0233681	-0.136317	0.0127124	-0.026818	0.0161806	-0.0305208	-0.0301785	-0.0355616	-0.0223692	-0.0177217	-0.0588734	0.0401932	-0.0228999	-0.107454	0.114759	-0.00381062	-0.0502324	-0.0131685	0.0764992	-0.0298452	-0.0251904	0.0517882
0.0296357	0.0749399	-0.0471101	0.0762355	-0.070409	0.0204464	-0.0832835	0.101643	-0.104417	-0.172828	-0.0789832	-0.0339566	-0.242015	-0.0329763	-0.115404	-0.0373976	-0.0384412	0.0344609	-0.0320463	-0.0406617	-0.291275	-0.0626741	-0.122398	0.00320637	-0.0756437	-0.0345146	-0.0509527	-0.0536611	-0.0378219	-0.144591	-0.0435277	-0.00649231	-0.0161335	-0.0464633	-0.0111594	-0.0108193	-0.0398199	-0.0770915	-0.113794	0.00835013	-0.00513281	-0.0621955	0.189989	-0.077555	-0.0216461	-0.254801	-0.462976	-0.102735	0.0167812	-0.0866979
-0.0952115	-0.0274502	-0.0196398	0.109327	-0.0176408	-0.0187959	-0.101912	0.0510008	-0.0351239	-0.0523613	-0.0539969	0.00276004	-0.15645	-0.0960486	-0.226711	-0.0369787	-0.272432	0.12166	-0.0465895	-0.0721711	-0.202605	-0.0494907	-0.13337	0.0173983	-0.0939755	-0.0602234	-0.110676	-0.0648068	-0.0140449	0.000694879	-0.078959	-0.0252007	0.0935011	-0.0715639	-0.0391841	-0.0368757	-0.0313385	-0.0666456	-0.0678231	-0.0224222	-0.0210382	-0.0575527	0.131341	0.0186168	-0.0418791	-0.0114859	0.149683	-0.0356665	0.00541324	-0.174238
-0.172398	-0.015375	-0.0281945	0.028274	-0.0740068	0.00996442	-0.0699984	0.0407458	-0.175985	0.0988309	-0.128119	0.0150597	-0.124437	-0.0181417	-0.0879352	-0.0252615	-0.176188	0.00220144	-0.015626	-0.0580861	-0.245849	0.00133996	-0.013045	-0.0539751	-0.0241068	-0.000765654	0.0387013	-0.0593836	-0.00811471	-0.0458572	0.00890809	-0.0085201	-0.0460239	-0.0326972	0.0168056	-0.0193136	-0.0450522	-0.0827189	-0.0670569	0.0582429	-0.0169805	-0.112982	0.039479	-0.0384387	-0.0777753	-0.0560676	-0.0274699	-0.0815861	0.0237513	-0.0394704
-0.167992	-0.041922	-0.0364463	0.0312801	-0.0478916	-0.0281654	-0.0589276	0.0396261	-0.0200445	0.0292355	-0.0883802	-0.0412148	-0.188299	-0.0452735	-0.212215	-0.011433	-0.133502	-0.0126591	-0.0444393	-0.00860469	-0.238426	0.00866186	-0.0637723	-0.0690876	-0.0525464	-0.042762	-0.197341	-0.0592683	-0.0777309	-0.0554738	-0.030951	0.010968	-0.000504615	-0.0549623	0.0330687	-0.0162793	-0.0545675	-0.0777642	-0.0483981	-0.0228278	-0.0341259	-0.0482455	0.0267992	-0.0563402	0.0533481	-0.0583844	0.0751433	-0.0167428	0.00213794	-0.044226
-0.116274	-0.0675704	-0.0289949	0.0496474	-0.0632353	0.0169055	-0.028942	0.0451096	0.0745349	-0.0571545	-0.101692	-0.0208331	-0.16943	-0.0609405	-0.148954	-0.0226718	-0.0703376	0.0272977	-0.0877425	-0.0701969	-0.230816	0.00428586	-0.163397	0.0590162	-0.0234509	-0.0688725	-0.0605758	-0.048761	-0.0364793	-0.0993384	-0.0165362	-0.013362	-0.0542899	-0.0522242	-0.0639202	-0.0292108	-0.02156	-0.0484764	-0.0652306	0.0620035	-0.0165593	-0.0467012	0.00365145	0.011715	-0.0705458	-0.0231835	-0.0638045	-0.0314495	-0.0149816	-0.0105552
0.0659224	0.0105932	-0.00893118	0.0704747	-0.0682817	0.000495062	-0.115461	0.0780422	0.0544952	-0.0659427	-0.0745217	-0.017762	-0.202131	-0.0562202	-0.0185902	-0.0345699	0.0124823	0.1081	-0.0621053	-0.0935323	-0.237311	-0.0778013	-0.017874	0.00440432	0.0267792	-0.0302654	-0.181706	-0.0620365	-0.0453089	-0.00638228	-0.0711114	-0.0392172	0.051174	-0.0013208	-0.0438579	-0.0398514	-0.0517379	-0.0316669	-0.153749	8.98693e-05	-0.0244486	-0.0325591	-0.00474412	-0.0560895	0.00919055	-0.0166477	-0.278654	-0.056628	0.017313	-0.00857893
-0.28888	-0.00858776	-0.0810704	0.0329035	-0.135344	-0.0224062	-0.0629103	0.0251236	0.218988	0.109529	-0.0670841	-0.0110056	-0.116568	-0.0409981	-0.121123	-0.0384728	-0.0579513	0.0385059	-0.049171	-0.0537826	-0.26248	-0.0963631	-0.115987	0.0138506	-0.0364695	0.00297806	-0.0448564	-0.0663005	-0.121264	-0.113322	-0.0744874	-0.0311126	-0.0347488	-0.0183743	0.0223014	-0.0120971	-0.0190667	-0.0464839	-0.166213	-0.0266073	-0.00510253	-0.128436	0.104479	-0.0283119	-0.0340139	-0.141886	-0.0858807	-0.0276931	0.0634591	-0.0439519
-0.119005	-0.00522235	-0.0119953	0.0597659	-0.0242902	-0.060821	-0.0042558	0.0332697	-0.0445802	-0.0467507	-0.0686273	-0.0010841	-0.29951	-0.0163639	-0.288771	-0.0205189	-0.0663263	0.0656537	-0.0406664	-0.0407847	-0.269211	-0.0608402	-0.106367	-0.0178574	-0.0104392	-0.0224768	-0.0421388	-0.0759649	-0.0194141	0.057853	-0.00826702	-0.0211292	-0.0381557	-0.0261235	-0.015801	0.00304396	-0.0174931	-0.0567913	0.000528022	0.0153425	-0.0317347	-0.0791616	-0.0922812	-0.0665954	0.026958	-0.0649215	0.0105775	0.0456582	0.0223385	0.0630791
-0.104205	-0.0108812	-0.0116685	0.0496791	-0.0631273	-0.0336589	-0.0299596	0.0489187	0.188642	-0.0922121	-0.0740017	-0.0360952	-0.194157	0.0094397	-0.207378	-0.0288022	-0.275475	0.0218461	-0.0711386	-0.0643139	-0.21994	-0.0277956	-0.103787	-0.0130115	0.0226117	-0.0668951	0.105204	-0.0573298	0.0279822	-0.0325172	-0.0257226	-0.0347709	0.0322268	-0.0317952	-0.0057789	-0.00883917	-0.0156785	0.0137298	-0.172676	0.00512011	0.000502177	-0.0891185	0.0594395	-0.0406286	-0.0147876	-0.110684	0.0620361	0.0816947	-0.0155895	0.0893512
-0.157697	0.0293498	-0.014892	0.0495755	-0.0672281	-0.0225405	-0.0793315	0.101165	-0.13292	-0.0537386	-0.089231	-0.0167306	-0.231916	-0.0462805	-0.0297913	-0.0247361	-0.424993	-0.0119504	-0.061269	-0.0443455	-0.243248	-0.0477051	-0.138748	-0.00890981	-0.0546128	-0.0163878	-0.0609637	-0.0580746	-0.091587	-0.0498246	0.020053	-0.0230334	0.0145079	-0.0670666	-0.0156654	-0.0148194	-0.0482505	-0.0699265	-0.126226	0.0713178	-0.0522771	-0.00949179	-0.0116837	-0.056404	-0.0148566	-0.268408	0.124359	-0.0173199	-0.00696386	-0.0866108
-0.0666095	0.00970632	-0.0605667	0.0249707	-0.0650507	0.0191281	-0.0753154	0.0507231	0.145111	-0.334353	-0.0615776	-0.00189877	-0.136029	0.00547115	0.0097577	-0.0200529	-0.233889	0.0135053	-0.054862	-0.048391	-0.218902	-0.00141835	-0.0810298	0.0442529	0.0180604	-0.04235	-0.172181	-0.0560571	0.0875833	-0.184535	-0.0748555	0.00937935	0.046435	-0.0322949	0.00729973	0.00801331	-0.0353091	-0.0685767	-0.0673383	0.049405	-0.0332666	-0.0522684	-0.0171785	0.0638679	-0.075837	-0.245748	-0.255342	0.0402202	0.042939	-0.000634379
-0.0667461	-0.0451614	0.00664124	0.0952735	-0.0268023	0.00272172	-0.0464706	0.0562172	-0.0758603	0.066558	-0.0976924	0.00224942	-0.0956997	-0.034751	-0.0787326	0.00429568	-0.0130766	-0.0260613	-0.0597767	0.0143015	-0.211459	-0.0103735	-0.094174	-0.0747799	-0.0368707	-0.0563924	-0.00105285	-0.0648003	-0.111086	0.00174818	-0.0881299	-0.0210302	0.0539535	-0.0685091	0.0743008	-0.00875536	-0.0194756	-0.0351239	-0.112016	-0.0507023	-0.00603603	-0.0258056	0.133472	-0.106821	-0.0317931	-0.072124	-0.343058	-0.00760587	0.0287399	-0.0751592
-0.125284	-0.00121031	-0.0488559	0.023259	-0.0558236	-0.0567316	-0.0129768	0.0366617	0.0921102	-0.00205165	-0.0830318	-0.0207769	-0.0550357	-0.042631	-0.0446074	-0.0477042	-0.0170778	-0.0246282	-0.0466228	-0.0969205	-0.2013	0.030166	-0.199552	0.0195563	0.012964	-0.0177633	-0.0912122	-0.0788784	0.0277631	0.0862041	-0.0386767	-0.0133621	-0.00125988	-0.0376686	0.0173909	-0.0445498	-0.0408219	-0.0584073	-0.113101	0.128508	-0.0338554	-0.0732279	-0.0839636	-0.0591087	-0.0666501	-0.0256068	-0.0473895	0.0285232	0.0173852	0.00811605
-0.0177899	-0.00166546	0.00107882	0.0964836	-0.0629645	0.0205081	-0.0114307	0.0454549	7.46074e-05	0.356096	-0.0787192	-0.0325645	-0.0746696	0.0034723	-0.0969896	-0.0103959	-0.235544	-0.00749123	-0.0599904	-0.00176008	-0.336043	-0.00857259	-0.131137	0.016284	-0.103583	-0.0511676	0.0614445	-0.0704819	-0.0146091	0.0967763	-0.0228539	-0.00049121	0.0152259	-0.0204873	-0.0827544	0.00918182	-0.0269526	0.0017523	-0.133331	0.016546	-0.0429438	-0.0563366	-0.0207357	0.0457559	-0.0221328	-0.102981	0.342459	0.0526727	0.0376114	-0.0148966
-0.0743533	-0.0228531	-0.0200244	0.127961	-0.052666	-0.0638378	-0.0649676	0.0298096	-0.160125	0.0819077	-0.0876896	-0.0341971	-0.240394	-0.0570058	-0.0802061	-0.00565331	-0.21613	0.044324	-0.0637397	-0.0737439	-0.142406	0.00541198	-0.110459	-0.0330633	-0.177115	-0.0682951	-0.107695	-0.0598878	-0.0173874	-0.117611	-0.0563748	-0.00436371	0.0145809	-0.0588315	-0.0853564	-0.0202574	-0.0192811	-0.0267441	-0.110084	-0.0109737	-0.0184508	-0.0645763	0.126684	-0.0759112	-0.0242205	0.0664867	0.00661241	-0.0493751	0.0240753	-0.0405063
-0.0770187	-0.0463048	-0.026919	0.0839655	-0.0595765	0.0335315	-0.0470369	0.0485073	0.0543483	-0.059689	-0.0966304	-0.0337071	-0.0648279	0.000804198	-0.116344	-0.0139563	-0.284786	-0.0208242	-0.0485124	-0.0876089	-0.236718	-0.00379421	-0.122103	0.0294548	-0.0759799	-0.0688695	0.00352125	-0.0585869	-0.0467575	-0.0212844	-0.0913515	-0.00513281	-0.0476438	-0.0603203	-0.026129	-0.0255507	-0.000934542	-0.0442432	-0.0854484	0.0395112	-0.00595578	-0.0225769	-0.00630568	-0.0492053	0.0223517	-0.156965	-0.214159	-0.0779433	-0.00271453	0.0225876
0.0308877	-0.0377646	0.0277667	-0.0103365	-0.00768858	-0.111623	-0.0571472	0.0362983	-0.0583014	0.123964	-0.0505385	-0.0174178	-0.0707625	-0.0358079	-0.0480384	-0.034046	-0.146794	0.0131604	-0.0961464	-0.0456312	-0.264607	-0.0242694	-0.141972	-0.0205655	0.0144529	-0.0274321	0.102784	-0.061453	-0.0465484	0.255378	-0.0203195	-0.012143	0.0405987	-0.0374757	-0.0360517	-0.0321419	-0.047434	-0.0384867	-0.0496416	0.0979323	-0.0192762	-0.0640172	-0.0407854	-0.0210299	0.0249252	-0.088025	0.360331	-0.0105081	0.0067344	-0.169651
-0.100214	-0.0444815	-0.0654744	0.0732141	-0.0595947	-0.0130588	-0.0769548	0.0330723	0.040027	0.00834443	-0.0768074	-0.0109703	-0.14407	-0.0811005	-0.180039	-0.0328458	-0.0487768	0.0198942	-0.0343564	-0.079272	-0.223965	-0.0659122	-0.097533	-0.0141122	-0.0297552	-0.0234442	0.107779	-0.0779095	-0.219466	-0.145522	0.0111718	-0.0105412	-0.032965	-0.0283871	0.0305337	-0.00533789	-0.0114455	-0.0572164	-0.119749	-0.0212387	-0.0233218	-0.0921174	-0.0764788	0.128315	-0.0568866	-0.0753282	-0.0842825	-0.0942727	0.0017487	-0.11377
-0.0801738	-0.0586036	-0.028761	0.0452487	-0.0302467	-0.0162417	-0.069934	0.0142691	-0.075955	-0.209358	-0.10131	-0.0165797	-0.139966	0.0140194	-0.0916323	-0.00987434	-0.11546	-0.0584606	0.0202675	-0.0343731	-0.0660279	-0.045814	-0.131691	-0.0233917	-0.0682701	-0.0722186	-0.0293229	-0.0544693	-0.0587096	-0.0938446	-0.0554995	-0.0263805	-0.00105012	-0.0644151	-0.0792825	0.00694646	-0.0346123	-0.0419149	-0.0895499	-0.0713124	-0.0187756	-0.0192083	0.256379	-0.00423038	-0.0431311	-0.0852379	-0.406462	-0.056255	0.0142136	0.0322935
0.0522705	-0.0177274	-0.0932962	0.0604283	-0.0829138	-0.0349193	-0.0436137	-0.0179286	0.0975554	0.00275675	-0.0824424	-0.017215	-0.154153	-0.00621788	-0.0846357	-0.00929889	-0.0753313	0.03678	-0.0383729	0.0164633	-0.203102	0.041647	-0.0934973	-0.0514162	-0.0588427	-0.0235096	0.098521	-0.0682344	0.00371413	0.0560859	-0.0405674	0.00111307	0.0751566	-0.0494442	-0.032776	0.0175101	-0.01702	-0.0685573	-0.0549937	0.123898	-0.0130866	-0.0440707	0.0301317	0.0370186	0.0142263	-0.00502579	0.146238	-0.0133174	0.0151649	0.00717931
-0.108633	-0.0144025	-0.0666914	0.0941775	-0.0506031	-0.0436909	-0.0618564	0.0520466	0.0581343	0.0386018	-0.0405071	-0.017498	-0.0789146	-0.0285517	-0.0375821	-0.0125403	-0.15971	0.0498528	-0.067116	-0.0865671	-0.236068	-0.0192483	-0.198509	-0.000351968	0.00232644	-0.0172026	-0.0696569	-0.0559469	-0.0494891	0.0204686	-0.0720398	-0.0244189	0.0322359	-0.0266005	0.0248344	-0.0210889	-0.0430704	-0.0630835	-0.00341471	-0.0147506	-0.0174896	-0.0726449	-0.104083	-0.0664045	-0.0918162	-0.0683391	-0.0574949	-0.0506342	0.0521912	-0.0575305
-0.118073	-0.0593127	-0.00612307	0.0956882	-0.0736585	0.0358189	-0.0320986	0.0570341	-0.179308	0.031938	-0.0836257	-0.0357684	-0.109901	-0.00257027	-0.217605	-0.0311728	0.0247514	0.0248165	-0.0159086	-0.0645275	-0.171331	-0.103058	-0.0108137	-0.0730677	-0.02643	-0.0708713	-0.0435938	-0.0564501	-0.0561092	0.0342988	-0.0643041	-0.0352215	-0.0773163	-0.0221011	-0.0136218	-0.0338918	-0.06291	-0.0104763	-0.132727	0.0676247	-0.0178556	-0.032762	0.143076	-0.102206	-0.00154789	-0.0402827	0.164164	0.0720834	0.0364023	-0.0318965
-0.218211	0.00834409	-0.0534293	0.109592	-0.0974864	0.0269759	-0.0915951	0.00617905	0.0321853	0.123978	-0.0672326	-0.042064	-0.182567	-0.0287341	-0.13416	-0.0437428	-0.173225	0.0690633	-0.0594103	-0.0658364	-0.108408	0.0122135	-0.0924719	0.0219981	-0.0235455	-0.0224541	-0.133757	-0.0461633	-0.0259473	0.0237504	-0.0527193	-0.0276834	0.0819657	-0.0462973	0.0373275	-0.0124749	-0.0314749	-0.0876133	-0.0855325	-0.0103783	-0.0362776	-0.0352845	0.274103	-0.0258151	-0.0133493	-0.235544	0.285143	0.0454761	0.00686086	-0.0570232
-0.0461016	-0.0100302	-0.00761905	0.110451	-0.04642	-0.0142307	-0.07384	0.0618188	0.268633	0.09773	-0.0687137	-0.0322556	-0.055526	-0.0302402	-0.0957516	-0.0166913	-0.135843	0.0204973	-0.113682	0.0134683	-0.227134	-0.072751	-0.0486379	-0.00398751	-0.0132165	-0.0343044	-0.18167	-0.0840891	-0.00646531	-0.0800181	-0.0579787	-0.0175413	0.0553917	-0.0414629	-0.080914	0.00623295	-0.00364842	-0.0534154	-0.0504473	-0.0218566	-0.0178776	-0.0638154	-0.187539	-0.0438247	0.0171841	-0.244836	0.109132	0.00877575	-0.00593208	0.0201205
-0.0605633	-0.0748753	0.0260115	0.0966596	-0.0613761	-0.00281014	-0.0435644	0.0225586	0.0128273	0.157675	-0.0750205	-0.0246484	-0.20418	-0.0628534	-0.275144	-0.0266812	-0.177328	0.0243686	-0.065256	-0.0653513	-0.304094	0.0103239	-0.125304	-0.0270643	0.0374406	-0.0372275	-0.130996	-0.0543168	-0.0334593	0.325798	-0.150182	-0.010143	-0.00854606	-0.0494735	-0.05608	-0.032883	-0.023027	-0.0269882	-0.0165443	0.0146284	-0.0198588	-0.0313581	0.0716529	0.0181466	-0.0519788	-0.0465507	0.0707341	-0.0874698	0.0447639	0.0313337
-0.0934071	-0.0734275	-0.0298514	0.040608	-0.0715311	0.00216427	-0.0444598	0.0413482	0.0273532	0.236898	-0.124193	-0.0189706	-0.113393	-0.0636964	-0.102221	-0.0154347	-0.112817	0.0161693	-0.092499	-0.101397	-0.182263	0.00299739	-0.106072	0.0131484	0.043425	-0.0576924	-0.123525	-0.0672936	-0.00714343	-0.0287079	-0.0474672	-0.0117638	-0.0240711	-0.0462248	0.0398149	0.00706602	-0.0390074	-0.0623558	-0.118087	-0.0723199	-0.0177655	-0.0493203	0.0700929	-0.0935285	-0.01804	-0.0542394	-0.18486	0.00481168	-0.00883162	-0.0659085
-0.154704	-0.0433792	-0.078213	0.11026	-0.0437257	-0.0395871	-0.0665728	0.0463752	0.0847093	-0.0440568	-0.0173187	-0.0433362	-0.0786952	-0.0774753	-0.0914119	-0.0198606	-0.0848195	0.0231097	-0.0508536	-0.0553973	-0.210657	-0.0337008	-0.182613	0.00809049	-0.0453939	-0.0407931	0.0350657	-0.0637241	0.0705152	-0.0122026	0.00636529	0.00681933	-0.0143787	-0.0202414	-0.0364108	-0.00880257	-0.0059881	-0.0459139	-0.0983145	0.0301733	-0.00994113	-0.0564208	0.0809239	0.00421147	-0.0875765	-0.0905527	0.205178	-0.0221974	0.017456	0.0209456
-0.10523	0.0777397	-0.0219934	0.0386999	-0.155694	-0.0249869	-0.0961924	0.0403492	0.224375	0.14392	-0.0919899	-0.00247647	-0.100489	-0.0162152	-0.11772	0.00922017	0.0193772	0.0563342	-0.0443621	-0.0233877	-0.246082	-0.0522916	-0.0255094	0.00939747	-0.0274914	-0.0659361	-0.151405	-0.0636946	-0.110755	-0.13342	-0.0493601	-0.0108818	-0.00422875	-0.0600521	-0.100802	0.0213501	0.00140859	-0.0208246	-0.069991	-0.00222766	-0.0359515	-0.0555258	-0.00371979	-0.0445242	-0.0255533	-0.227265	0.00632923	-0.0170731	0.00621548	0.0320872
-0.0410829	-0.113059	-0.0902236	0.0943029	-0.062197	0.0163681	-0.0889627	0.0570178	0.165481	0.048477	-0.056629	0.00537851	-0.153425	0.0117101	-0.202086	0.0206818	-0.128517	0.0179203	-0.0709426	-0.0463509	-0.0540084	0.0363556	-0.223804	-0.0387947	0.0465323	-0.0512072	-0.1668	-0.0653594	-0.0252186	-0.00785518	-0.00840576	-0.030659	0.0411435	-0.0476847	-0.0486374	0.00782608	-0.0538599	-0.0636685	-0.0698267	0.0651234	-0.00334795	-0.107598	0.0164246	0.00456929	-0.0608424	-0.228421	-0.17637	-0.0217362	0.0437149	-0.0719928
-0.069704	-0.00505644	0.0173922	0.0693342	-0.0579586	-0.0998143	-0.050945	0.0463313	-0.0993285	0.184198	-0.0187337	-0.0157688	-0.173498	-0.0340624	-0.12617	-0.0267023	-0.0875591	0.034298	-0.0201868	-0.00396366	-0.324618	-0.0457238	-0.11418	0.0246836	0.02334	-0.0483124	-0.127501	-0.0409687	-0.135112	0.344641	-0.0631577	-0.0224108	0.0241977	-0.0612142	-0.00877369	-0.00483238	-0.0217439	-0.0451375	-0.0438842	0.0788444	-0.0220372	-0.0863387	-0.0400048	0.00642351	-0.0214931	-0.313362	-0.0885616	0.0279679	-0.0238559	-0.0164524
-0.0132695	0.0249798	-0.0199092	0.0364501	-0.0768833	-0.0827474	-0.033099	0.0559502	-0.0816393	0.0349642	-0.0571378	-0.0239929	-0.153505	-0.0405036	-0.0241408	-0.0212989	-0.150662	-0.033958	-0.0329862	-0.051118	-0.150908	-0.0566241	0.0767198	-0.0211858	0.0494822	-0.033923	-0.0268072	-0.0534535	-0.0244263	-0.0131829	-0.0809086	-0.0124618	-0.0576257	-0.0522321	-0.0789029	-0.0369988	-0.0255329	-0.0517331	-0.11744	0.054607	-0.0177763	-0.072932	0.168844	-0.0131223	-0.0297919	-0.17593	0.0865002	0.0118279	-0.00184909	-0.0829138
-0.0907296	-0.0418852	0.0078285	0.0636535	-0.0168962	0.00793896	-0.0664152	0.0526369	0.100019	-0.0951814	-0.021044	0.016173	-0.220672	-0.066731	-0.0583894	0.00286246	0.00159518	-0.101281	-0.006981	-0.0942663	-0.591734	-0.0276203	-0.139944	6.13373e-05	-0.0792238	-0.0210596	-0.215314	-0.0652319	-0.0576748	-0.0929693	-0.0524547	-0.0158388	0.0367537	-0.00033229	0.0600611	0.00528034	-0.0303162	-0.0625933	-0.0759453	-0.0263981	-0.0105747	-0.067791	0.0706205	-0.00707546	-0.0474071	-0.230277	-0.0104065	0.0215483	-0.0170772	-0.0117256
-0.149389	-0.0799533	-0.0840735	0.0718094	-0.0230123	0.0352986	-0.0944071	0.0404341	0.143619	0.0326855	-0.104992	-0.00352419	-0.0543262	-0.0270097	-0.161948	-0.0338462	-0.134412	0.00269849	-0.044357	-0.0207793	-0.25088	0.00166825	-0.0185535	0.0246736	-0.048408	-0.049326	0.0142504	-0.0458761	-0.044205	-0.046101	-0.076056	0.00239274	0.064323	-0.0460625	0.00315301	0.0314205	-0.0112466	-0.0617689	-0.104907	0.0818513	-0.019791	-0.052915	-0.0161969	-0.104385	-0.00721827	-0.209754	-0.210785	-0.048532	-0.017826	-0.00337064
-0.0909752	-0.0529342	-0.0380078	0.0915315	-0.0738667	0.00390165	-0.0293519	0.0511611	-0.149423	0.0735153	-0.102091	-0.0195122	-0.314991	-0.101273	-0.203691	0.0360061	-0.0602198	0.0370549	-0.0635269	-0.0563349	-0.149507	0.0343891	-0.153742	-0.000691812	-0.00740808	-0.0509785	-0.187966	-0.0508925	0.0410137	0.111643	-0.0620394	-0.011069	0.0621533	-0.0900361	-0.0557948	-0.0199696	-0.0301638	-0.0797398	-0.0835437	0.0111932	-0.0176883	-0.0376718	0.287765	0.00739089	-0.0125822	-0.143968	-0.217533	-0.0759401	0.0149299	-0.0287053
0.0580424	0.0605671	-0.0545662	0.0494646	-0.0559874	-0.0219765	-0.075829	0.054656	-0.120323	-0.145867	-0.0887676	0.0102555	-0.212612	-0.0209475	-0.242977	-0.0122724	0.0555639	0.00820404	-0.0100958	-0.0429297	-0.337767	-0.0164878	-0.22562	-0.0169451	0.00492754	-0.0273566	-0.149647	-0.0640656	-0.050869	-0.290473	-0.0740165	-0.00403789	-0.00736024	-0.0751633	0.0178969	-0.0510772	-0.0274905	-0.0412699	-0.0717366	0.0173252	-0.0339746	-0.0564792	0.11727	-0.0885672	0.0263857	-0.0314231	-0.257889	-0.00755695	0.0252039	-0.0439724
-0.12127	0.00804676	-0.019698	0.0466556	-0.0380178	-0.0787214	-0.0350995	0.0290057	-0.010264	-0.0314073	-0.0974909	-0.0183085	-0.160311	-0.0175411	-0.124462	-0.0119861	-0.0502531	0.0594692	-0.0742696	0.000753176	-0.227328	-0.0769683	-0.142921	-0.0233482	0.00265148	-0.0553713	-0.0921335	-0.0516123	0.0486194	0.0127376	-0.0895401	-0.0196052	-0.00828544	-0.0308529	-0.00415667	-0.0728589	-0.018796	-0.0421934	-0.123187	0.0304623	-0.0139781	-0.0908546	0.0586171	-0.00922753	0.00151561	-0.0249502	0.0467018	0.0276321	0.0297729	0.0113415
-0.153007	-0.0528993	-0.022938	0.0852898	-0.0641545	-0.0489499	-0.0923083	0.00408832	0.0354019	-0.0916543	-0.0882231	-0.0224919	-0.0903421	-0.0314026	-0.17191	-0.00556606	-0.020135	-0.0198253	-0.026509	0.000933644	-0.234263	0.0333413	-0.0362544	-0.0111478	-0.0175759	-0.0531414	-0.0606516	-0.0540327	0.00541217	0.162721	-0.0363444	-0.0335964	0.0554161	-0.0499114	0.00909263	-0.0440525	-0.0274691	-0.0772423	-0.106689	-0.0613853	-0.0435721	-0.0345725	0.0861195	0.0231859	-0.0179836	-0.0512802	-0.134669	-0.0448021	-0.0634555	-0.060278
-0.0589107	-0.0264474	-0.0492087	0.0757879	-0.0242039	0.030149	-0.0847783	0.0378004	-0.227437	0.0392786	-0.0772983	-0.0159107	-0.192967	-0.0202603	-0.027168	0.0173962	-0.126999	0.0335522	-0.0759281	-0.0465176	-0.265335	-0.0755807	-0.123349	-0.0368152	-0.0339231	-0.0409027	-0.0923894	-0.0534758	-0.0250198	-0.138628	-0.0571895	-0.0243646	-0.0175003	-0.067616	-0.00792869	-0.0378513	-0.0468738	-0.0863126	-0.1122	-0.0534348	-0.0285054	-0.0671611	0.0365532	-0.105825	0.000924309	-0.188617	-0.317799	-0.0973045	-0.0334197	-0.17066
-0.0261477	-0.0408958	-0.00425422	0.0516254	-0.164081	-0.0663887	-0.0843659	0.0617786	0.0509391	0.00589221	-0.0922701	-0.0264349	-0.111267	-0.0129607	-0.0746218	-0.0422214	-0.122118	-0.0203063	-0.0624988	-0.0700412	-0.287247	-0.0368836	-0.101022	-0.0398065	-0.00203401	-0.0632101	-0.166733	-0.0649997	-0.0295334	0.0112751	-0.0352963	-0.024751	0.00370311	-0.0577447	-0.0266282	-0.0166185	-0.0587392	-0.0641708	-0.0988274	0.023514	-0.0254335	-0.0241265	0.0240856	0.0287235	-0.0299161	-0.0328912	-0.0744266	-0.0973148	0.0629051	-0.042487
-0.0239286	0.127968	-0.0425882	0.0720571	-0.058626	0.0533823	-0.0789846	0.0402518	0.0564605	-0.0221165	-0.0884997	-0.0184431	-0.135592	-0.0101613	-0.0756348	-0.0520269	-0.223512	0.0339296	-0.0513232	0.0443617	-0.241134	-0.083178	-0.0621844	0.0424025	0.0708913	-0.0514112	-0.0313282	-0.0437283	-0.0393301	-0.149001	-0.0625516	-0.0175488	0.0421885	-0.0153518	-0.0441017	-0.0072414	-0.0120894	-0.0300406	-0.0423291	0.0957111	-0.0232282	-0.0635644	0.155104	-0.0789886	-0.0757682	-0.296465	0.353501	-0.0952991	0.0338837	0.010152
0.0517879	-0.063949	-0.0870663	0.0886307	-0.0514095	-0.0942106	-0.0767887	0.0341848	0.0460799	-0.0864677	-0.0507118	-0.0201708	-0.168517	-0.0911747	-0.12252	-0.0242011	-0.0456102	0.0618408	-0.0657616	0.0101107	-0.202765	-0.0374044	-0.0389956	0.00727012	0.0310127	-0.0739925	-0.0586434	-0.0636443	-0.0742293	-0.160719	-0.0571143	-0.0247758	0.0188535	-0.0721003	0.00900988	0.00594285	-0.0634881	-0.0485641	-0.154235	0.0796578	0.00112754	-0.0773168	-0.0135736	0.0331837	0.0145511	-0.252264	0.15851	-0.0543926	0.0518399	-0.0437546
[truncated: 640 more rows]
[truncated: 2 more columns]

## Sheet: F2_C_SG_Slopes
Anura_slope	Caudata_slope	Oval_slope	Scomb_slope	Gobii_slope	Spari_slope	Tetraodont_slope	Acanth_slope	Otoc_slope	Syngnath_slope	Perci_slope	Car_An_slope	Labri_slope	Elop_slope	Lutjan_slope	Bery_slope	Kurti_slope	Parac_slope	Chaeto_slope	Accip_slope	Aequo_1_slope	Aequo_2_slope	Colum_slope	Corac_slope	Falco_slope	Gallo_slope	Gruif_slope	Passe_slope	Psitt_slope	Strig_slope	Stris_slope	rays_slope	sharks_slope	ants_slope	bees_slope	Arti_slope	Atla_slope	Carn_slope	Ceta_slope	Chir_slope	Euli_slope	Lago_slope	Mars_slope	Prim_slope	Rode_slope	Gekko_slope	Iguan_slope	Lacet_slope	Scinc_slope	Serpe_slope
[truncated: 1,000 more rows]
[truncated: 1 more columns]

[truncated: 3 more sheets: F4_A_Species_Data, F4_B_Qs, F5_Model_Pars]
